# Supplementary material for: The soil microbiome of Lolium perenne L. depends on host genotype, is modified by nitrogen level and varies across season
Source: Sci Rep. 2024 Mar 8;14:5767. doi: 10.1038/s41598-024-56353-2 (PMC10923896; doi:10.1038/s41598-024-56353-2)
Supplement: Supplementary file 1 — Supplementary Tables. [file 41598_2024_56353_MOESM1_ESM.xlsx]

## Sheet: Table S1
	plot 1				plot 2				plot 3				plot 4
Normal N - replicate 1				Low N - replicate 1				Normal N - replicate 2				Low N - replicate 2				A1	Thegn	4n	1	1	n
Crt. Nr.	ID	ID nr.		Crt. Nr.	ID	ID nr.		Crt. Nr.	ID	ID nr.		Crt. Nr.	ID	ID nr.		Sample id	Ryegrass variety	Ploidy level	Replicate no.	Seasonal cut	Nitrogen treatment
64	Vifelt	27		128	LFT-1-15-95008	62		192	DLF LFD-4304	31		256	Ovambo 1	13		A2	LMG LFD-2061	2n	1	1	n
63	Arapho	35		127	Bovini	14		191	LP 21130D	18		255	Evocative	25		A3	Federer	4n	1	1	n
62	Giant	9		126	Kiani	30		190	Toddington	7		254	LFT-1-15-95013	64		A4	DLF LFT-74918	4n	1	1	n
61	Diwan	12		125	DLF LFT-44446	22		189	DLF LFD-21422	39		253	Vifelt	27		A5	LFT-1-15-95002	4n	1	1	n
60	Calibra	3		124	DLF-LFT 09068	43		188	Bovini	14		252	Diwan	12		A6	LFT-1-15-95013	4n	1	1	n
59	Jaran	48		123	Kentaur	5		187	DLF LFT-4025	17		251	DLF LFD-62533	19		A7	Tivoli	4n	1	1	n
58	Belida	1		122	Diwan	12		186	DLF LFT-41350	23		250	DLF LFT-028	41		A8	Marniere	4n	1	1	n
57	Toddington	7		121	Belida	1		185	LFT-1-15-95002	57		249	LMG LFT-041	51		A9	Garbor	4n	1	1	n
56	Cancan	8		120	LMG LFD-2061	49		184	Wisram	32		248	DLF LFT-41350	23		A10	LFT-1-15-95012	4n	1	1	n
55	LMG LFT-041	51		119	Kerry	15		183	LMG LFT-092	52		247	Boyne	6		A11	Hopi	4n	1	1	n
54	Ovambo 1	13		118	LFT-1-15-95013	64		182	LFT-1-15-95008	62		246	DLF LFT-147	44		A12	Evocative	2n	1	1	n
53	DLF-LFT 09068	43		117	LP 21130D	18		181	Kerry	15		245	Belida	1		A13	DLF LFT-147	4n	1	1	n
52	LFD-1-15-95005	60		116	Marniere	16		180	Tivoli	2		244	LFT-1-15-95012	63		A14	DLF LFD-4304	2n	1	1	n
51	Bovini	14		115	Federer	47		179	Jaran	48		243	Federer	47		A15	DLF LFT-44446	4n	1	1	n
50	LFD-1-15-95007	61		114	Giant	9		178	DLF LFD-21427	21		242	Hopi	34		A16	Kerry	2n	1	1	n
49	Wisram	32		113	LMG LFT-CP 4046	50		177	Iguana	36		241	Thegn	33		A17	Boyne	2n	1	1	n
48	LP 21130D	18		112	Abosan 1	10		176	Boyne	6		240	LMG LFT-092	52		A18	DLF LFT-4025	4n	1	1	n
47	Kiani	30		111	Cancan	8		175	Arapho	35		239	Calibra	3		A19	Kentaur	4n	1	1	n
46	LFT-1-15-95004	59		110	LFD-1-15-95005	60		174	LMG LFD-62694	20		238	Melbolt	55		A20	LFT-1-15-95003	4n	1	1	n
45	Abosan 1	10		109	Bowie	38		173	Mahony	24		237	DLF LFD-21564	40		A21	Evocative	2n	1	1	N
44	DLF LFD-21427	21		108	Vifelt	27		172	Olive	29		236	Spokane	42		A22	Thegn	4n	1	1	N
43	Mahony	24		107	Spokane	42		171	LMG LFT-041	51		235	DLF LFT-44446	22		A23	DLF LFT-147	4n	1	1	N
42	Spokane	42		106	Velonit	37		170	Garbor	11		234	Wisram	32		A24	Garbor	4n	1	1	N
41	LMG LFT-CP 4046	50		105	Hopi	34		169	DLF LFT-74918	46		233	Kerry	15		A25	LFT-1-15-95012	4n	1	1	N
40	DLF LFT-41350	23		104	LFT-1-15-95003	58		168	Velonit	37		232	Abosan 1	10		A26	DLF LFD-4304	2n	1	1	N
39	LMG LFD-62694	20		103	DLF LFT-74918	46		167	Calibra	3		231	Iguana	36		A27	LFT-1-15-95002	4n	1	1	N
38	DLF LFD-62533	19		102	DLF LFT-41350	23		166	LFT-1-15-95001	56		230	DLF LFD-4304	31		A28	Boyne	2n	1	1	N
37	Bowie	38		101	DLF LFT-4025	17		165	Kiani	30		229	Kentaur	5		A29	Tivoli	4n	1	1	N
36	Velonit	37		100	DLF LFD-62533	19		164	LMG LFT-41351	54		228	Olive	29		A30	DLF LFT-4025	4n	1	1	N
35	LMG LFT-41349	53		99	Tivoli	2		163	DLF LFT-44446	22		227	Triwarwic	28		A31	DLF LFT-74918	4n	1	1	N
34	Mathilde	4		98	Olive	29		162	Federer	47		226	DLF LFD-21427	21		A32	LFT-1-15-95003	4n	1	1	N
33	LMG LFT-092	52		97	DLF LFD-21564	40		161	Ovambo 1	13		225	LMG LFT-CP 4046	50		A33	Hopi	4n	1	1	N
32	LFT-1-15-95008	62		96	Triwarwic	28		160	Spokane	42		224	DLF LFT-4006	45		A34	Federer	4n	1	1	N
31	Fabiola	26		95	Mahony	24		159	Thegn	33		223	DLF LFT-4025	17		A35	Marniere	4n	1	1	N
30	DLF LFT-028	41		94	LMG LFD-62694	20		158	Hopi	34		222	Bovini	14		A36	LFT-1-15-95013	4n	1	1	N
29	Olive	29		93	Boyne	6		157	Bowie	38		221	LFD-1-15-95005	60		A37	Kerry	2n	1	1	N
28	LMG LFT-41351	54		92	DLF LFT-028	41		156	Kentaur	5		220	LFT-1-15-95002	57		A38	LMG LFD-2061	2n	1	1	N
27	Melbolt	55		91	LMG LFT-092	52		155	Cancan	8		219	Fabiola	26		A39	Kentaur	4n	1	1	N
26	DLF LFD-21422	39		90	LFT-1-15-95002	57		154	Triwarwic	28		218	LMG LFD-2061	49		A40	DLF LFT-44446	4n	1	1	N
25	Triwarwic	28		89	Mathilde	4		153	Belida	1		217	Jaran	48		A41	DLF LFT-147	4n	2	1	n
24	DLF LFD-21564	40		88	Jaran	48		152	Giant	9		216	LP 21130D	18		A42	LFT-1-15-95003	4n	2	1	n
23	Iguana	36		87	DLF LFD-4304	31		151	LMG LFT-CP 4046	50		215	LFT-1-15-95001	56		A43	LFT-1-15-95013	4n	2	1	n
22	LFT-1-15-95001	56		86	LFT-1-15-95001	56		150	Marniere	16		214	Garbor	11		A44	LMG LFD-2061	2n	2	1	n
21	DLF LFT-4006	45		85	Ovambo 1	13		149	DLF-LFT 09068	43		213	LFT-1-15-95004	59		A45	LFT-1-15-95012	4n	2	1	n
20	LFT-1-15-95003	58		84	LFD-1-15-95007	61		148	Mathilde	4		212	Velonit	37		A46	Evocative	2n	2	1	n
19	Kentaur	5		83	LMG LFT-41351	54		147	Evocative	25		211	Mahony	24		A47	Marniere	4n	2	1	n
18	DLF LFT-4025	17		82	LFT-1-15-95012	63		146	DLF LFT-4006	45		210	Tivoli	2		A48	Kentaur	4n	2	1	n
17	Boyne	6		81	Melbolt	55		145	DLF LFT-028	41		209	Kiani	30		A49	Hopi	4n	2	1	n
16	Kerry	15		80	Calibra	3		144	DLF LFD-62533	19		208	LFT-1-15-95008	62		A50	Thegn	4n	2	1	n
15	DLF LFT-44446	22		79	DLF LFD-21427	21		143	Fabiola	26		207	Marniere	16		A51	Federer	4n	2	1	n
14	DLF LFD-4304	31		78	LMG LFT-41349	53		142	Diwan	12		206	DLF LFD-21422	39		A52	DLF LFT-44446	4n	2	1	n
13	DLF LFT-147	44		77	DLF LFT-4006	45		141	LFT-1-15-95012	63		205	LMG LFT-41351	54		A53	DLF LFT-74918	4n	2	1	n
12	Evocative	25		76	Garbor	11		140	LFD-1-15-95007	61		204	LMG LFD-62694	20		A54	Garbor	4n	2	1	n
11	Hopi	34		75	DLF LFT-147	44		139	LFT-1-15-95004	59		203	DLF LFT-74918	46		A55	Boyne	2n	2	1	n
10	LFT-1-15-95012	63		74	DLF LFD-21422	39		138	DLF LFD-21564	40		202	Toddington	7		A56	Tivoli	4n	2	1	n
9	Garbor	11		73	LMG LFT-041	51		137	LMG LFD-2061	49		201	Bowie	38		A57	Kerry	2n	2	1	n
8	Marniere	16		72	LFT-1-15-95004	59		136	LFT-1-15-95013	64		200	Giant	9		A58	LFT-1-15-95002	4n	2	1	n
7	Tivoli	2		71	Thegn	33		135	LFT-1-15-95003	58		199	LFD-1-15-95007	61		A59	DLF LFT-4025	4n	2	1	n
6	LFT-1-15-95013	64		70	Fabiola	26		134	DLF LFT-147	44		198	DLF-LFT 09068	43		A60	DLF LFD-4304	2n	2	1	n
5	LFT-1-15-95002	57		69	Evocative	25		133	LMG LFT-41349	53		197	Arapho	35		A61	LFT-1-15-95003	4n	2	1	N
4	DLF LFT-74918	46		68	Wisram	32		132	Melbolt	55		196	Cancan	8		A62	DLF LFT-74918	4n	2	1	N
3	Federer	47		67	Iguana	36		131	LFD-1-15-95005	60		195	Mathilde	4		A63	Marniere	4n	2	1	N
2	LMG LFD-2061	49		66	Toddington	7		130	Vifelt	27		194	LFT-1-15-95003	58		A64	Tivoli	4n	2	1	N
1	Thegn	33		65	Arapho	35		129	Abosan 1	10		193	LMG LFT-41349	53		A65	Garbor	4n	2	1	N
																A66	LMG LFD-2061	2n	2	1	N
																A67	LFT-1-15-95002	4n	2	1	N
																A68	DLF LFT-4025	4n	2	1	N
																A69	Kentaur	4n	2	1	N
																A70	DLF LFD-4304	2n	2	1	N
																A71	Kerry	2n	2	1	N
																A72	DLF LFT-44446	4n	2	1	N
																A73	Thegn	4n	2	1	N
																A74	Hopi	4n	2	1	N
																A75	Federer	4n	2	1	N
																A76	LFT-1-15-95012	4n	2	1	N
																A77	DLF LFT-147	4n	2	1	N
																A78	Boyne	2n	2	1	N
																A79	LFT-1-15-95013	4n	2	1	N
																A80	Evocative	2n	2	1	N
																B1	Thegn	4n	1	2	n
																B2	LMG LFD-2061	2n	1	2	n
																B3	Federer	4n	1	2	n
																B4	DLF LFT-74918	4n	1	2	n
																B5	LFT-1-15-95002	4n	1	2	n
																B6	LFT-1-15-95013	4n	1	2	n
																B7	Tivoli	4n	1	2	n
																B8	Marniere	4n	1	2	n
																B9	Garbor	4n	1	2	n
																B10	LFT-1-15-95012	4n	1	2	n
																B11	Hopi	4n	1	2	n
																B12	Evocative	2n	1	2	n
																B13	DLF LFT-147	4n	1	2	n
																B14	DLF LFD-4304	2n	1	2	n
																B15	DLF LFT-44446	4n	1	2	n
																B16	Kerry	2n	1	2	n
																B17	Boyne	2n	1	2	n
																B18	DLF LFT-4025	4n	1	2	n
																B19	Kentaur	4n	1	2	n
																B20	LFT-1-15-95003	4n	1	2	n
																B21	Evocative	2n	1	2	N
																B22	Thegn	4n	1	2	N
																B23	DLF LFT-147	4n	1	2	N
																B24	Garbor	4n	1	2	N
																B25	LFT-1-15-95012	4n	1	2	N
																B26	DLF LFD-4304	2n	1	2	N
																B27	LFT-1-15-95002	4n	1	2	N
																B28	Boyne	2n	1	2	N
																B29	Tivoli	4n	1	2	N
																B30	DLF LFT-4025	4n	1	2	N
																B31	DLF LFT-74918	4n	1	2	N
																B32	LFT-1-15-95003	4n	1	2	N
																B33	Hopi	4n	1	2	N
																B34	Federer	4n	1	2	N
																B35	Marniere	4n	1	2	N
																B36	LFT-1-15-95013	4n	1	2	N
																B37	Kerry	2n	1	2	N
																B38	LMG LFD-2061	2n	1	2	N
																B39	Kentaur	4n	1	2	N
																B40	DLF LFT-44446	4n	1	2	N
																B41	DLF LFT-147	4n	2	2	n
																B42	LFT-1-15-95003	4n	2	2	n
																B43	LFT-1-15-95013	4n	2	2	n
																B44	LMG LFD-2061	2n	2	2	n
																B45	LFT-1-15-95012	4n	2	2	n
																B46	Evocative	2n	2	2	n
																B47	Marniere	4n	2	2	n
																B48	Kentaur	4n	2	2	n
																B49	Hopi	4n	2	2	n
																B50	Thegn	4n	2	2	n
																B51	Federer	4n	2	2	n
																B52	DLF LFT-44446	4n	2	2	n
																B53	DLF LFT-74918	4n	2	2	n
																B54	Garbor	4n	2	2	n
																B55	Boyne	2n	2	2	n
																B56	Tivoli	4n	2	2	n
																B57	Kerry	2n	2	2	n
																B58	LFT-1-15-95002	4n	2	2	n
																B59	DLF LFT-4025	4n	2	2	n
																B60	DLF LFD-4304	2n	2	2	n
																B61	LFT-1-15-95003	4n	2	2	N
																B62	DLF LFT-74918	4n	2	2	N
																B63	Marniere	4n	2	2	N
																B64	Tivoli	4n	2	2	N
																B65	Garbor	4n	2	2	N
																B66	LMG LFD-2061	2n	2	2	N
																B67	LFT-1-15-95002	4n	2	2	N
																B68	DLF LFT-4025	4n	2	2	N
																B69	Kentaur	4n	2	2	N
																B70	DLF LFD-4304	2n	2	2	N
																B71	Kerry	2n	2	2	N
																B72	DLF LFT-44446	4n	2	2	N
																B73	Thegn	4n	2	2	N
																B74	Hopi	4n	2	2	N
																B75	Federer	4n	2	2	N
																B76	LFT-1-15-95012	4n	2	2	N
																B77	DLF LFT-147	4n	2	2	N
																B78	Boyne	2n	2	2	N
																B79	LFT-1-15-95013	4n	2	2	N
																B80	Evocative	2n	2	2	N
																C1	Thegn	4n	1	3	n
																C2	LMG LFD-2061	2n	1	3	n
																C3	Federer	4n	1	3	n
																C4	DLF LFT-74918	4n	1	3	n
																C5	LFT-1-15-95002	4n	1	3	n
																C6	LFT-1-15-95013	4n	1	3	n
																C7	Tivoli	4n	1	3	n
																C8	Marniere	4n	1	3	n
																C9	Garbor	4n	1	3	n
																C10	LFT-1-15-95012	4n	1	3	n
																C11	Hopi	4n	1	3	n
																C12	Evocative	2n	1	3	n
																C13	DLF LFT-147	4n	1	3	n
																C14	DLF LFD-4304	2n	1	3	n
																C15	DLF LFT-44446	4n	1	3	n
																C16	Kerry	2n	1	3	n
																C17	Boyne	2n	1	3	n
																C18	DLF LFT-4025	4n	1	3	n
																C19	Kentaur	4n	1	3	n
																C20	LFT-1-15-95003	4n	1	3	n
																C21	Evocative	2n	1	3	N
																C22	Thegn	4n	1	3	N
																C23	DLF LFT-147	4n	1	3	N
																C24	Garbor	4n	1	3	N
																C25	LFT-1-15-95012	4n	1	3	N
																C26	DLF LFD-4304	2n	1	3	N
																C27	LFT-1-15-95002	4n	1	3	N
																C28	Boyne	2n	1	3	N
																C29	Tivoli	4n	1	3	N
																C30	DLF LFT-4025	4n	1	3	N
																C31	DLF LFT-74918	4n	1	3	N
																C32	LFT-1-15-95003	4n	1	3	N
																C33	Hopi	4n	1	3	N
																C34	Federer	4n	1	3	N
																C35	Marniere	4n	1	3	N
																C36	LFT-1-15-95013	4n	1	3	N
																C37	Kerry	2n	1	3	N
																C38	LMG LFD-2061	2n	1	3	N
																C39	Kentaur	4n	1	3	N
																C40	DLF LFT-44446	4n	1	3	N
																C41	DLF LFT-147	4n	2	3	n
																C42	LFT-1-15-95003	4n	2	3	n
																C43	LFT-1-15-95013	4n	2	3	n
																C44	LMG LFD-2061	2n	2	3	n
																C45	LFT-1-15-95012	4n	2	3	n
																C46	Evocative	2n	2	3	n
																C47	Marniere	4n	2	3	n
																C48	Kentaur	4n	2	3	n
																C49	Hopi	4n	2	3	n
																C50	Thegn	4n	2	3	n
																C51	Federer	4n	2	3	n
																C52	DLF LFT-44446	4n	2	3	n
																C53	DLF LFT-74918	4n	2	3	n
																C54	Garbor	4n	2	3	n
																C55	Boyne	2n	2	3	n
																C56	Tivoli	4n	2	3	n
																C57	Kerry	2n	2	3	n
																C58	LFT-1-15-95002	4n	2	3	n
																C59	DLF LFT-4025	4n	2	3	n
																C60	DLF LFD-4304	2n	2	3	n
																C61	LFT-1-15-95003	4n	2	3	N
																C62	DLF LFT-74918	4n	2	3	N
																C63	Marniere	4n	2	3	N
																C64	Tivoli	4n	2	3	N
																C65	Garbor	4n	2	3	N
																C66	LMG LFD-2061	2n	2	3	N
																C67	LFT-1-15-95002	4n	2	3	N
																C68	DLF LFT-4025	4n	2	3	N
																C69	Kentaur	4n	2	3	N
																C70	DLF LFD-4304	2n	2	3	N
																C71	Kerry	2n	2	3	N
																C72	DLF LFT-44446	4n	2	3	N
																C73	Thegn	4n	2	3	N
																C74	Hopi	4n	2	3	N
																C75	Federer	4n	2	3	N
																C76	LFT-1-15-95012	4n	2	3	N
																C77	DLF LFT-147	4n	2	3	N
																C78	Boyne	2n	2	3	N
																C79	LFT-1-15-95013	4n	2	3	N
																C80	Evocative	2n	2	3	N

## Sheet: Table S2
Sample Name	Total Read Counts	Combined Read Counts	Uncombined Read Counts	Percent Combined (%)	Combined Base Counts (bp)	Minimum Length (bp)	Maximum Length (bp)	Average Length (bp)	Clean Tag Counts	Effective Tag Counts	Effective Tag Base Counts (bp)	Average Length Effective Tags (bp)	Q20	Q30	GC%	Effective%
A1	67243	60888	6355	90.55	25456239	262	441	418	52417	49202	20551287	418	97.78	95.33	57.77	73.17
A2	76740	69671	7069	90.79	29093826	236	441	418	60367	56606	23617126	417	97.89	95.57	57.72	73.76
A3	67528	61052	6476	90.41	25475393	284	441	417	52631	49148	20488392	417	97.85	95.47	57.77	72.78
A4	74968	67961	7007	90.65	28282188	295	441	416	58753	55102	22900006	416	97.84	95.49	57.37	73.5
A5	71791	64691	7100	90.11	26940312	345	441	416	56025	51706	21503733	416	97.86	95.52	57.47	72.02
A6	60902	55210	5692	90.65	23040011	314	441	417	47662	44287	18462953	417	97.84	95.48	57.53	72.72
A7	75673	68336	7337	90.3	28540096	291	441	418	58671	55063	22973998	417	97.81	95.4	57.67	72.76
A8	70750	63850	6900	90.25	26585680	62	441	416	54838	51851	21557021	416	97.8	95.38	57.68	73.29
A9	77202	69944	7258	90.6	29092568	259	441	416	60617	58198	24174470	415	97.87	95.54	57.61	75.38
A10	74768	67814	6954	90.7	28348482	342	441	418	58315	54931	22943561	418	97.86	95.51	57.73	73.47
A11	72601	65360	7241	90.03	27358296	286	441	419	55963	52389	21912548	418	97.86	95.51	57.59	72.16
A12	65421	59318	6103	90.67	24789467	44	441	418	51308	48550	20270241	418	97.95	95.68	57.63	74.21
A13	66216	59739	6477	90.22	24945126	44	441	418	51415	48352	20169430	417	97.9	95.61	57.52	73.02
A14	70969	64105	6864	90.33	26695611	44	441	416	55347	52075	21651955	416	97.9	95.63	57.01	73.38
A15	77518	69906	7612	90.18	29120605	235	441	417	60290	56326	23432564	416	97.9	95.59	57.62	72.66
A16	68470	61884	6586	90.38	25804889	315	441	417	53387	49703	20705197	417	97.92	95.66	57.65	72.59
A17	79984	71947	8037	89.95	30051740	341	441	418	61807	58322	24333077	417	97.89	95.57	57.73	72.92
A18	75770	68279	7491	90.11	28439185	338	441	417	58615	55597	23126052	416	97.87	95.53	57.64	73.38
A19	72255	65514	6741	90.67	27240119	233	441	416	56986	55036	22850751	415	97.92	95.67	57.17	76.17
A20	67084	60382	6702	90.01	25223197	82	441	418	52041	49265	20564587	417	97.91	95.62	57.72	73.44
A21	70739	63716	7023	90.07	26624615	314	441	418	54549	51579	21538999	418	97.79	95.35	57.78	72.91
A22	76273	69264	7009	90.81	28859787	44	441	417	60408	57540	23951451	416	97.92	95.67	57.28	75.44
A23	79018	71368	7650	90.32	29794516	321	441	417	61453	57861	24138104	417	97.84	95.48	57.74	73.23
A24	75887	68723	7164	90.56	28620905	44	441	416	59183	55729	23180265	416	97.86	95.52	57.61	73.44
A25	69097	62451	6646	90.38	25984005	328	441	416	53984	50632	21044746	416	97.83	95.44	57.56	73.28
A26	63340	57262	6078	90.4	23874576	44	441	417	49479	46722	19460792	417	97.86	95.51	57.73	73.76
A27	65471	59102	6369	90.27	24671489	343	441	417	50612	47829	19947165	417	97.81	95.38	57.83	73.05
A28	71373	64274	7099	90.05	26741813	44	441	416	55374	52851	21963368	416	97.81	95.41	57.36	74.05
A29	74404	66998	7406	90.05	27883375	259	441	416	58124	55933	23247658	416	97.86	95.49	57.6	75.17
A30	65092	58894	6198	90.48	24563650	318	441	417	50748	48058	20025199	417	97.88	95.53	57.67	73.83
A31	71672	64732	6940	90.32	26983457	251	441	417	55876	52538	21879710	416	97.86	95.51	57.7	73.3
A32	75953	69168	6785	91.07	28803824	263	441	416	60264	57058	23742771	416	97.95	95.69	57.62	75.12
A33	62919	56990	5929	90.58	23729373	317	441	416	49355	46426	19315770	416	97.9	95.59	57.77	73.79
A34	69305	62994	6311	90.89	26216971	304	441	416	54603	51268	21312921	416	97.86	95.52	57.71	73.97
A35	72138	65333	6805	90.57	27199656	229	441	416	56589	53020	22052220	416	97.91	95.59	57.71	73.5
A36	79298	72105	7193	90.93	30056203	62	441	417	62571	58677	24432557	416	97.92	95.64	57.47	74
A37	65047	58899	6148	90.55	24563362	122	441	417	50983	48160	20063521	417	97.88	95.55	57.43	74.04
A38	68462	61815	6647	90.29	25731928	326	441	416	53393	50679	21074100	416	97.85	95.47	57.76	74.03
A39	67500	61163	6337	90.61	25419480	262	441	416	53399	51565	21405988	415	97.9	95.59	57.52	76.39
A40	70512	64042	6470	90.82	26717087	322	441	417	55482	52447	21862185	417	97.92	95.61	57.75	74.38
A41	62714	55031	7683	87.75	23013133	319	441	418	45977	43359	18114801	418	97.59	94.96	57.61	69.14
A42	66998	59411	7587	88.68	24812881	359	441	418	50205	47764	19919154	417	97.64	95.06	57.61	71.29
A43	72333	63568	8765	87.88	26539975	267	441	418	53429	50588	21097673	417	97.61	94.99	57.58	69.94
A44	68975	60998	7977	88.43	25400792	243	441	416	51456	48764	20273763	416	97.64	95.06	57.33	70.7
A45	73267	64607	8660	88.18	26919448	277	441	417	54359	51324	21359056	416	97.64	95.06	57.61	70.05
A46	75345	66750	8595	88.59	27845593	271	441	417	56199	53196	22168183	417	97.63	95.04	57.77	70.6
A47	60143	52739	7404	87.69	22008110	296	441	417	44038	41751	17405213	417	97.59	94.95	57.84	69.42
A48	75814	66774	9040	88.08	27840800	292	441	417	55967	53447	22253282	416	97.59	94.95	57.62	70.5
A49	77818	68860	8958	88.49	28642380	269	441	416	58499	56481	23456142	415	97.67	95.11	57.32	72.58
A50	78616	69630	8986	88.57	29026062	240	441	417	58778	55746	23210087	416	97.65	95.07	57.66	70.91
A51	64437	56399	8038	87.53	23512715	301	441	417	47468	44886	18693618	416	97.59	94.94	57.75	69.66
A52	76455	67776	8679	88.65	28225823	235	441	416	57518	54864	22824708	416	97.67	95.12	57.65	71.76
A53	74027	64841	9186	87.59	27021584	44	441	417	54503	51606	21480417	416	97.58	94.94	57.55	69.71
A54	63500	55757	7743	87.81	23205092	312	441	416	46905	44551	18521255	416	97.59	94.96	57.74	70.16
A55	67746	59492	8254	87.82	24768080	44	441	416	49998	47147	19607011	416	97.61	94.99	57.76	69.59
A56	60480	53202	7278	87.97	22172248	230	441	417	44834	42473	17680519	416	97.65	95.08	57.68	70.23
A57	68218	59762	8456	87.6	24939715	322	441	417	49927	47551	19816200	417	97.55	94.91	57.36	69.7
A58	68823	60306	8517	87.62	25132209	350	441	417	50471	48287	20094370	416	97.6	94.98	57.56	70.16
A59	73243	64542	8701	88.12	26854879	302	441	416	54468	52765	21921673	415	97.61	95.03	57.35	72.04
A60	79217	70011	9206	88.38	29212823	319	441	417	58934	56118	23389266	417	97.65	95.1	57.65	70.84
A61	63249	55705	7544	88.07	23240964	361	441	417	46897	44796	18668769	417	97.67	95.13	57.7	70.82
A62	61686	54990	6696	89.15	22923085	297	441	417	46683	44677	18603757	416	97.74	95.26	57.61	72.43
A63	60916	53618	7298	88.02	22366559	330	441	417	45318	43089	17955625	417	97.67	95.13	57.67	70.74
A64	62446	55310	7136	88.57	23040259	231	441	417	46685	44395	18471314	416	97.69	95.15	57.79	71.09
A65	68406	60499	7907	88.44	25182769	235	441	416	51311	48615	20212250	416	97.7	95.17	57.79	71.07
A66	77243	68652	8591	88.88	28604787	319	441	417	58223	55398	23058125	416	97.73	95.24	57.81	71.72
A67	73471	64722	8749	88.09	26998284	122	441	417	54522	51768	21570610	417	97.67	95.12	57.84	70.46
A68	74861	66098	8763	88.29	27520536	287	441	416	55736	53240	22137912	416	97.67	95.13	57.67	71.12
A69	78062	69088	8974	88.5	28726869	311	441	416	58713	56700	23535993	415	97.7	95.19	57.28	72.63
A70	66462	59004	7458	88.78	24640013	349	441	418	49915	47664	19882201	417	97.72	95.21	57.71	71.72
A71	71720	63185	8535	88.1	26336981	44	441	417	53354	50302	20948622	416	97.69	95.17	57.67	70.14
A72	74660	66504	8156	89.08	27742718	279	441	417	56646	53759	22392983	417	97.76	95.34	57.02	72.01
A73	63498	55966	7532	88.14	23312622	250	441	417	47379	44705	18601890	416	97.69	95.18	57.54	70.4
A74	73486	65121	8365	88.62	27086050	299	441	416	55283	52071	21629262	415	97.71	95.2	57.41	70.86
A75	75081	66292	8789	88.29	27599568	333	441	416	56152	52834	21961510	416	97.7	95.19	57.52	70.37
A76	70738	62713	8025	88.66	26105830	345	441	416	53531	50623	21049444	416	97.74	95.27	57.45	71.56
A77	73539	64823	8716	88.15	27004775	119	441	417	54802	51581	21462384	416	97.69	95.16	57.51	70.14
A78	64116	56537	7579	88.18	23517087	180	441	416	47727	45252	18794881	415	97.68	95.15	57.33	70.58
A79	70129	61985	8144	88.39	25775419	331	441	416	52661	50461	20952538	415	97.72	95.22	57.31	71.95
A80	69766	61976	7790	88.83	25838807	272	441	417	52558	49822	20748364	416	97.72	95.25	57.47	71.41
B1	77428	69062	8366	89.2	28759211	122	441	416	58247	49219	20479402	416	97.82	95.39	57.4	63.57
B2	70404	63651	6753	90.41	26486353	227	441	416	54968	47082	19572173	416	97.95	95.69	57.18	66.87
B3	73976	66165	7811	89.44	27547832	189	441	416	56026	47829	19891660	416	97.83	95.39	57.37	64.65
B4	78972	70779	8193	89.63	29414685	206	441	416	60123	51906	21546498	415	97.82	95.43	57.33	65.73
B5	71108	63581	7527	89.41	26367554	112	442	415	53811	45433	18792391	414	97.81	95.41	57.25	63.89
B6	74785	67118	7667	89.75	27908443	44	441	416	56807	48209	20018373	415	97.83	95.42	57.44	64.46
B7	68256	60949	7307	89.29	25364319	122	441	416	51446	44516	18511469	416	97.8	95.35	57.62	65.22
B8	71182	63528	7654	89.25	26397960	150	441	416	53612	46196	19170839	415	97.77	95.3	57.56	64.9
B9	72260	64518	7742	89.29	26816217	252	441	416	54728	46518	19313406	415	97.83	95.43	57.55	64.38
B10	62616	56369	6247	90.02	23440827	175	441	416	48013	39947	16601438	416	97.87	95.51	57.64	63.8
B11	77351	68893	8458	89.07	28691457	64	441	416	58032	49346	20533486	416	97.86	95.47	57.47	63.79
B12	77286	69812	7474	90.33	29065256	64	441	416	60070	52307	21758954	416	97.95	95.65	57.24	67.68
B13	76483	68339	8144	89.35	28479706	196	441	417	57862	49833	20749747	416	97.87	95.43	57.3	65.16
B14	60466	54185	6281	89.61	22521270	207	441	416	46009	39818	16523087	415	97.9	95.57	57.24	65.85
B15	64018	57269	6749	89.46	23834781	174	442	416	48194	40591	16873728	416	97.87	95.53	57.42	63.41
B16	67908	60904	7004	89.69	25380640	113	441	417	51426	43957	18303692	416	97.89	95.57	57.49	64.73
B17	72573	64833	7740	89.33	26995625	112	441	416	54798	47573	19788290	416	97.87	95.53	57.49	65.55
B18	67789	60532	7257	89.29	25137063	113	441	415	51034	44571	18478596	415	97.85	95.48	57.35	65.75
B19	77788	69272	8516	89.05	28789100	44	441	416	58637	51560	21402291	415	97.87	95.47	57.29	66.28
B20	79524	71168	8356	89.49	29632446	97	441	416	60530	52250	21741178	416	97.87	95.43	57.63	65.7
B21	63717	56442	7275	88.58	23567484	122	441	418	47160	40216	16783439	417	97.75	95.26	57.53	63.12
B22	79529	72013	7516	90.55	30001342	150	441	417	61660	53892	22438392	416	97.92	95.61	57.23	67.76
B23	71268	63531	7737	89.14	26516781	49	441	417	53389	46430	19360100	417	97.8	95.32	57.34	65.15
B24	71556	63943	7613	89.36	26608617	112	441	416	53960	47227	19630818	416	97.82	95.4	57.32	66
B25	72093	64231	7862	89.09	26735275	64	441	416	53960	46445	19308796	416	97.8	95.36	57.37	64.42
B26	72163	64554	7609	89.46	26916445	83	441	417	54229	47519	19799936	417	97.82	95.42	57.39	65.85
B27	67061	59632	7429	88.92	24873622	202	441	417	50104	43583	18167078	417	97.76	95.27	57.66	64.99
B28	62860	55812	7048	88.79	23227770	116	441	416	46783	41488	17247730	416	97.77	95.31	57.33	66
B29	67195	59988	7207	89.27	24952088	44	441	416	50391	44770	18602646	416	97.79	95.34	57.33	66.63
B30	73845	66043	7802	89.43	27538455	109	441	417	55566	47154	19650838	417	97.82	95.37	57.7	63.86
B31	77291	68959	8332	89.22	28706730	49	441	416	58011	50491	21008718	416	97.84	95.45	57.7	65.33
B32	78968	71272	7696	90.25	29646509	45	441	416	61038	53984	22432673	416	97.93	95.63	57.44	68.36
B33	77209	69171	8038	89.59	28804245	44	441	416	58389	50619	21067618	416	97.86	95.43	57.57	65.56
B34	73091	65266	7825	89.29	27127713	83	441	416	55191	48586	20171059	415	97.85	95.45	57.55	66.47
B35	63052	56262	6790	89.23	23396799	64	441	416	47373	40869	16979026	415	97.86	95.48	57.57	64.82
B36	67039	59916	7123	89.37	24953907	105	441	416	50196	43508	18105605	416	97.84	95.45	57.72	64.9
B37	68057	60660	7397	89.13	25261796	122	441	416	50911	44572	18548719	416	97.8	95.37	57.75	65.49
B38	65968	58788	7180	89.12	24446462	122	441	416	49463	43191	17939411	415	97.83	95.41	57.68	65.47
B39	71263	63768	7495	89.48	26516994	49	441	416	54050	48327	20074923	415	97.86	95.5	57.51	67.81
B40	71473	63925	7548	89.44	26600876	155	441	416	54226	47314	19674032	416	97.87	95.45	57.7	66.2
B41	64995	59311	5684	91.25	24727553	122	441	417	51371	44235	18437741	417	98.02	95.78	57.62	68.06
B42	71026	65063	5963	91.6	27124214	160	441	417	56665	50162	20901106	417	98.08	95.91	57.56	70.62
B43	66140	60332	5808	91.22	25151875	182	441	417	52110	45731	19057076	417	98.03	95.81	57.65	69.14
B44	73429	66884	6545	91.09	27808803	122	442	416	58030	50678	21059690	416	98.02	95.78	57.55	69.02
B45	73753	67411	6342	91.4	28035667	110	441	416	58699	50880	21149332	416	98.06	95.86	57.57	68.99
B46	61771	56389	5382	91.29	23463100	236	441	416	49101	42945	17859637	416	98.06	95.85	57.68	69.52
B47	73518	67123	6395	91.3	27968383	44	442	417	58228	51379	21402865	417	98.02	95.77	57.76	69.89
B48	71970	65516	6454	91.03	27250947	122	441	416	56765	50358	20934874	416	98.01	95.77	57.58	69.97
B49	67611	61585	6026	91.09	25607410	245	441	416	53807	49130	20410995	415	98.06	95.86	57.45	72.67
B50	62526	57057	5469	91.25	23756097	49	441	416	49490	43866	18258548	416	98.06	95.86	57.68	70.16
B51	76927	70149	6778	91.19	29224413	200	441	417	60689	52862	22015730	416	97.99	95.72	57.58	68.72
B52	66369	60750	5619	91.53	25279076	44	441	416	53047	46755	19440771	416	98.05	95.87	57.58	70.45
B53	66115	60274	5841	91.17	25107884	230	441	417	52492	45042	18760942	417	98.01	95.75	57.64	68.13
B54	73408	66901	6507	91.14	27813860	83	441	416	58150	50558	20996367	415	98.01	95.76	57.48	68.87
B55	64933	59193	5740	91.16	24584491	122	441	415	51680	45672	18952662	415	98.03	95.83	57.27	70.34
B56	69222	63319	5903	91.47	26330813	122	441	416	55138	47991	19946267	416	98.04	95.83	57.6	69.33
B57	68543	62575	5968	91.29	26075903	112	441	417	54258	47955	19975938	417	98	95.75	57.68	69.96
B58	62975	57367	5608	91.09	23870315	112	441	416	49842	44928	18679567	416	98.02	95.79	57.18	71.34
B59	66273	60516	5757	91.31	25204987	234	441	417	52680	47405	19730208	416	98.04	95.82	57.38	71.53
B60	71851	65537	6314	91.21	27324469	49	441	417	56752	49767	20740651	417	98.02	95.81	57.59	69.26
B61	78833	71787	7046	91.06	29961122	235	441	417	62279	53924	22493213	417	98.06	95.86	57.77	68.4
B62	70260	64154	6106	91.31	26752585	252	441	417	55834	49065	20450637	417	98.1	95.93	57.8	69.83
B63	78679	71679	7000	91.1	29907881	44	441	417	62079	53208	22200568	417	98.07	95.85	57.85	67.63
B64	72067	65622	6445	91.06	27297293	228	441	416	56975	49745	20673723	416	98.05	95.8	57.69	69.03
B65	63712	58046	5666	91.11	24153437	241	441	416	50490	43556	18117749	416	98.07	95.88	57.77	68.36
B66	62633	57305	5328	91.49	23848471	44	441	416	50103	44039	18313064	416	98.08	95.9	57.82	70.31
B67	61933	56523	5410	91.26	23579632	250	441	417	49108	43545	18157739	417	98.05	95.84	57.88	70.31
B68	69638	63471	6167	91.14	26427312	44	441	416	55128	48900	20350245	416	98.04	95.82	57.7	70.22
B69	62735	57212	5523	91.2	23817557	44	441	416	49829	44656	18577133	416	98.08	95.9	57.71	71.18
B70	64096	58548	5548	91.34	24387527	189	441	417	50762	45953	19121242	416	98.04	95.83	57.65	71.69
B71	70198	64250	5948	91.53	26713804	165	441	416	56055	48140	20009583	416	98.07	95.9	57.66	68.58
B72	60359	55250	5109	91.54	22963217	49	441	416	48487	41957	17435964	416	98.11	95.97	57.81	69.51
B73	75977	69465	6512	91.43	28908104	165	441	416	60532	50962	21213526	416	98.09	95.86	57.93	67.08
B74	79673	72782	6891	91.35	30212958	143	441	415	63431	53209	22081783	415	98.07	95.83	57.78	66.78
B75	60499	55139	5360	91.14	22895839	245	441	415	48123	40728	16903745	415	98.09	95.92	57.77	67.32
B76	74864	68488	6376	91.48	28469163	200	441	416	59907	51788	21523666	416	98.1	95.93	57.79	69.18
B77	61200	55928	5272	91.39	23238846	44	443	416	48805	42237	17541810	415	98.07	95.9	57.75	69.01
B78	72037	65766	6271	91.29	27348452	239	441	416	57190	49060	20395892	416	98.04	95.82	57.86	68.1
B79	74106	67702	6404	91.36	28169848	44	441	416	59188	51361	21363367	416	98.09	95.91	57.8	69.31
B80	72981	66571	6410	91.22	27714637	44	441	416	58038	50332	20946595	416	98.04	95.79	57.89	68.97
C1	69845	63080	6765	90.31	26273824	160	441	417	54688	47321	19694665	416	97.83	95.44	57.65	67.75
C2	68783	62518	6265	90.89	26021626	292	441	416	54581	49112	20426827	416	97.91	95.64	57.44	71.4
C3	79883	72361	7522	90.58	30132792	251	441	416	62769	55437	23064204	416	97.85	95.53	57.43	69.4
C4	77233	69861	7372	90.45	28964367	122	441	415	60939	52849	21882518	414	97.87	95.55	57.39	68.43
C5	72397	65739	6658	90.8	27182027	111	441	413	57450	50119	20682118	413	97.91	95.66	57.01	69.23
C6	75289	68424	6865	90.88	28405658	49	441	415	59863	53021	21984548	415	97.92	95.64	57.29	70.42
C7	76710	69685	7025	90.84	28965096	112	441	416	60564	53675	22280107	415	97.87	95.54	57.39	69.97
C8	65381	59187	6194	90.53	24521332	138	441	414	51597	46778	19350255	414	97.86	95.55	57.09	71.55
C9	71791	65354	6437	91.03	27058092	49	441	414	57280	50909	21032080	413	97.9	95.63	57.01	70.91
C10	63173	57462	5711	90.96	23873060	251	441	415	50151	43310	17976213	415	97.9	95.63	57.38	68.56
C11	71310	64398	6912	90.31	26850058	246	441	417	55622	49061	20441539	417	97.91	95.64	57.37	68.8
C12	77513	70229	7284	90.6	29200307	112	441	416	61236	55284	22951690	415	97.97	95.75	57.03	71.32
C13	63432	57113	6319	90.04	23775480	64	441	416	49403	42805	17806976	416	97.9	95.62	57.36	67.48
C14	67740	61140	6600	90.26	25380376	277	441	415	53270	46551	19296860	415	97.91	95.62	57.35	68.72
C15	67040	60761	6279	90.63	25179804	116	441	414	53033	46650	19295327	414	97.92	95.68	57.26	69.59
C16	63978	57976	6002	90.62	24142964	138	441	416	50302	43713	18188187	416	97.94	95.7	57.53	68.33
C17	60870	55019	5851	90.39	22934576	251	442	417	47606	41138	17137680	417	97.9	95.6	57.66	67.58
C18	73006	65820	7186	90.16	27299476	122	442	415	57080	49020	20296250	414	97.86	95.57	57.28	67.15
C19	71585	64721	6864	90.41	26882228	251	441	415	56386	50996	21150592	415	97.95	95.73	56.86	71.24
C20	79584	72015	7569	90.49	29972570	49	441	416	62701	55142	22928936	416	97.93	95.66	57.18	69.29
C21	60737	54916	5821	90.42	22899866	65	441	417	47550	42194	17584894	417	97.86	95.51	57.25	69.47
C22	73878	67246	6632	91.02	28042129	122	441	417	58673	53221	22177580	417	97.92	95.65	57.4	72.04
C23	62824	56383	6441	89.75	23474299	64	441	416	48799	44819	18653505	416	97.88	95.58	57.32	71.34
C24	68927	62537	6390	90.73	26013044	175	441	416	54309	46546	19342787	416	97.86	95.53	57.55	67.53
C25	76767	69649	7118	90.73	28959205	231	441	416	60495	52416	21779073	416	97.87	95.55	57.41	68.28
C26	64893	58793	6100	90.6	24474366	239	441	416	51350	44514	18517081	416	97.89	95.58	57.53	68.6
C27	63768	57543	6225	90.24	23996459	235	441	417	49639	44700	18625815	417	97.82	95.44	57.56	70.1
C28	73875	66757	7118	90.36	27747756	122	441	416	57888	53343	22145856	415	97.85	95.51	57.12	72.21
C29	60127	54438	5689	90.54	22623998	186	441	416	47434	43684	18134204	415	97.89	95.6	56.94	72.65
C30	62494	56639	5855	90.63	23570579	49	441	416	49287	44086	18328357	416	97.93	95.67	57.2	70.54
C31	62953	57102	5851	90.71	23739121	39	441	416	49717	43741	18175077	416	97.9	95.57	57.63	69.48
C32	67535	61585	5950	91.19	25629911	89	441	416	53873	49405	20536752	416	97.95	95.7	57.63	73.15
C33	65458	57068	8390	87.18	23704300	41	441	415	49112	45625	18984653	416	97.92	95.65	57.14	69.7
C34	73174	66497	6677	90.88	27604898	45	441	415	57855	52612	21814776	415	97.93	95.68	57.47	71.9
C35	62219	56645	5574	91.04	23504085	44	441	415	49498	44003	18239333	415	97.95	95.7	57.44	70.72
C36	64344	58546	5798	90.99	24321052	49	441	415	51241	45765	18996734	415	97.96	95.72	57.44	71.13
C37	67616	61505	6111	90.96	25615170	112	441	416	53429	47474	19762888	416	97.91	95.61	57.75	70.21
C38	69956	63555	6401	90.85	26382213	121	442	415	55418	49623	20582196	415	97.91	95.65	57.49	70.93
C39	61365	55839	5526	90.99	23166969	178	441	415	48971	43759	18137455	414	97.96	95.72	57.41	71.31
C40	78562	71677	6885	91.24	29813791	67	442	416	62624	56183	23354258	416	97.95	95.71	57.52	71.51
C41	73369	66218	7151	90.25	27574189	122	441	416	56335	50358	20940624	416	97.92	95.69	57.4	68.64
C42	74457	68059	6398	91.41	28269366	44	441	415	58961	53698	22270105	415	98.01	95.92	57.12	72.12
C43	64051	57878	6173	90.36	24120898	186	441	417	49082	43748	18216716	416	97.95	95.76	57.53	68.3
C44	61405	55598	5807	90.54	23141873	244	441	416	47165	42542	17684537	416	97.94	95.74	57.52	69.28
C45	78043	70313	7730	90.1	29139705	44	441	414	59944	53795	22250395	414	97.88	95.66	57.26	68.93
C46	71324	64402	6922	90.29	26791564	251	441	416	54645	49843	20702074	415	97.9	95.67	57.56	69.88
C47	73456	65929	7527	89.75	27450684	45	441	416	55593	49978	20790342	416	97.85	95.57	57.71	68.04
C48	78918	70994	7924	89.96	29477262	250	441	415	60273	55630	23069278	415	97.92	95.71	57.23	70.49
C49	76249	68680	7569	90.07	28503999	181	441	415	58562	54810	22717112	414	97.94	95.76	56.97	71.88
C50	66697	60470	6227	90.66	25131698	275	441	416	51684	44889	18633099	415	97.96	95.79	57.6	67.3
C51	67410	60863	6547	90.29	25320923	250	442	416	52086	46584	19359796	416	97.94	95.73	57.44	69.11
C52	64166	58625	5541	91.36	24344946	289	441	415	50958	46391	19236702	415	98.04	95.93	57.5	72.3
C53	63850	57858	5992	90.62	24071556	242	442	416	49434	41881	17413419	416	97.92	95.69	57.72	65.59
C54	65339	59423	5916	90.95	24635755	122	441	415	51199	45827	18953386	414	97.92	95.71	57.54	70.14
C55	74546	67216	7330	90.17	27851143	45	441	414	57375	51640	21354076	414	97.91	95.72	57.32	69.27
C56	77638	70246	7392	90.48	29178574	176	441	415	60104	54012	22402893	415	97.96	95.79	57.51	69.57
C57	66802	60054	6748	89.9	25036029	64	441	417	50926	46963	19546347	416	97.87	95.6	57.57	70.3
C58	69163	62538	6625	90.42	25935172	147	441	415	53648	49855	20644095	414	97.95	95.77	57.07	72.08
C59	62137	56262	5875	90.55	23337602	64	441	415	48271	44413	18389954	414	97.94	95.75	57.08	71.48
C60	63067	57187	5880	90.68	23757629	112	441	415	49176	43408	18012411	415	97.99	95.86	57.26	68.83
C61	76160	68562	7598	90.02	28547403	122	441	416	58718	52044	21653169	416	97.99	95.85	57.46	68.34
C62	61523	56403	5120	91.68	23480554	281	442	416	48929	43520	18096226	416	98.11	96.07	57.68	70.74
C63	66324	59973	6351	90.42	24979411	263	441	417	51375	45009	18731543	416	97.99	95.84	57.77	67.86
C64	79240	72257	6983	91.19	29996873	44	441	415	62336	55712	23096139	415	98.02	95.91	57.76	70.31
C65	63475	57469	6006	90.54	23823097	112	441	415	49371	43703	18084810	414	98.01	95.88	57.47	68.85
C66	77796	70476	7320	90.59	29281733	262	441	415	60469	54723	22710884	415	98.04	95.94	57.61	70.34
C67	66855	60287	6568	90.18	25094977	251	441	416	51369	46558	19352161	416	97.97	95.78	57.85	69.64
C68	63841	57693	6148	90.37	23937370	251	441	415	49571	45748	18953104	414	98.05	95.96	57.41	71.66
C69	71733	65035	6698	90.66	27009278	291	441	415	55534	50386	20900359	415	98.02	95.89	57.64	70.24
C70	60344	54806	5538	90.82	22778340	122	441	416	47399	40532	16828673	415	98.06	95.97	57.77	67.17
C71	74487	67636	6851	90.8	28081555	239	441	415	58319	49705	20622225	415	98.05	95.95	57.52	66.73
C72	65446	60088	5358	91.81	24956842	44	441	415	52373	46672	19362015	415	98.12	96.09	57.57	71.31
C73	62503	56758	5745	90.81	23587785	151	441	416	48912	42718	17740011	415	98.02	95.91	57.72	68.35
C74	61233	55805	5428	91.14	23118100	255	441	414	48479	42158	17438048	414	98.04	95.96	57.52	68.85
C75	64798	58827	5971	90.79	24379900	244	441	414	50628	41767	17283754	414	98.01	95.9	57.47	64.46
C76	69857	63606	6251	91.05	26427924	230	441	415	54670	48560	20149926	415	98.02	95.92	57.41	69.51
C77	69038	62594	6444	90.67	25962224	112	442	415	53854	46930	19429429	414	98.02	95.91	57.56	67.98
C78	78750	71592	7158	90.91	29661128	112	441	414	61907	54091	22360619	413	98.01	95.91	57.28	68.69
C79	76019	69065	6954	90.85	28599817	245	441	414	59815	53314	22039723	413	98.03	95.93	57.37	70.13
C80	63915	58287	5628	91.19	24167674	106	441	415	50531	44421	18399021	414	98.07	96.02	57.29	69.5

## Sheet: Table S3
Sample Name	Total Read Counts	Combined Read Counts	Uncombined Read Counts	Percent Combined (%)	Combined Base Counts (bp)	Minimum Length (bp)	Maximum Length (bp)	Average Length (bp)	Clean Tag Counts	Effective Tag Counts	Effective Tag Base Counts (bp)	Average Length Effective Tags (bp)	Q20	Q30	GC%	Effective%
A1	187852	180994	6858	96.35	60868132	23	438	336	172939	154036	52198874	339	98.3	96.52	57.01	82
A2	138691	133127	5564	95.99	43786699	21	438	329	126758	109634	36326423	331	98.38	96.78	54.95	79.05
A3	159630	154335	5295	96.68	51508921	44	438	334	148861	131260	44065686	336	98.36	96.68	56.36	82.23
A4	238764	230231	8533	96.43	77140932	35	438	335	220077	194867	65755934	337	98.36	96.68	56.23	81.61
A5	357334	344263	13071	96.34	115954363	33	439	337	328370	290004	98363580	339	98.36	96.76	53.66	81.16
A6	351743	339458	12285	96.51	112551662	27	438	332	327626	283272	94439998	333	98.31	96.6	55.43	80.53
A7	279580	270102	9478	96.61	89106412	53	438	330	258010	226929	75359400	332	98.37	96.72	55.48	81.17
A8	327319	315449	11870	96.37	104644120	25	438	332	303969	266510	88742158	333	98.38	96.74	54.61	81.42
A9	210598	203228	7370	96.5	66908723	22	438	329	195912	168945	55907970	331	98.41	96.81	55.09	80.22
A10	217082	209332	7750	96.43	68363830	21	438	327	199911	171021	56205031	329	98.43	96.86	54.28	78.78
A11	202329	194670	7659	96.21	65312453	17	438	336	186638	164246	55432483	337	98.33	96.59	56.24	81.18
A12	281985	272359	9626	96.59	91061734	13	438	334	262379	230913	77633310	336	98.34	96.63	56.31	81.89
A13	206384	198384	8000	96.12	66005911	11	438	333	186756	161264	54196972	336	98.37	96.79	53.63	78.14
A14	148913	142841	6072	95.92	47551970	14	438	333	137165	119613	40089670	335	98.27	96.51	55.43	80.32
A15	244535	235264	9271	96.21	77942424	22	438	331	227118	198746	66078489	332	98.31	96.62	54.8	81.28
A16	234295	226027	8268	96.47	74851338	17	438	331	217483	188326	62708279	333	98.38	96.72	55.79	80.38
A17	126542	121860	4682	96.3	40936969	20	438	336	117447	103034	34717813	337	98.29	96.54	55.35	81.42
A18	180126	174139	5987	96.68	58296063	16	438	335	167902	148787	50076835	337	98.31	96.57	56.06	82.6
A19	261755	252311	9444	96.39	83422129	16	438	331	220031	192290	64821637	337	98.35	96.65	56.26	73.46
A20	203872	196850	7022	96.56	65104363	30	438	331	189924	167355	55582697	332	98.42	96.83	54.04	82.09
A21	102380	98907	3473	96.61	33578088	23	438	339	94531	85200	29070121	341	98.37	96.71	53.45	83.22
A22	171720	165619	6101	96.45	55476429	54	438	335	156554	125177	41609748	332	98.4	96.77	54.67	72.9
A23	161071	155830	5241	96.75	52503973	70	438	337	148768	132375	44929214	339	98.31	96.57	55.05	82.18
A24	99228	96149	3079	96.9	31219548	93	438	325	92995	82125	26748284	326	98.41	96.85	54.65	82.76
A25	159416	154388	5028	96.85	51224835	83	438	332	148902	132700	44229158	333	98.32	96.59	56.28	83.24
A26	119407	115194	4213	96.47	38121892	59	438	331	110725	96781	32231937	333	98.39	96.75	55.95	81.05
A27	73106	70775	2331	96.81	23516870	13	438	332	68511	60738	20275280	334	98.36	96.69	56.08	83.08
A28	163337	157905	5432	96.67	52558925	29	438	333	149784	133452	44799792	336	98.4	96.7	58.13	81.7
A29	138839	134299	4540	96.73	44241526	65	438	329	127898	111189	36900629	332	98.45	96.9	55.1	80.08
A30	213548	206778	6770	96.83	68814323	60	438	333	199713	175853	58803963	334	98.32	96.62	56.08	82.35
A31	140134	135388	4746	96.61	44189985	28	438	326	129845	114117	37467973	328	98.38	96.8	54.53	81.43
A32	132143	127593	4550	96.56	41179742	61	438	323	123265	104486	33849246	324	98.45	96.96	53.5	79.07
A33	123852	119978	3874	96.87	39640508	93	438	330	114866	99235	33012072	333	98.45	96.92	53.52	80.12
A34	114724	110824	3900	96.6	36548619	106	438	330	106177	91655	30441245	332	98.39	96.79	54.95	79.89
A35	162279	157130	5149	96.83	51125454	38	438	325	151773	129677	42377325	327	98.42	96.83	54.67	79.91
A36	157891	152575	5316	96.63	51255746	26	438	336	145989	129819	43971945	339	98.4	96.75	56.82	82.22
A37	145718	140790	4928	96.62	45912784	12	438	326	133288	114025	37535073	329	98.44	96.93	54.21	78.25
A38	135224	130494	4730	96.5	43130312	79	438	331	125817	109565	36394849	332	98.26	96.54	55.16	81.02
A39	187426	181557	5869	96.87	58707988	63	438	323	173482	157516	51162487	325	98.44	96.94	54.51	84.04
A40	106860	103125	3735	96.5	33883709	85	438	329	99146	84521	27929324	330	98.41	96.85	54.8	79.1
A41	225017	216990	8027	96.43	71117263	54	438	328	208764	185448	61061746	329	98.28	96.63	54.97	82.42
A42	285247	275708	9539	96.66	93844907	69	438	340	264319	246329	84104234	341	98.24	96.3	58.59	86.36
A43	209282	201596	7686	96.33	66686654	91	438	331	193459	172393	57245204	332	98.25	96.48	56.44	82.37
A44	186998	180213	6785	96.37	59570675	44	438	331	173388	154525	51337269	332	98.26	96.54	56.39	82.63
A45	159704	153867	5837	96.35	50554327	57	438	329	148220	131261	43302184	330	98.25	96.52	55.99	82.19
A46	220063	212223	7840	96.44	68023867	95	438	321	203068	173969	56023787	322	98.32	96.73	54.34	79.05
A47	130533	126059	4474	96.57	40275641	72	438	319	121966	102597	32940152	321	98.3	96.65	54.5	78.6
A48	132098	127540	4558	96.55	41293272	91	438	324	123017	105595	34371893	326	98.29	96.63	55.59	79.94
A49	166932	160699	6233	96.27	54567962	13	438	340	152942	140809	48111428	342	98.24	96.35	58.14	84.35
A50	119614	114692	4922	95.89	37774596	14	438	329	110237	95634	31657866	331	98.28	96.59	55.46	79.95
A51	121660	117252	4408	96.38	38672784	55	438	330	112092	97471	32375669	332	98.32	96.63	55.92	80.12
A52	122314	117625	4689	96.17	38427115	33	438	327	112642	97603	32116205	329	98.36	96.73	55.38	79.8
A53	130024	124805	5219	95.99	41327241	71	438	331	119071	104197	34769498	334	98.31	96.6	56.01	80.14
A54	170185	163772	6413	96.23	54071204	12	438	330	156828	136769	45482776	333	98.3	96.56	55.69	80.36
A55	136014	130662	5352	96.07	42528559	33	438	325	126086	108180	35322794	327	98.27	96.58	54.52	79.54
A56	148712	142987	5725	96.15	46355849	33	438	324	137923	117171	38075115	325	98.34	96.75	53.51	78.79
A57	122937	118475	4462	96.37	39084785	33	438	330	113214	100149	33233895	332	98.37	96.74	55.29	81.46
A58	128812	124237	4575	96.45	41251627	47	438	332	118630	103977	34721710	334	98.32	96.6	55.59	80.72
A59	144314	139244	5070	96.49	46588807	18	438	335	133416	120303	40436309	336	98.28	96.5	56.48	83.36
A60	261373	252816	8557	96.73	84668080	33	438	335	241570	216463	72992210	337	98.36	96.68	56.64	82.82
A61	136672	131642	5030	96.32	43400743	44	438	330	126621	110219	36489689	331	98.31	96.62	54.11	80.64
A62	150002	144517	5485	96.34	48557257	23	438	336	138916	124180	41897421	337	98.2	96.32	57.03	82.79
A63	195442	188743	6699	96.57	62098013	33	438	329	180484	159260	52705034	331	98.33	96.64	55.57	81.49
A64	156001	150839	5162	96.69	50156526	43	439	333	144080	125874	42142582	335	98.37	96.7	55.55	80.69
A65	250713	241622	9091	96.37	80656490	44	438	334	232239	206011	69167915	336	98.32	96.6	56.44	82.17
A66	136996	131249	5747	95.8	42715930	64	438	325	125094	106723	34943871	327	98.39	96.79	54.6	77.9
A67	159023	152859	6164	96.12	49927840	72	438	327	145855	127958	42056404	329	98.33	96.67	55.35	80.47
A68	165684	159678	6006	96.38	53056530	41	438	332	152530	133724	44772434	335	98.36	96.68	56.25	80.71
A69	109132	104643	4489	95.89	33791187	33	437	323	100828	86248	27918063	324	98.29	96.68	53.63	79.03
A70	134227	128648	5579	95.84	41627486	33	438	324	124247	105652	34254798	324	98.29	96.65	53.68	78.71
A71	145375	139984	5391	96.29	45672454	33	438	326	135277	116299	38114976	328	98.25	96.55	54.99	80
A72	99234	95266	3968	96	31427259	33	437	330	91545	79545	26421560	332	98.28	96.6	55.4	80.16
A73	223721	215862	7859	96.49	72786286	54	438	337	207149	187796	63541857	338	98.18	96.28	57.01	83.94
A74	218389	210220	8169	96.26	70596072	33	438	336	201514	180930	60966335	337	98.19	96.33	56.15	82.85
A75	124274	119928	4346	96.5	39339673	63	438	328	113530	99415	32848537	330	98.32	96.67	55.31	80
A76	234383	225579	8804	96.24	75745447	28	438	336	214577	194142	65543057	338	98.25	96.46	55.92	82.83
A77	301966	292518	9448	96.87	96329215	33	439	329	279378	245758	81530058	332	98.35	96.67	56.05	81.39
A78	295700	286303	9397	96.82	94536689	54	438	330	273357	241650	80358668	333	98.3	96.56	56.27	81.72
A79	237678	229939	7739	96.74	74523634	42	438	324	221888	191877	62414897	325	98.29	96.59	55	80.73
A80	217553	210286	7267	96.66	68595355	45	438	326	202437	176711	57826121	327	98.37	96.79	54.37	81.23
B1	132690	129357	3333	97.49	43366618	24	438	335	126444	112535	37913818	337	98.83	97.59	56.87	84.81
B2	97827	95147	2680	97.26	31395762	22	438	330	91822	79027	26277680	333	98.92	97.8	54.94	80.78
B3	57872	56248	1624	97.19	18687326	12	438	332	54133	47032	15755935	335	98.93	97.84	55	81.27
B4	99014	96463	2551	97.42	32483610	17	438	337	93291	82819	28105789	339	98.9	97.74	56.96	83.64
B5	110829	107948	2881	97.4	35248038	97	438	327	105538	89547	29388459	328	98.87	97.72	54.86	80.8
B6	129559	126280	3279	97.47	42053079	24	438	333	122338	107096	35970086	336	98.92	97.77	56.45	82.66
B7	124411	121088	3323	97.33	39626562	74	438	327	117338	100084	32966276	329	98.87	97.71	54.26	80.45
B8	100716	97916	2800	97.22	32243889	33	438	329	95598	82990	27434227	331	98.89	97.75	54.7	82.4
B9	122908	119577	3331	97.29	39873789	54	438	333	115646	101426	34074269	336	98.92	97.78	55.83	82.52
B10	90842	87535	3307	96.36	28464058	36	438	325	85336	72623	23714725	327	98.83	97.67	53.48	79.94
B11	108654	105635	3019	97.22	35158469	89	438	333	102323	89389	29956640	335	98.9	97.75	55.65	82.27
B12	103439	100729	2710	97.38	33777595	23	438	335	98365	86801	29284907	337	98.9	97.73	57.04	83.92
B13	137193	133398	3795	97.23	43779991	26	438	328	117211	102261	34110429	334	98.93	97.85	53.38	74.54
B14	110411	107297	3114	97.18	35809022	48	438	334	104353	90693	30474711	336	98.8	97.58	54.4	82.14
B15	110332	107001	3331	96.98	35686469	83	438	334	104445	93049	31126433	335	98.83	97.62	54.8	84.34
B16	88967	86185	2782	96.87	28403247	84	438	330	83401	73518	24352161	331	98.88	97.74	54.58	82.64
B17	96820	94436	2384	97.54	31252046	54	438	331	91520	79941	26636946	333	98.95	97.85	54.8	82.57
B18	105203	102967	2236	97.87	33937000	85	438	330	100686	87865	29115781	331	98.88	97.7	55.92	83.52
B19	90159	88060	2099	97.67	29473602	54	438	335	85937	76285	25646570	336	98.82	97.58	56.43	84.61
B20	103367	100991	2376	97.7	34233193	29	438	339	97487	89581	30490297	340	98.93	97.79	56.35	86.66
B21	56609	55201	1408	97.51	18565563	49	438	336	53452	48481	16348678	337	98.86	97.68	54.58	85.64
B22	72305	70606	1699	97.65	23337935	106	438	331	68745	61090	20259956	332	98.85	97.66	54.66	84.49
B23	59522	58293	1229	97.94	19218998	168	438	330	56934	48700	16159665	332	98.89	97.73	55.28	81.82
B24	57408	56324	1084	98.11	18000996	59	438	320	54652	48521	15558503	321	99.05	98.07	53.86	84.52
B25	64767	63160	1607	97.52	20912758	91	438	331	61140	53960	17980531	333	98.93	97.81	55.51	83.31
B26	72783	71153	1630	97.76	24058910	78	438	338	69374	62736	21333027	340	98.93	97.78	57.64	86.2
B27	45729	44702	1027	97.75	14967286	101	437	335	43282	38161	12877299	337	98.96	97.86	56.42	83.45
B28	72881	71189	1692	97.68	23525280	22	438	330	69196	61253	20351769	332	98.94	97.83	55.72	84.05
B29	79293	77512	1781	97.75	25662628	57	437	331	75514	65746	21894499	333	98.89	97.75	55.47	82.92
B30	82749	80980	1769	97.86	26657163	85	437	329	79392	68360	22628830	331	98.91	97.75	56.5	82.61
B31	91514	89348	2166	97.63	29345762	106	438	328	86555	75304	24899369	331	98.9	97.75	54.93	82.29
B32	90792	88887	1905	97.9	29329688	54	438	330	85021	76776	25504987	332	98.94	97.84	55.31	84.56
B33	86573	84616	1957	97.74	27783202	75	438	328	82050	70505	23321667	331	98.96	97.88	55.17	81.44
B34	81284	79510	1774	97.82	26232174	97	438	330	77678	67322	22331580	332	98.89	97.76	54.99	82.82
B35	80825	79088	1737	97.85	25886228	87	438	327	76719	65863	21722019	330	98.95	97.85	54.79	81.49
B36	81664	79883	1781	97.82	26755171	77	438	335	77724	69490	23423663	337	98.91	97.75	57.16	85.09
B37	99067	96715	2352	97.63	31326325	38	438	324	94131	79649	25934496	326	98.99	97.96	53.31	80.4
B38	76049	74223	1826	97.6	24826681	86	438	334	71914	63232	21315332	337	98.89	97.73	56.48	83.15
B39	86321	84421	1900	97.8	27297590	78	438	323	82636	70484	22887745	325	98.91	97.78	54.87	81.65
B40	90693	88965	1728	98.09	28591818	91	438	321	87018	72156	23325164	323	98.97	97.92	53.42	79.56
B41	211176	205373	5803	97.25	68114446	52	438	332	197767	173144	57802976	334	98.56	97.08	55.88	81.99
B42	173798	168582	5216	97	55725596	91	438	331	161497	141361	47014766	333	98.54	97.06	54.9	81.34
B43	181028	175314	5714	96.84	59091954	24	438	337	167399	150457	51038633	339	98.49	96.93	56.56	83.11
B44	202138	196514	5624	97.22	64726002	51	438	329	190141	167465	55392747	331	98.54	97.05	55.16	82.85
B45	127379	123418	3961	96.89	40001871	90	438	324	119279	102896	33460918	325	98.5	97.05	53.24	80.78
B46	143168	138956	4212	97.06	45901485	68	438	330	112587	102439	34688904	339	98.52	96.95	56.69	71.55
B47	113960	110818	3142	97.24	36954468	99	438	333	107455	95026	31812041	335	98.44	96.84	56.34	83.39
B48	141775	138045	3730	97.37	47224349	19	438	342	132255	121101	41728954	345	98.53	96.94	58.62	85.42
B49	119816	115774	4042	96.63	39101242	80	437	338	111879	100112	34001920	340	98.5	96.93	57.23	83.55
B50	106596	103211	3385	96.82	34508202	69	438	334	99577	87905	29571367	336	98.52	97	56.67	82.47
B51	51958	50125	1833	96.47	16720472	74	438	334	48074	42366	14216828	336	98.55	97.06	56.3	81.54
B52	95117	92162	2955	96.89	30993456	25	437	336	88759	79593	26979856	339	98.6	97.11	57.74	83.68
B53	120057	116261	3796	96.84	38592603	26	438	332	111925	99224	33175517	334	98.6	97.13	56.11	82.65
B54	163953	158754	5199	96.83	51413853	49	438	324	152364	128275	41886292	327	98.61	97.24	54.74	78.24
B55	140636	136006	4630	96.71	45205257	92	438	332	130822	116393	38933409	334	98.53	97.01	55.94	82.76
B56	129100	124674	4426	96.57	41129523	24	438	330	120619	104581	34672161	332	98.57	97.13	55.06	81.01
B57	120526	117125	3401	97.18	38694020	82	438	330	112330	98375	32703528	332	98.63	97.23	54.96	81.62
B58	109712	106624	3088	97.19	35819139	79	438	336	102251	91700	31009738	338	98.57	97.07	56.51	83.58
B59	120472	116814	3658	96.96	39209489	17	438	336	112073	99696	33680706	338	98.55	97.06	56.22	82.75
B60	140251	136363	3888	97.23	44928132	84	437	329	130759	114236	37928647	332	98.62	97.19	55.97	81.45
B61	140882	136860	4022	97.15	44615584	45	438	326	132433	111752	36569969	327	98.6	97.16	53.26	79.32
B62	108881	105771	3110	97.14	35568326	88	438	336	101440	91392	30941960	339	98.55	96.98	57.17	83.94
B63	127985	124560	3425	97.32	40725840	105	438	327	120305	105604	34678962	328	98.59	97.11	55.19	82.51
B64	93127	90477	2650	97.15	29946055	70	438	331	87652	78641	26102183	332	98.57	97.09	55.11	84.44
B65	148313	143396	4917	96.68	47327764	88	438	330	139021	119393	39596702	332	98.58	97.12	55.09	80.5
B66	125984	121555	4429	96.48	39409487	11	437	324	116941	98773	32185866	326	98.58	97.16	53.48	78.4
B67	136845	132106	4739	96.54	44280906	34	438	335	126402	111665	37722046	338	98.55	97.08	54.49	81.6
B68	152083	147156	4927	96.76	48533643	34	438	330	141535	122654	40777435	332	98.62	97.19	55.59	80.65
B69	97039	93647	3392	96.5	30536895	65	438	326	90722	78547	25713283	327	98.53	97.06	54.49	80.94
B70	117768	113873	3895	96.69	37312346	93	438	328	110231	96279	31679439	329	98.55	97.06	55.14	81.75
B71	96775	93643	3132	96.76	31052858	69	438	332	90101	85195	28287598	332	98.51	97.07	54.41	88.03
B72	113784	110399	3385	97.03	36695730	114	438	332	106448	100855	33591663	333	98.56	97.13	55.01	88.64
B73	248857	242388	6469	97.4	81967012	72	438	338	233557	213636	72577511	340	98.52	96.93	57.25	85.85
B74	176062	171526	4536	97.42	56725652	63	438	331	164534	145782	48518925	333	98.59	97.13	55.87	82.8
B75	105829	103184	2645	97.5	33982534	118	438	329	100171	87584	28960007	331	98.53	97.02	55.42	82.76
B76	196084	192134	3950	97.99	61658943	44	438	321	186894	157297	50717954	322	98.65	97.3	53.46	80.22
B77	179548	175144	4404	97.55	57456693	23	438	328	170031	151584	49913724	329	98.6	97.15	55.9	84.43
B78	259745	252731	7014	97.3	83892928	54	438	332	242459	213542	71352109	334	98.54	97.02	55.89	82.21
B79	272987	266317	6670	97.56	85904692	49	438	323	257990	220142	71324592	324	98.59	97.16	54.25	80.64
B80	230060	224035	6025	97.38	73919323	97	437	330	215331	189649	62907774	332	98.62	97.18	55.06	82.43
C1	221346	212627	8719	96.06	71292613	13	439	335	205259	184212	62145695	337	99	97.95	54.63	83.22
C2	182801	175866	6935	96.21	59085044	14	438	336	170316	153312	51846003	338	99	97.96	53.85	83.87
C3	108482	104724	3758	96.54	35349775	70	438	338	102488	91433	30950355	339	98.96	97.9	52.44	84.28
C4	190616	183653	6963	96.35	60402265	25	438	329	180094	158164	52143613	330	98.95	97.89	52.97	82.98
C5	170170	163844	6326	96.28	55363390	17	439	338	158627	146344	49705828	340	99.02	97.96	55.05	86
C6	206950	198230	8720	95.79	67024994	16	438	338	193982	180476	61117425	339	98.97	97.89	52.92	87.21
C7	189319	181782	7537	96.02	61179077	37	439	337	174773	161358	54622707	339	98.96	97.86	53.84	85.23
C8	197733	190299	7434	96.24	64274802	24	438	338	186555	172501	58342046	338	99	97.94	54.32	87.24
C9	206287	198314	7973	96.13	65861598	35	438	332	191640	172549	57619334	334	99.03	98.02	52.76	83.65
C10	194301	185962	8339	95.71	62165805	10	438	334	179753	166038	55698346	335	98.94	97.87	51.91	85.45
C11	192694	185537	7157	96.29	62151951	12	438	335	179422	164738	55550743	337	99.04	98	55.32	85.49
C12	212845	204662	8183	96.16	67679375	16	438	331	200847	176679	58548228	331	99.01	97.99	51.86	83.01
C13	240239	230204	10035	95.82	74840858	13	439	325	118560	109765	38499185	351	98.92	97.79	50.88	45.69
C14	188990	181536	7454	96.06	60821717	15	438	335	177559	158822	53426863	336	98.94	97.83	54.1	84.04
C15	262339	251130	11209	95.73	83840091	29	438	334	242626	225426	75602069	335	99.01	97.97	53.59	85.93
C16	199010	192267	6743	96.61	62838240	15	438	327	188416	169820	55619393	328	98.99	97.94	52.69	85.33
C17	234424	224572	9852	95.8	76494781	36	439	341	217026	201896	69070544	342	99.02	97.96	54.26	86.12
C18	214190	206320	7870	96.33	70087754	20	438	340	201370	185236	63224963	341	98.99	97.89	55.83	86.48
C19	222066	213158	8908	95.99	71416975	17	439	335	205254	185575	62573658	337	98.97	97.9	54.12	83.57
C20	245363	236901	8462	96.55	79151008	10	438	334	231080	210202	70499715	335	99.01	97.96	53.76	85.67
C21	143257	137251	6006	95.81	46535539	36	438	339	133765	123161	41808155	339	98.95	97.86	53.01	85.97
C22	214529	206759	7770	96.38	69722217	23	438	337	200363	181874	61664210	339	98.99	97.93	53.68	84.78
C23	131787	127019	4768	96.38	42643864	55	438	336	124366	113063	38095932	337	98.97	97.87	55.46	85.79
C24	143253	138234	5019	96.5	45964049	14	438	333	135640	121077	40450216	334	99.02	97.98	54.94	84.52
C25	232905	225228	7677	96.7	74471403	15	438	331	220409	195057	64820723	332	99.01	97.97	54.32	83.75
C26	193182	186592	6590	96.59	62444495	14	438	335	181397	162723	54839098	337	99.05	98.03	54.71	84.23
C27	114145	110290	3855	96.62	36688737	51	439	333	108236	95886	32036509	334	99.02	97.99	54.74	84
C28	176385	170388	5997	96.6	55451720	49	438	325	163518	141679	46445795	328	99.05	98.08	52.4	80.32
C29	185752	179544	6208	96.66	59303381	30	438	330	175672	156258	51829128	332	99.01	97.98	53.27	84.12
C30	253480	245380	8100	96.8	81267120	51	438	331	238254	214698	71567372	333	99.03	98.01	53.65	84.7
C31	170402	164400	6002	96.48	53929836	23	438	328	161078	145142	47669189	328	98.97	97.92	51.99	85.18
C32	202733	195945	6788	96.65	63894806	30	438	326	191468	168757	55201878	327	99.04	98.05	52.23	83.24
C33	205184	198202	6982	96.6	65121867	10	438	329	194088	172310	56800734	330	99.03	98.02	53.05	83.98
C34	216237	208853	7384	96.59	69986526	23	438	335	204106	182903	61614343	337	99.03	97.99	54.83	84.58
C35	226624	219237	7387	96.74	72363330	23	438	330	185559	167064	56659029	339	99.08	98.07	56.24	73.72
C36	215261	207779	7482	96.52	69597772	14	438	335	203596	182095	61359834	337	99.03	98	55.61	84.59
C37	251101	242648	8453	96.63	77663205	46	439	320	167911	144285	47886960	332	99.07	98.07	51.63	57.46
C38	218023	210893	7130	96.73	68628716	45	438	325	205224	179014	58669889	328	99.04	98.05	54.57	82.11
C39	257705	248463	9242	96.41	81479808	12	438	328	241095	216682	71398678	330	99.05	98.04	53.87	84.08
C40	198189	191949	6240	96.85	61482202	38	438	320	185891	163606	52608184	322	99.08	98.14	51.25	82.55
C41	274878	264830	10048	96.34	88117198	48	438	333	255369	228278	76552383	335	99.07	98.09	54.53	83.05
C42	239844	230285	9559	96.01	74852658	74	439	325	225041	198064	64615818	326	99.03	98.01	53.27	82.58
C43	216991	208806	8185	96.23	69073297	12	438	331	203722	183970	61029915	332	98.99	97.96	52.66	84.78
C44	235730	228431	7299	96.9	74831752	18	439	328	223935	199367	65564143	329	99.05	98.04	53.71	84.57
C45	164569	159229	5340	96.76	53306624	61	438	335	154958	142812	48022109	336	99.03	97.98	55.15	86.78
C46	195728	188846	6882	96.48	62091103	15	439	329	185261	165057	54402950	330	99	97.97	53.41	84.33
C47	149846	145097	4749	96.83	48936389	23	438	337	142479	131372	44434793	338	99.01	97.93	56.78	87.67
C48	149801	144919	4882	96.74	48212410	67	438	333	135382	121225	40954800	338	99.07	98.07	55.92	80.92
C49	142233	138397	3836	97.3	46817467	33	438	338	133994	121397	41384906	341	98.9	97.72	56.99	85.35
C50	143272	139711	3561	97.51	46412441	29	438	332	123159	109299	37066158	339	98.97	97.87	56.63	76.29
C51	77343	75373	1970	97.45	25294342	58	438	336	73851	65775	22217999	338	98.91	97.76	56.76	85.04
C52	181716	177555	4161	97.71	59773653	60	438	337	172984	157527	53378205	339	98.94	97.8	56.96	86.69
C53	114081	110759	3322	97.09	36243691	60	439	327	107714	94102	31039867	330	98.96	97.9	55.36	82.49
C54	70156	67836	2320	96.69	22459371	57	438	331	65322	57608	19264233	334	98.94	97.84	55.76	82.11
C55	213365	208177	5188	97.57	68514518	36	438	329	91808	88977	32285477	363	98.87	97.61	58.03	41.7
C56	162529	158412	4117	97.47	51853717	58	438	327	155420	142796	46768911	328	98.96	97.87	53.1	87.86
C57	142609	139619	2990	97.9	46355827	80	438	332	136460	123037	41038817	334	98.95	97.84	55.14	86.28
C58	123804	121146	2658	97.85	39816949	41	438	329	118781	106019	35006527	330	98.95	97.87	55.05	85.63
C59	139014	136214	2800	97.99	45345282	23	438	333	132455	119966	40183347	335	98.98	97.89	55.7	86.3
C60	120749	118235	2514	97.92	39822781	27	438	337	114899	105743	35834873	339	98.98	97.89	56.33	87.57
C61	153120	148610	4510	97.05	47418418	10	438	319	143305	122325	39337337	322	99	97.98	51.55	79.89
C62	135476	131283	4193	96.9	43687615	22	438	333	129008	116629	38933792	334	98.89	97.72	54.64	86.09
C63	168386	163153	5233	96.89	53097948	73	438	325	125049	113343	38435169	339	98.95	97.82	55.18	67.31
C64	113923	110462	3461	96.96	35821647	106	437	324	107344	93603	30540729	326	99.01	97.98	53.19	82.16
C65	196815	188151	8664	95.6	62231312	77	438	331	183428	164945	54912210	333	98.98	97.87	55.72	83.81
C66	157467	152150	5317	96.62	50062264	33	438	329	147436	131462	43534754	331	98.98	97.9	54.09	83.49
C67	178827	175168	3659	97.95	59594918	24	438	340	171354	157763	53891807	342	98.87	97.65	57.56	88.22
C68	159211	155987	3224	97.98	52256881	33	438	335	152021	138231	46549312	337	98.97	97.87	55	86.82
C69	96067	93815	2252	97.66	31238726	52	438	333	90587	82260	27505823	334	98.92	97.79	51.81	85.63
C70	128533	125435	3098	97.59	41947810	39	438	334	93939	87195	30326582	348	98.89	97.68	55.11	67.84
C71	99660	97679	1981	98.01	32738846	113	438	335	95776	86090	29017165	337	98.93	97.78	56.33	86.38
C72	95180	93199	1981	97.92	30246992	48	438	325	91665	78101	25483185	326	98.95	97.87	54.29	82.06
C73	256445	248672	7773	96.97	81436958	35	438	327	236239	217752	71997565	331	98.94	97.82	54.97	84.91
C74	255562	249288	6274	97.55	82522633	33	438	331	241878	221517	73727120	333	98.97	97.87	54.77	86.68
C75	112416	109505	2911	97.41	37021991	89	438	338	107165	99013	33585768	339	98.91	97.75	56.35	88.08
C76	159855	154861	4994	96.88	51417726	40	438	332	150069	136747	45635089	334	98.94	97.83	54.57	85.54
C77	280799	274171	6628	97.64	89163402	13	438	325	267271	237548	77488662	326	98.94	97.85	51.57	84.6
C78	274217	268103	6114	97.77	91961553	36	438	343	259510	244807	84327021	344	98.86	97.67	53.21	89.27
C79	275766	268332	7434	97.3	89148886	36	438	332	260416	236758	79064956	334	98.9	97.75	54.24	85.85
C80	253207	246303	6904	97.27	82256468	58	438	334	238134	215346	72321649	336	98.93	97.83	54.25	85.05

## Sheet: Table S4
		A1	A2	A3	A4	A5	A6	A7	A8	A9	A10	A11	A12	A13	A14	A15	A16	A17	A18	A19	A20	A21	A22	A23	A24	A25	A26	A27	A28	A29	A30	A31	A32	A33	A34	A35	A36	A37	A38	A39	A40	A41	A42	A43	A44	A45	A46	A47	A48
	OTU_1	93	464	534	1401	1313	639	728	1433	1378	232	94	423	539	1227	1045	450	546	1121	1156	225	36	170	300	1257	854	318	408	693	888	150	48	123	250	903	883	508	523	1045	911	205	49	202	335	1035	781	466	480	659
	OTU_2	445	462	474	396	413	486	465	475	379	511	444	432	410	261	448	536	426	413	303	470	537	346	427	431	399	411	439	318	373	414	331	324	362	406	426	333	278	425	409	429	446	438	431	304	385	480	459	405
	OTU_3	658	585	581	485	560	482	501	550	594	585	541	547	496	482	708	616	832	531	394	705	860	452	636	513	490	560	639	396	478	665	952	639	686	617	565	504	451	704	676	680	377	491	498	392	394	415	487	462
	OTU_4	293	294	329	263	243	143	262	303	339	327	334	302	339	201	313	121	364	363	326	336	380	278	316	336	315	356	341	320	475	349	362	333	355	358	371	206	234	363	294	290	326	325	296	258	292	381	324	331
	OTU_5	475	428	394	521	577	688	520	411	361	593	695	525	495	646	436	489	425	383	465	405	369	412	338	384	314	351	332	378	339	370	409	329	298	313	399	524	459	273	261	365	460	425	392	480	412	312	316	395
	OTU_6	298	347	377	256	289	273	317	335	317	324	310	303	311	173	312	362	344	325	148	316	472	291	386	388	332	354	416	218	353	373	277	271	313	324	318	239	224	386	317	371	430	373	312	216	298	371	388	306
	OTU_7	689	595	590	665	744	953	704	631	508	809	935	768	732	871	673	690	575	579	658	592	501	569	574	508	442	524	508	575	532	581	665	488	547	506	591	883	731	456	457	568	616	595	629	552	508	395	373	446
	OTU_8	91	96	135	112	91	131	144	147	148	155	151	163	144	85	157	148	175	189	101	205	121	90	156	161	137	196	236	119	213	191	139	153	208	178	176	97	99	138	107	101	102	148	169	114	164	240	227	147
	OTU_9	466	432	454	347	417	453	397	344	349	391	287	295	266	176	364	433	410	311	209	338	414	322	375	396	384	341	421	238	272	373	257	326	306	337	334	304	243	420	346	401	439	415	359	240	324	323	326	252
	OTU_10	252	233	259	217	226	267	211	211	200	218	172	201	182	187	164	191	142	195	188	173	364	247	277	267	295	334	266	239	220	297	296	235	287	271	311	258	278	281	202	274	327	295	257	294	265	305	247	276
	OTU_11	43	34	20	33	20	15	33	8	36	16	106	64	77	16	11	12	11	18	8	9	36	1929	63	39	33	21	17	38	15	11	35	24	24	31	6	156	11	14	44	4	5	19	25	7	19	11	12	31
	OTU_12	360	351	321	392	382	378	348	374	382	388	346	363	367	298	522	479	369	387	309	354	302	369	373	357	414	383	430	331	362	480	416	578	459	425	394	369	274	371	422	406	310	358	423	306	383	397	418	386
	OTU_13	106	82	92	107	117	100	109	121	145	140	153	164	137	121	204	242	176	185	193	227	52	77	108	109	160	219	200	218	200	244	223	259	277	155	156	100	81	108	57	51	85	131	196	142	164	174	159	133
	OTU_14	185	141	170	156	174	130	127	145	149	183	116	155	139	99	167	127	133	130	101	146	165	184	232	192	213	164	168	141	168	191	187	226	245	223	209	192	138	187	176	215	149	138	159	105	157	164	127	154
	OTU_15	263	257	218	240	231	244	232	197	207	238	249	204	194	253	193	260	196	182	213	194	214	228	193	218	205	207	172	222	169	220	242	234	223	227	238	233	243	215	191	224	230	207	218	233	239	211	193	228
	OTU_16	123	164	150	140	150	137	125	149	164	174	147	172	132	93	173	216	149	155	96	201	141	151	166	161	169	162	173	132	182	197	160	187	187	181	164	113	95	160	158	138	120	137	154	118	151	190	169	176
	OTU_17	157	145	169	117	118	140	164	142	132	162	148	149	122	83	124	152	179	164	117	197	148	116	150	146	130	153	210	111	148	160	132	121	144	150	148	107	94	142	87	110	154	155	160	145	143	163	191	144
	OTU_18	189	157	173	184	169	160	129	137	143	174	158	177	141	119	139	125	125	145	118	138	164	202	202	177	185	192	161	159	172	247	217	296	240	226	192	197	143	175	175	221	164	140	141	129	140	138	146	155
	OTU_19	111	106	112	75	104	118	95	109	99	94	116	116	87	50	127	145	113	86	57	97	109	89	97	128	115	125	93	71	105	111	92	115	103	103	91	68	50	92	76	85	103	98	99	70	88	118	81	87
	OTU_20	152	172	184	136	166	133	161	158	149	202	193	159	149	89	182	214	169	170	102	195	190	119	185	179	159	161	173	136	187	158	144	141	163	120	161	105	92	139	126	135	136	135	132	137	141	152	161	154
	OTU_21	277	300	244	249	228	259	291	293	225	261	239	251	265	154	274	311	260	278	162	277	352	235	285	264	226	233	284	171	207	244	223	245	237	255	252	202	219	305	255	313	280	261	249	150	214	227	262	215
	OTU_22	320	283	234	278	281	248	301	259	251	292	278	313	268	257	280	268	251	285	285	274	238	252	304	314	296	319	279	248	268	315	351	354	358	308	343	342	219	257	255	260	216	281	257	215	271	241	178	248
	OTU_23	401	402	462	489	399	445	448	402	396	454	419	478	402	404	526	468	419	483	322	431	425	350	405	422	380	480	399	361	358	445	415	493	477	434	408	451	359	468	409	351	341	389	381	402	384	403	376	434
	OTU_24	86	89	90	79	93	94	77	60	72	80	100	70	109	139	83	92	82	85	101	81	138	116	123	112	154	98	112	154	122	167	144	167	159	147	121	190	177	128	171	152	153	165	189	166	152	174	142	149
	OTU_25	107	82	85	88	81	117	106	56	45	77	127	74	148	214	61	97	99	86	177	71	101	65	89	80	86	78	75	90	60	54	96	56	88	79	121	176	241	89	84	111	198	131	146	177	136	104	81	97
	OTU_26	52	71	80	46	41	28	41	56	36	49	41	40	34	7	39	36	25	41	25	28	66	53	63	58	45	57	43	32	44	39	46	44	48	59	63	33	38	72	62	74	97	69	57	58	54	59	61	52
	OTU_27	92	73	97	112	96	76	69	76	98	87	82	109	75	75	102	83	67	79	56	86	75	127	109	100	107	65	75	80	88	112	118	147	125	116	107	97	84	94	88	133	49	59	74	48	47	52	73	69
	OTU_28	73	66	49	84	48	54	57	46	33	62	50	52	49	56	38	49	39	45	45	60	43	56	64	46	87	36	43	41	47	68	62	63	77	127	57	61	56	69	130	48	37	49	35	57	48	30	55	36
	OTU_29	498	400	469	433	413	369	352	408	425	472	443	454	332	302	304	276	353	357	373	399	350	368	416	326	321	331	301	288	348	335	290	323	351	298	363	275	248	330	330	355	279	301	267	228	282	250	239	281
	OTU_30	115	157	163	130	117	153	142	159	196	140	84	68	69	63	89	87	100	92	100	114	150	120	158	114	130	173	191	143	225	193	204	161	196	149	133	130	150	138	142	145	150	158	141	143	169	215	224	202
	OTU_31	113	124	164	239	143	163	115	129	86	120	164	128	115	170	90	106	75	71	120	89	99	105	113	77	55	77	58	90	51	86	90	52	83	54	60	131	77	60	59	80	82	87	64	78	50	48	54	55
	OTU_32	150	107	105	150	158	172	121	113	95	144	169	139	102	129	103	80	95	62	84	68	144	107	130	106	83	88	76	85	83	76	104	92	78	65	74	148	108	83	61	98	122	87	116	68	89	93	59	65
	OTU_33	873	809	749	751	640	538	801	712	702	727	748	736	624	443	603	438	729	625	492	605	831	646	817	854	734	717	873	696	705	682	567	560	636	681	657	622	623	736	615	661	700	720	775	572	754	760	799	721
	OTU_34	36	41	39	20	23	26	45	27	31	26	24	29	30	27	24	24	21	20	30	23	17	11	9	10	12	15	17	12	14	15	71	38	60	32	46	51	64	52	58	39	96	67	60	70	63	68	79	68
	OTU_35	96	109	124	101	94	109	105	99	90	132	102	128	106	83	133	156	141	125	92	157	157	102	128	136	139	145	128	86	103	153	111	138	126	125	144	97	88	137	94	128	127	122	129	96	135	141	147	112
	OTU_36	220	202	162	205	164	174	153	194	187	180	190	194	132	120	173	174	150	157	131	174	182	140	208	166	173	196	163	155	185	171	167	141	155	146	151	180	138	177	153	174	145	139	145	152	152	159	174	136
	OTU_37	158	138	150	97	131	181	144	157	188	152	66	57	91	55	53	101	70	65	96	69	156	105	140	101	104	172	147	137	184	165	194	176	167	126	135	166	192	150	194	195	141	133	150	160	151	144	163	166
	OTU_38	31	39	42	36	33	44	42	22	32	32	29	32	52	27	42	54	51	49	26	55	39	87	34	33	72	43	41	26	35	53	45	110	61	73	52	51	51	39	47	59	40	37	30	31	33	53	74	44
	OTU_39	157	175	168	124	129	158	164	175	175	189	133	144	183	75	181	219	217	193	119	251	167	112	155	144	141	164	179	116	161	151	128	109	138	169	184	103	136	162	145	172	178	174	160	98	140	153	159	138
	OTU_40	22	24	17	31	24	35	25	35	29	41	25	24	23	27	24	45	22	27	31	40	15	16	31	20	30	22	29	31	22	20	21	30	19	32	39	29	23	25	41	23	38	34	37	38	31	26	29	34
	OTU_41	123	105	126	112	100	101	122	140	119	115	123	136	139	118	138	133	125	116	79	101	124	102	98	110	140	134	123	109	100	89	95	100	120	127	150	131	129	143	115	123	100	81	74	93	96	76	75	90
	OTU_42	111	103	119	76	77	87	88	87	72	96	73	73	71	51	87	115	78	102	39	62	116	82	107	102	129	116	97	50	69	83	78	96	87	85	99	72	60	95	103	103	102	117	81	59	82	94	106	76
	OTU_43	67	71	71	81	66	58	50	60	52	65	56	71	57	81	52	55	57	36	71	70	62	51	43	55	82	54	51	57	65	69	69	72	80	38	43	61	88	57	60	57	51	58	59	69	65	66	52	59
	OTU_44	130	123	126	106	111	131	141	106	104	127	116	109	97	106	108	129	101	84	99	127	132	102	114	118	112	109	95	110	106	95	92	101	88	102	77	119	76	135	115	127	90	78	92	118	109	109	95	104
	OTU_45	4	44	47	126	132	80	97	215	199	40	6	58	72	158	220	79	107	283	256	55	3	13	22	71	65	39	23	66	74	6	2	19	17	53	78	37	36	89	80	17	2	11	16	59	43	20	21	30
	OTU_46	67	45	45	68	55	55	32	30	52	61	65	57	54	51	45	51	48	49	34	47	37	50	53	70	73	57	54	56	53	65	79	44	70	66	47	58	77	65	66	52	43	54	57	78	80	48	63	51
	OTU_47	221	255	256	227	243	268	247	248	209	284	229	258	226	196	270	321	325	272	177	300	231	177	262	247	205	241	270	193	220	211	245	200	234	219	229	190	192	275	200	213	242	216	211	210	251	263	283	242
	OTU_48	179	176	145	167	170	159	134	132	139	128	147	129	125	90	111	130	107	142	95	118	150	156	173	154	165	169	126	137	129	157	168	214	205	168	170	164	118	155	208	174	121	152	139	98	146	152	129	131
	OTU_49	88	89	92	126	95	93	59	78	98	107	95	95	87	76	116	106	86	68	50	110	103	142	108	106	142	76	88	78	94	100	111	180	134	186	109	103	97	123	154	142	95	92	78	83	80	92	135	84
	OTU_50	5	24	41	77	63	50	65	135	93	18	11	31	21	85	106	31	68	129	125	19	5	17	13	72	49	39	34	60	89	10	0	5	16	62	49	37	34	64	50	7	3	10	6	76	82	22	43	65
	OTU_51	13	65	87	188	187	99	117	212	171	21	9	42	55	160	139	58	117	172	148	35	8	28	27	134	111	53	60	92	119	28	6	22	32	104	86	50	55	113	103	30	8	22	31	140	87	40	51	83
	OTU_52	50	67	51	59	40	56	66	66	69	53	68	60	62	53	57	40	73	69	51	59	73	58	70	60	68	66	76	64	83	81	78	66	65	67	62	70	81	86	73	65	78	86	75	77	86	93	103	84
	OTU_53	289	267	280	208	254	212	310	316	290	306	296	340	267	217	294	182	299	299	240	279	266	227	288	252	265	246	308	212	257	263	237	231	221	284	275	248	237	312	207	227	248	279	308	223	252	267	330	273
	OTU_54	66	89	110	90	127	114	137	169	156	164	257	297	321	217	435	314	504	440	239	234	93	57	67	75	59	72	99	55	60	76	52	60	68	83	108	84	78	70	48	60	71	63	61	63	71	137	90	77
	OTU_55	148	161	171	136	166	186	195	148	148	171	158	163	192	180	222	266	231	195	180	196	124	155	147	138	157	166	170	171	139	174	166	177	225	152	191	156	180	136	138	138	133	131	153	149	181	170	164	155
	OTU_56	74	85	69	80	86	90	62	66	53	71	69	73	72	61	66	94	72	53	48	68	45	39	48	47	48	54	56	37	41	64	57	74	93	58	82	79	58	72	77	89	44	57	62	70	59	51	63	56
	OTU_57	165	194	140	180	159	142	212	179	168	136	105	169	153	152	145	132	150	160	136	164	137	181	194	200	184	191	189	170	204	198	132	169	159	165	160	179	159	162	185	170	124	213	207	195	186	209	215	219
	OTU_58	97	70	67	95	90	68	79	48	63	88	88	63	123	151	70	91	98	104	119	87	110	100	87	75	106	120	101	114	117	133	139	102	140	103	96	134	136	84	119	94	133	112	185	158	135	139	121	126
	OTU_59	45	64	56	51	53	65	48	85	69	52	79	92	56	27	92	99	78	85	59	86	51	49	55	42	49	58	62	62	55	65	59	59	63	73	71	43	41	74	47	54	27	50	43	29	46	62	68	35
	OTU_60	38	56	50	47	46	54	50	49	57	55	41	28	45	53	33	41	37	38	49	51	73	49	58	63	62	69	95	56	84	50	66	52	99	55	53	44	46	51	33	52	64	70	74	57	73	71	69	56
	OTU_61	57	55	39	47	48	59	43	48	43	48	46	36	58	22	61	66	32	45	23	39	63	47	34	60	46	55	54	41	46	54	41	44	54	50	71	51	43	62	26	50	64	61	51	41	40	51	46	51
	OTU_62	94	83	101	93	75	76	117	127	115	95	100	121	100	73	96	88	110	109	63	141	86	59	112	100	93	110	102	83	109	89	81	87	79	100	111	96	95	118	87	105	108	101	94	74	98	115	137	97
	OTU_63	39	48	66	51	54	60	59	42	44	56	35	35	51	81	44	58	75	37	63	43	45	31	45	41	34	53	47	42	55	57	62	61	46	48	37	42	48	46	44	68	48	38	49	49	50	53	60	46
	OTU_64	28	48	57	49	42	51	39	35	34	34	38	22	42	80	25	50	31	28	56	26	56	36	28	24	42	40	31	44	33	43	53	57	34	34	50	64	84	37	57	58	62	47	47	77	64	46	46	45
	OTU_65	166	152	168	132	139	124	180	196	164	160	164	144	141	97	150	121	161	199	111	173	154	122	147	152	100	91	130	68	61	79	93	59	63	143	113	92	104	148	119	154	177	154	116	87	91	121	111	60
	OTU_66	26	25	38	33	31	29	38	45	62	56	56	61	74	45	68	54	102	92	64	78	25	24	34	35	43	50	82	39	85	65	53	43	77	40	54	39	20	35	21	21	28	38	57	51	70	71	93	77
	OTU_67	21	28	29	31	12	21	31	30	14	24	15	21	34	23	13	33	12	22	18	20	33	25	34	32	32	46	38	43	51	32	43	33	22	42	48	38	42	21	15	21	39	37	51	56	56	37	43	33
	OTU_68	70	66	76	61	94	90	92	93	80	90	78	89	92	80	100	138	126	114	63	103	75	70	95	95	103	126	126	92	92	109	96	94	128	129	126	84	91	112	61	88	76	92	84	99	82	125	146	116
	OTU_69	84	61	81	88	77	83	61	69	76	83	73	97	62	68	70	84	87	71	52	69	78	91	108	90	87	116	93	65	66	109	91	120	74	95	97	104	84	76	99	88	80	103	95	69	103	57	80	98
	OTU_70	6	44	60	97	108	51	63	148	89	24	4	41	40	79	94	22	51	120	79	17	3	22	19	80	60	28	33	41	57	10	6	15	24	56	46	29	37	69	76	22	4	8	25	60	77	36	48	75
	OTU_71	54	59	58	46	33	39	47	44	35	29	26	23	25	14	20	12	17	21	6	13	140	70	97	69	51	41	29	18	19	33	30	16	28	50	50	40	35	77	88	100	122	87	54	24	46	33	23	23
	OTU_72	288	273	249	243	219	208	254	207	215	201	249	265	225	213	219	156	244	201	194	193	295	239	283	299	255	266	260	223	245	285	213	243	215	250	222	268	318	250	200	244	229	270	265	254	251	238	317	299
	OTU_73	18	12	13	11	14	17	18	9	10	12	16	12	15	14	6	25	22	8	12	15	17	12	15	18	12	27	16	19	27	16	14	23	19	18	16	23	27	17	16	16	20	11	9	20	11	15	19	20
	OTU_74	366	286	237	236	213	174	259	210	212	192	199	203	171	158	158	125	166	153	165	177	297	262	278	288	276	232	242	199	203	210	196	160	189	253	205	219	232	218	223	190	228	205	214	186	215	162	211	189
	OTU_75	82	61	70	56	72	100	109	84	89	89	92	87	105	79	125	168	156	127	127	140	54	53	60	70	75	73	94	74	89	78	73	52	81	61	71	57	63	66	53	66	51	52	52	61	65	68	56	53
	OTU_76	32	39	47	30	32	31	27	33	26	29	22	26	26	33	35	37	31	45	28	37	49	25	30	33	37	30	28	21	33	33	30	25	38	47	35	19	20	39	42	32	36	30	26	29	38	26	22	37
	OTU_77	39	54	37	21	43	52	37	39	56	40	19	14	31	13	22	24	18	18	30	25	49	40	32	29	32	42	42	42	60	49	70	58	46	34	43	49	53	55	55	39	52	50	46	42	46	47	69	39
	OTU_78	141	134	115	75	96	123	94	101	96	97	88	76	65	76	78	75	42	65	70	61	107	92	88	80	68	78	60	68	68	73	64	92	80	66	57	79	71	64	74	80	73	73	71	86	92	50	65	60
	OTU_79	91	83	68	82	73	132	90	80	115	67	99	109	113	120	71	110	61	70	123	50	25	35	32	39	21	31	28	29	36	30	34	36	27	23	24	50	47	22	30	42	41	58	33	31	44	24	19	50
	OTU_80	148	152	141	161	151	112	129	180	183	125	127	160	133	96	143	99	140	149	133	134	146	127	153	158	138	130	159	121	164	153	127	149	132	148	103	135	100	144	117	123	157	149	133	113	115	172	190	173
	OTU_81	182	205	220	190	192	189	137	172	165	198	165	195	149	129	203	192	194	144	141	165	182	186	224	199	224	160	180	116	153	183	176	245	226	229	218	232	148	247	283	250	160	232	194	142	161	178	193	164
	OTU_82	82	74	60	72	69	65	86	82	91	95	105	101	96	118	95	105	106	103	114	104	73	54	63	83	56	82	89	53	72	82	83	63	72	97	82	82	85	71	58	70	77	72	76	95	98	99	96	113
	OTU_83	81	66	65	71	73	108	90	74	91	90	125	97	107	152	78	118	95	65	156	96	47	60	55	71	55	57	55	77	103	80	75	75	60	41	57	85	93	49	60	55	53	57	53	66	52	43	41	66
	OTU_84	49	46	40	42	37	31	26	38	36	38	33	41	47	20	43	31	24	38	33	38	47	49	56	54	52	47	51	40	45	57	48	71	74	69	70	52	37	59	57	75	47	55	58	38	54	54	31	57
	OTU_85	11	10	22	12	14	22	21	14	27	16	7	14	19	14	11	8	20	15	30	12	13	14	27	13	20	20	26	30	50	24	50	37	44	22	26	36	39	25	37	31	35	34	36	29	50	43	27	53
	OTU_86	33	28	24	35	32	31	26	37	37	39	43	49	36	28	42	42	31	38	46	46	35	46	32	38	46	45	35	52	38	70	69	64	48	60	56	41	39	30	27	37	29	22	24	31	25	34	33	39
	OTU_87	50	60	72	53	40	41	43	37	47	59	39	40	26	25	47	35	35	36	36	37	63	62	63	66	44	45	51	33	30	45	42	34	42	60	56	38	28	55	60	54	70	57	47	39	29	43	43	42
	OTU_88	45	51	55	62	74	43	36	50	64	81	45	75	61	43	67	39	44	46	29	87	60	120	59	61	117	40	55	48	57	65	54	180	74	106	68	41	30	44	79	89	55	45	44	49	58	39	93	42
	OTU_89	23	30	26	24	26	24	25	27	15	23	25	20	29	16	17	19	27	24	13	11	31	19	17	46	35	25	38	30	21	43	22	20	20	38	29	36	28	36	26	33	27	27	34	19	35	35	40	50
	OTU_90	10	24	32	91	80	43	58	88	103	23	3	38	25	93	79	36	58	105	120	25	3	13	11	83	63	14	28	54	78	12	3	15	28	72	57	40	33	79	59	16	2	21	15	67	50	29	32	69
	OTU_91	11	16	16	13	9	18	19	15	25	19	23	20	20	20	15	17	16	6	41	16	21	17	27	15	10	33	21	21	46	17	20	21	15	22	9	25	27	20	24	19	22	23	23	27	14	30	25	19
	OTU_92	24	20	12	13	21	21	28	15	24	13	17	17	16	22	25	26	23	27	13	21	19	12	17	21	11	18	19	21	18	22	17	19	16	18	33	18	21	22	20	22	31	30	23	30	33	34	35	33
	OTU_93	51	43	45	51	50	61	82	90	90	97	90	91	98	80	88	56	121	95	75	118	30	38	55	51	35	48	70	76	73	73	73	58	77	100	77	65	73	89	49	73	56	52	33	48	50	43	66	63
	OTU_94	8	10	13	8	11	20	27	34	40	32	48	39	45	37	63	94	84	80	105	123	14	7	16	12	22	45	59	40	129	54	47	44	47	25	30	18	10	16	15	12	9	11	29	30	28	57	70	58
	OTU_95	33	30	41	35	50	71	65	44	35	63	82	50	41	66	42	76	54	54	55	40	33	32	36	28	21	33	27	28	20	38	30	28	26	38	31	50	35	24	16	36	35	38	42	25	27	20	22	19
	OTU_96	41	37	34	41	48	40	24	20	30	39	27	42	29	14	30	34	27	36	27	43	38	44	41	33	42	49	33	37	41	51	35	39	52	44	47	43	21	28	30	46	24	30	33	21	20	29	30	19
	OTU_97	79	54	75	77	64	103	86	109	86	108	77	115	77	48	85	110	96	101	56	91	74	65	90	101	67	60	70	60	61	43	54	63	71	96	111	92	47	112	91	117	71	60	63	44	44	62	45	58
	OTU_98	67	43	61	51	42	35	41	48	46	42	41	33	25	21	23	9	20	22	14	22	84	56	55	47	44	51	43	26	26	23	23	18	27	44	34	42	40	55	60	74	92	56	43	24	44	41	30	30
	OTU_99	9	15	19	22	19	19	17	12	17	15	21	25	38	37	16	29	22	25	16	18	15	26	24	25	24	35	22	20	12	23	33	25	29	18	14	27	36	11	8	18	22	25	17	26	23	22	36	18
	OTU_100	56	48	39	43	42	39	50	50	47	42	55	53	51	40	42	30	60	58	31	61	61	53	80	66	77	76	113	65	75	77	58	69	59	73	66	53	48	79	49	60	68	76	85	88	98	120	159	130
	OTU_101	41	40	32	21	30	13	30	39	27	35	32	25	20	13	19	11	22	20	15	33	54	28	44	52	50	35	51	26	27	45	22	20	35	46	31	40	21	51	40	48	49	51	50	29	45	45	36	40
	OTU_102	32	24	23	20	20	18	26	21	22	29	25	28	20	18	30	30	18	25	21	23	30	41	25	28	40	38	38	39	24	34	30	31	34	24	25	27	24	27	18	24	27	24	34	30	42	41	37	40
	OTU_103	64	49	45	43	45	43	55	44	35	49	55	46	45	20	36	33	36	35	23	40	58	39	45	57	60	52	68	50	47	47	51	39	33	36	40	34	24	66	27	37	60	61	74	56	59	90	79	70
	OTU_104	15	17	15	16	13	14	24	25	21	17	10	18	23	27	19	32	24	34	34	28	6	2	7	3	5	12	9	6	6	7	23	19	23	24	27	15	17	22	14	18	22	20	24	26	20	28	12	16
	OTU_105	17	49	42	39	46	44	38	32	55	40	29	53	44	34	48	39	50	43	38	48	27	42	57	47	69	55	58	69	72	64	27	54	55	42	54	59	48	54	37	52	37	58	70	74	63	80	78	75
	OTU_106	32	29	38	20	26	24	27	36	28	31	19	32	19	15	25	17	16	22	16	19	23	34	33	18	33	29	21	26	26	21	16	20	29	21	33	20	14	22	32	28	26	26	28	25	32	17	19	19
	OTU_107	29	23	33	45	45	42	47	17	27	33	50	24	47	93	37	30	45	29	66	35	36	28	26	33	45	31	23	46	43	24	48	32	27	33	38	66	92	20	33	28	59	32	52	84	52	47	41	43
	OTU_108	31	33	22	25	31	38	24	24	26	27	25	28	32	19	38	41	28	21	19	16	33	33	43	33	28	43	37	21	16	37	15	23	27	32	13	14	16	22	27	37	27	36	15	14	14	32	26	15
	OTU_109	9	5	6	8	9	6	6	17	8	10	12	4	9	4	18	20	11	10	2	7	9	4	18	14	10	11	12	21	12	13	22	9	24	20	8	19	19	20	21	11	7	6	8	15	14	9	17	15
	OTU_110	43	42	56	50	45	48	44	44	42	56	54	41	52	25	47	65	42	45	30	39	56	40	45	49	40	42	40	40	37	52	29	29	25	28	43	32	29	24	33	36	50	50	39	29	37	44	41	44
	OTU_111	76	70	44	49	62	51	56	34	37	40	34	28	29	22	32	29	20	40	26	25	83	77	69	55	50	40	40	22	32	40	52	48	49	66	57	56	41	46	102	110	58	68	32	33	37	30	24	36
	OTU_112	11	10	17	18	14	15	21	11	13	10	17	16	26	19	13	34	30	19	20	25	11	9	21	16	9	11	19	16	7	19	21	17	18	18	21	21	16	13	13	16	16	23	15	16	20	16	16	25
	OTU_113	34	31	42	32	21	33	35	34	31	27	22	35	43	21	31	14	30	32	18	29	33	24	32	32	25	26	35	15	38	34	32	20	33	32	27	26	31	34	31	38	35	26	34	22	33	27	33	33
	OTU_114	12	13	16	8	21	17	13	12	15	23	16	20	33	14	33	20	30	35	16	31	15	3	7	14	23	21	19	12	20	20	27	21	31	16	25	16	15	17	10	16	17	7	7	26	24	25	28	29
	OTU_115	30	25	29	21	26	22	29	22	16	8	33	30	26	43	31	27	23	17	31	33	23	14	13	17	40	23	19	27	19	23	18	27	32	18	18	25	39	13	16	36	32	24	27	30	26	29	30	21
	OTU_116	23	20	27	20	33	25	19	20	18	17	23	20	22	23	21	15	26	23	20	20	28	23	29	30	30	36	41	39	32	36	27	30	47	32	25	25	30	41	25	29	37	31	37	41	42	54	45	46
	OTU_117	68	62	73	75	56	53	66	83	68	78	74	73	64	50	73	48	65	75	34	50	66	71	91	68	72	92	95	69	56	91	65	57	53	77	63	47	46	64	49	59	59	70	70	59	71	84	88	61
	OTU_118	52	46	48	52	51	41	79	79	75	78	117	116	95	70	116	90	148	137	94	141	29	39	45	59	51	65	84	51	66	56	48	47	58	52	54	40	35	48	28	35	22	50	55	46	34	72	70	55
	OTU_119	7	26	11	7	16	19	14	5	19	8	11	16	20	20	9	29	15	13	30	19	17	15	16	15	29	16	18	19	17	13	24	18	7	7	18	17	37	12	22	19	14	18	22	33	22	17	17	21
	OTU_120	18	24	32	20	11	27	39	28	23	34	17	26	22	23	21	28	30	29	11	29	22	13	17	19	23	26	31	19	27	19	30	22	23	22	27	22	17	26	29	20	21	26	18	17	23	23	11	21
	OTU_121	51	11	13	36	26	4	20	16	17	17	19	20	28	33	20	6	15	18	18	24	12	55	32	15	29	23	23	24	20	29	46	48	21	20	19	10	13	20	49	15	16	21	31	20	23	12	23	21
	OTU_122	34	50	57	45	52	58	61	42	56	62	63	46	47	66	20	46	48	49	60	60	35	32	31	31	27	49	34	42	34	36	51	38	40	46	35	49	58	64	62	36	41	31	33	47	31	33	40	47
	OTU_123	9	18	12	11	9	15	18	24	36	20	42	21	36	22	31	34	40	50	76	47	8	13	12	21	16	21	26	36	39	20	34	21	29	12	21	8	28	18	20	10	6	6	12	9	14	10	12	9
	OTU_124	23	44	43	35	24	33	36	23	27	25	40	30	39	47	36	36	42	24	47	25	35	25	28	26	33	38	44	33	33	25	40	29	43	33	29	41	54	27	39	40	33	35	39	46	33	31	33	33
	OTU_125	10	13	14	12	12	8	17	7	5	10	12	14	17	16	19	29	19	14	11	18	8	12	15	17	22	22	24	12	7	14	17	18	20	16	34	13	15	15	10	15	10	13	16	10	21	17	23	13
	OTU_126	17	28	19	14	16	19	18	19	16	15	12	15	23	25	16	20	11	19	4	30	16	14	25	23	18	19	13	12	13	26	7	25	15	14	16	11	14	17	12	13	7	9	12	18	16	19	24	11
	OTU_127	50	56	57	42	54	53	49	41	45	37	45	45	52	35	54	51	28	47	24	47	51	56	50	51	56	35	57	29	37	39	40	51	40	51	47	38	35	41	40	36	39	37	32	32	36	40	46	33
	OTU_128	22	29	28	18	16	31	22	16	13	23	15	21	28	10	26	15	24	10	9	16	21	15	20	15	16	13	16	10	10	18	20	16	20	21	18	26	25	20	18	22	18	24	15	20	14	18	26	19
	OTU_129	45	30	36	22	22	20	24	32	29	24	16	22	12	9	20	7	12	9	5	9	49	26	43	35	17	9	13	8	2	5	7	5	6	9	8	10	8	16	20	21	31	19	14	10	5	7	4	3
	OTU_130	46	32	31	47	42	48	39	36	45	52	60	38	53	60	33	39	42	26	66	43	39	43	41	29	34	23	35	53	59	44	42	40	40	20	38	68	51	23	46	31	31	44	41	47	38	23	21	40
	OTU_131	14	12	22	7	13	17	11	8	10	7	24	11	22	19	9	21	7	12	18	11	19	13	8	13	11	18	5	14	26	17	24	15	16	9	13	17	23	19	31	17	30	22	27	29	20	22	13	15
	OTU_132	24	28	22	19	21	20	25	28	27	26	31	31	37	15	37	29	42	44	21	45	38	27	57	43	43	47	34	33	57	47	46	45	36	48	51	30	19	43	35	50	70	77	64	55	53	86	90	65
	OTU_133	25	16	21	28	22	30	24	23	29	27	31	28	27	15	23	10	30	24	13	32	25	11	30	30	21	15	19	22	31	29	31	22	21	35	27	23	18	14	23	19	23	22	20	29	17	29	25	18
	OTU_134	37	37	38	42	41	29	33	37	30	41	27	25	27	22	43	41	38	35	27	30	37	35	41	37	49	43	66	41	33	34	47	45	44	36	40	51	25	55	50	51	38	43	45	43	42	48	48	33
	OTU_135	31	39	24	50	33	41	30	29	21	32	31	31	29	33	24	22	21	12	31	25	35	27	42	19	17	24	20	21	25	27	21	29	15	16	21	33	29	16	13	20	19	30	26	27	31	17	19	25
	OTU_136	59	58	72	54	62	71	75	67	59	71	75	63	93	49	85	71	76	65	70	75	59	46	59	68	51	60	51	53	56	57	50	41	55	54	51	60	66	50	44	60	50	62	64	35	48	67	52	39
	OTU_137	79	66	54	72	68	82	76	56	49	58	88	58	63	77	71	45	50	50	61	90	193	65	59	48	39	41	36	50	56	47	58	34	33	35	36	60	90	43	37	39	75	43	54	56	34	36	28	44
	OTU_138	12	13	9	12	6	13	12	10	9	7	15	17	12	21	8	23	11	12	27	6	10	9	8	5	5	14	7	15	20	16	17	23	17	15	9	18	19	14	9	17	17	12	15	17	13	11	8	37
	OTU_139	18	31	19	22	22	25	26	30	26	27	26	19	19	18	15	19	28	24	28	19	20	24	24	28	17	26	14	18	36	22	9	20	17	13	14	21	13	16	28	21	24	24	15	14	19	20	14	19
	OTU_140	37	52	60	47	43	38	72	64	66	55	58	69	45	29	58	44	62	65	49	74	42	43	59	46	43	55	58	41	55	64	55	42	55	57	48	40	36	54	27	36	28	37	47	30	29	38	62	51
	OTU_141	8	7	10	1	9	12	6	6	11	4	9	5	8	15	9	19	1	11	39	2	6	11	6	4	8	11	9	16	21	6	18	16	7	8	9	18	24	16	22	16	14	12	8	21	16	10	11	16
	OTU_142	85	93	45	47	70	59	92	49	63	69	62	68	55	45	66	50	64	58	51	59	70	44	62	61	62	78	69	77	61	98	66	69	54	66	78	65	75	66	65	57	52	83	73	71	75	66	88	91
	OTU_143	30	31	38	27	31	22	19	29	15	21	25	25	23	16	28	18	31	28	8	21	47	30	41	38	30	29	37	27	25	33	35	31	38	36	43	35	29	43	32	37	47	55	37	30	41	40	50	33
	OTU_144	27	22	23	35	27	25	29	23	26	31	33	27	16	20	43	22	28	18	14	20	33	23	33	19	37	33	34	27	34	26	48	37	36	31	29	29	25	41	33	26	27	30	20	15	28	28	20	22
	OTU_145	11	20	24	23	25	4	13	14	29	27	18	22	26	12	20	19	16	18	9	26	22	45	17	25	48	25	12	24	14	20	12	33	16	28	13	17	11	13	24	20	16	20	17	11	9	21	40	15
	OTU_146	49	58	45	37	34	44	39	43	40	43	37	35	38	21	38	42	56	36	30	47	66	60	45	52	54	54	58	28	48	41	45	42	53	51	64	33	45	48	61	67	53	46	50	38	45	69	50	32
	OTU_147	50	44	37	44	39	60	40	33	35	50	66	50	37	48	36	26	27	27	36	40	41	31	36	36	29	29	28	47	32	24	26	27	24	20	36	43	31	30	24	37	33	31	38	29	19	18	22	24
	OTU_148	12	7	7	11	9	15	19	19	50	22	29	32	36	14	34	87	43	46	78	78	8	8	8	13	17	14	21	20	66	24	17	18	26	10	19	15	20	13	14	9	5	4	4	6	3	9	17	17
	OTU_149	31	53	63	46	47	71	65	61	51	65	61	51	57	45	69	82	81	62	40	61	56	40	43	39	58	45	62	44	64	60	59	49	50	31	50	45	51	48	32	52	60	52	38	48	62	69	64	44
	OTU_150	12	13	16	21	15	14	13	13	15	8	5	13	8	6	11	5	4	10	14	9	25	27	17	27	21	17	15	13	24	12	12	21	17	17	13	9	10	15	13	18	22	19	13	15	15	17	10	13
	OTU_151	31	28	34	34	44	40	44	50	47	55	84	57	65	62	80	76	90	77	64	78	15	17	21	19	16	21	18	15	14	9	16	9	21	18	23	22	19	12	11	22	8	9	8	6	12	9	5	9
	OTU_152	155	183	166	111	130	171	174	180	174	198	184	168	160	83	188	175	198	199	88	215	212	108	158	129	125	157	212	111	150	181	118	135	145	162	152	108	96	160	138	119	167	168	165	93	159	167	196	127
	OTU_153	15	3	23	1	18	9	3	194	4	1	4	1	5	56	9	29	3	14	3	9	45	12	4	5	35	8	4	1295	14	2	36	4	0	1	1	10	23	7	183	4	22	684	4	12	4	14	5	5
	OTU_154	21	37	28	23	29	17	9	25	24	12	32	12	13	9	12	14	10	12	7	9	21	26	25	14	25	14	19	10	6	7	11	4	10	16	19	11	10	21	19	20	20	28	14	8	8	14	9	10
	OTU_155	19	16	18	10	12	20	23	21	23	17	21	20	15	18	8	16	27	22	15	28	22	14	19	22	30	49	45	41	36	31	24	22	29	19	20	22	17	15	11	11	14	11	19	35	39	36	37	35
	OTU_156	54	53	53	72	49	52	55	28	56	42	53	48	79	62	50	69	56	67	73	50	66	63	64	63	60	60	67	92	62	96	70	62	81	53	55	86	78	75	59	86	75	85	87	87	92	71	71	73
	OTU_157	31	24	14	13	23	17	23	20	23	18	11	4	12	7	13	15	15	12	13	9	32	21	26	23	18	22	19	12	35	12	52	23	26	30	21	22	29	20	26	18	18	23	18	17	18	21	16	18
	OTU_158	24	26	25	28	25	20	19	33	14	25	22	24	21	14	39	30	26	14	12	37	29	32	24	25	30	29	26	13	18	12	23	20	32	42	30	18	13	28	21	24	11	22	17	23	18	25	22	24
	OTU_159	37	36	80	34	24	24	44	15	20	32	31	14	56	35	11	15	18	6	19	34	50	29	42	47	20	38	30	26	25	32	40	12	47	33	42	56	99	28	32	83	87	25	80	86	37	51	31	22
	OTU_160	11	13	18	9	13	13	30	12	10	17	16	18	21	29	15	27	21	14	23	14	12	8	6	7	15	19	12	28	2	7	21	16	16	15	20	21	26	8	14	14	16	15	26	29	21	17	14	17
	OTU_161	3	13	14	28	36	26	25	39	38	8	2	9	15	33	24	17	23	40	44	6	2	5	5	31	19	8	13	13	29	8	1	4	8	18	13	12	17	31	21	2	3	7	6	33	22	15	16	16
	OTU_162	28	29	25	20	17	35	22	27	29	25	15	21	27	19	17	20	22	19	11	12	34	29	31	24	17	30	26	21	27	26	19	24	23	28	24	23	14	21	25	18	18	23	17	27	21	13	19	21
	OTU_163	36	49	70	45	48	61	50	50	48	50	47	46	57	28	68	74	69	67	44	95	56	34	50	53	40	49	39	36	57	30	49	31	42	54	66	54	43	62	51	58	70	75	57	43	48	47	47	41
	OTU_164	46	36	26	52	47	38	37	19	21	30	52	37	71	103	16	38	51	40	79	35	48	35	24	33	44	51	36	51	30	38	64	27	39	38	47	68	128	35	34	45	68	50	80	92	77	59	34	56
	OTU_165	9	13	15	14	18	18	22	25	20	17	18	23	14	18	19	19	15	28	13	10	14	24	16	22	26	34	22	24	13	13	24	22	15	21	21	19	16	24	14	15	28	15	21	15	19	23	23	16
	OTU_166	14	14	9	9	10	8	5	11	17	6	6	12	13	12	12	16	16	12	22	11	15	8	17	7	9	12	9	11	13	12	17	14	10	15	12	13	9	15	21	12	18	8	10	8	14	10	11	15
	OTU_167	18	15	22	8	16	23	24	22	23	26	5	8	10	7	7	20	13	14	22	12	13	11	15	12	16	21	15	24	26	22	30	26	25	15	20	16	23	13	14	18	7	13	20	24	14	12	18	21
	OTU_168	16	14	5	28	7	11	6	6	22	13	12	8	12	22	12	5	11	13	31	13	13	28	13	22	33	39	7	25	21	21	24	41	19	21	11	17	14	17	18	8	11	28	29	25	16	26	21	39
	OTU_169	28	33	50	46	46	36	32	25	38	31	37	37	38	17	43	38	31	44	18	31	37	35	34	34	31	39	29	23	27	32	27	36	37	29	31	30	27	32	33	39	25	35	24	29	30	33	45	38
	OTU_170	26	26	21	29	23	26	22	19	22	21	27	22	12	12	20	25	16	21	8	15	24	18	19	19	26	28	22	14	16	22	16	24	14	17	22	23	20	26	16	29	22	13	19	22	18	22	19	21
	OTU_171	17	18	18	16	13	17	12	12	9	21	27	16	15	25	22	14	17	12	7	19	18	12	22	18	25	22	14	35	17	26	15	18	11	15	21	16	22	26	15	24	15	13	20	9	12	13	14	17
	OTU_172	33	45	31	61	53	29	22	32	49	53	37	60	45	58	39	32	39	34	22	59	83	227	40	56	198	37	77	59	50	56	61	128	61	124	37	56	41	87	191	49	69	29	51	46	50	26	81	47
	OTU_173	45	34	28	24	34	29	28	30	16	24	30	29	24	24	18	23	17	15	26	12	36	20	19	32	27	23	27	28	27	22	21	32	23	15	29	28	26	24	23	29	13	19	18	22	20	28	17	19
	OTU_174	19	21	19	18	24	19	15	19	17	17	13	22	18	16	26	25	25	24	16	29	20	11	21	24	20	28	21	15	22	27	20	11	15	21	25	12	22	27	22	19	23	16	26	13	20	20	22	17
	OTU_175	19	16	22	11	13	31	23	22	38	21	19	15	24	20	15	30	22	30	47	28	23	18	20	19	20	19	13	17	35	11	13	6	14	7	11	16	8	15	33	11	14	15	17	15	10	14	8	7
	OTU_176	29	26	37	22	23	24	17	24	24	14	22	28	8	13	13	29	19	18	12	24	19	22	24	19	22	22	24	11	18	19	21	31	31	42	19	39	20	31	18	31	7	19	12	15	27	14	27	18
	OTU_177	13	12	6	9	10	14	7	3	6	6	5	4	1	4	3	6	2	5	3	10	5	7	10	7	8	5	6	2	5	11	3	4	9	8	5	7	4	10	2	4	4	10	9	9	13	10	9	6
	OTU_178	5	5	7	8	11	17	12	7	6	12	9	3	8	16	5	10	12	8	12	5	8	9	7	2	10	8	12	13	8	4	18	8	13	11	7	17	20	8	7	15	14	13	14	30	11	10	9	12
	OTU_179	23	16	12	15	24	14	13	15	12	18	21	22	18	19	8	24	14	9	11	18	19	13	21	18	16	18	7	13	22	17	13	15	21	16	21	29	13	17	16	20	16	16	18	10	15	19	21	16
	OTU_180	78	91	83	116	111	151	120	105	77	134	147	125	116	144	106	115	95	88	139	114	62	66	76	84	54	83	74	70	83	83	108	80	91	76	115	131	107	90	75	96	114	79	79	95	68	63	65	99
	OTU_181	14	7	15	15	14	24	21	5	13	14	20	14	25	28	20	14	14	17	27	18	18	14	13	15	17	26	16	25	17	30	26	17	23	15	19	28	53	12	17	18	25	20	21	46	22	24	23	12
	OTU_182	10	12	11	10	10	8	5	9	4	9	8	10	9	3	6	6	3	8	4	3	6	9	18	7	14	7	7	7	14	13	8	22	20	18	14	10	3	12	17	17	5	13	10	3	5	5	5	7
	OTU_183	21	24	20	7	13	18	20	16	22	14	2	10	6	13	7	6	6	2	6	5	17	17	15	10	14	14	24	19	17	25	22	31	21	18	13	15	17	13	32	24	8	13	13	9	12	17	8	15
	OTU_184	50	34	48	51	41	23	21	34	40	39	39	37	26	20	32	25	30	23	24	37	30	36	29	34	28	20	28	14	20	34	26	35	40	31	26	22	27	40	33	49	25	26	33	25	34	31	26	23
	OTU_185	16	26	23	26	27	18	16	17	27	37	17	45	53	33	29	36	28	23	5	84	23	159	22	30	127	23	25	6	14	26	22	99	15	77	21	15	29	20	54	54	56	24	24	24	19	17	104	19
	OTU_186	11	7	9	4	7	4	6	6	8	8	11	6	7	3	7	13	6	5	7	7	5	7	10	11	8	12	5	10	8	7	7	5	6	8	4	7	3	5	9	11	5	3	11	9	7	10	7	9
	OTU_187	16	17	16	10	22	10	12	13	9	16	16	13	7	7	11	17	18	10	12	13	14	15	5	16	19	12	10	8	9	22	14	16	14	12	10	17	8	15	14	15	18	15	17	18	12	11	13	9
	OTU_188	43	75	58	58	51	72	72	69	59	67	49	78	52	39	70	46	63	73	52	72	54	58	67	61	66	67	64	66	44	71	40	52	54	68	60	65	54	67	59	64	54	74	72	55	63	61	65	70
	OTU_189	12	13	15	18	20	25	16	15	13	17	23	21	13	11	13	20	14	9	6	15	11	15	16	11	19	8	11	9	13	11	14	10	12	12	19	9	15	10	7	16	8	12	12	11	9	9	12	17
	OTU_190	92	87	83	61	70	84	86	83	62	72	63	71	73	58	65	88	81	62	43	68	112	67	91	81	76	93	93	54	80	88	64	66	91	82	123	68	51	108	80	97	117	112	90	55	101	98	99	71
	OTU_191	27	37	20	68	14	18	16	17	39	41	27	22	16	22	7	15	12	17	27	23	35	50	49	39	64	62	39	35	49	59	18	43	17	29	11	14	16	17	66	7	52	37	33	18	27	29	18	25
	OTU_192	10	16	21	14	14	7	18	16	12	15	19	11	18	24	13	15	13	16	20	19	16	20	15	15	13	11	15	8	16	18	22	22	21	14	14	8	20	18	11	8	11	8	14	27	11	22	15	10
	OTU_193	15	18	17	22	17	26	15	13	25	21	19	16	25	28	18	19	15	22	35	24	20	39	21	21	6	21	17	16	7	25	17	23	20	17	15	26	35	26	19	23	9	15	26	22	27	23	13	27
	OTU_194	1	5	3	10	4	4	11	8	1	8	13	6	19	22	6	14	6	8	32	13	9	6	6	6	6	9	5	11	7	3	5	3	4	8	6	10	15	2	3	4	17	7	9	24	17	14	7	10
	OTU_195	18	16	18	14	13	23	13	6	9	13	22	10	21	46	18	26	23	14	33	13	15	15	10	12	20	14	18	35	23	24	23	19	18	16	23	24	46	14	13	15	34	17	28	45	26	20	21	14
	OTU_196	16	22	10	24	11	18	20	10	14	5	15	18	9	15	12	8	8	11	11	9	18	16	26	19	21	14	18	20	27	16	15	13	12	11	3	10	8	10	20	6	9	8	12	14	11	7	7	12
	OTU_197	58	81	103	76	84	57	62	97	78	166	128	115	98	66	100	65	70	70	33	57	66	38	47	45	40	37	59	31	54	35	46	43	35	36	49	28	22	38	34	53	55	51	47	33	47	74	47	55
	OTU_198	2	0	0	2	2	1	2	0	5	0	3	5	2	8	1	3	1	0	11	2	4	2	1	3	1	3	1	7	4	2	3	5	2	1	1	5	11	2	3	2	7	4	6	6	6	3	6	11
	OTU_199	16	7	4	3	1	6	11	16	3	2	26	6	3	6	7	2	3	12	2	5	13	29	4	3	6	8	11	62	6	4	16	2	1	14	2	9	12	11	27	6	3	25	3	7	6	5	8	5
	OTU_200	43	20	17	33	34	20	25	24	37	43	29	39	27	23	45	37	27	34	32	24	32	38	40	43	57	48	43	41	40	72	59	69	64	47	49	43	30	58	49	43	35	40	58	37	46	37	36	50
	OTU_201	48	51	49	35	34	42	24	26	43	29	23	14	13	14	17	11	9	18	22	13	48	35	35	26	35	14	22	29	31	35	55	46	36	30	23	32	29	32	50	29	29	20	29	16	25	25	26	27
	OTU_202	31	37	21	27	23	27	34	10	41	28	23	24	39	92	34	35	31	48	27	22	32	72	34	40	36	31	33	46	27	48	42	46	46	40	36	55	50	65	94	45	32	36	60	46	47	38	30	39
	OTU_203	104	132	145	103	108	95	83	145	112	123	141	168	140	113	210	110	187	199	120	146	86	64	65	81	49	44	86	39	68	60	46	43	58	67	46	33	29	45	50	68	70	78	56	31	66	139	85	91
	OTU_204	6	13	3	13	13	15	15	5	17	8	14	10	21	17	8	24	17	9	35	16	16	14	12	12	24	22	20	33	27	23	22	14	19	13	19	8	27	6	18	13	23	16	30	39	32	18	16	46
	OTU_205	28	27	23	13	26	21	15	21	24	22	16	12	16	24	23	27	16	24	15	19	13	30	17	18	21	27	21	16	11	16	17	14	18	28	24	24	30	16	32	30	24	22	16	19	15	17	20	15
	OTU_206	4	12	16	8	15	11	10	9	17	6	11	4	17	33	17	15	11	7	21	5	7	9	14	9	8	13	13	11	6	7	16	8	9	11	13	12	21	7	5	11	10	7	15	18	5	9	13	12
	OTU_207	24	31	10	17	23	26	17	21	20	17	28	15	21	19	20	18	7	8	26	13	17	27	26	14	19	15	8	19	26	8	29	14	15	15	16	26	22	14	19	20	20	20	21	26	21	14	15	21
	OTU_208	20	12	15	8	14	26	15	7	16	17	13	11	13	21	10	13	13	11	10	12	17	17	15	13	13	12	9	16	24	15	21	16	19	12	6	15	24	5	10	11	21	10	17	17	9	16	17	17
	OTU_209	13	11	12	11	7	10	11	11	11	16	10	10	9	11	8	7	6	9	12	6	8	7	6	6	7	12	7	13	9	13	18	10	13	9	8	7	14	13	17	16	11	5	10	8	6	8	8	10
	OTU_210	7	7	5	15	9	7	10	5	6	5	13	12	21	29	10	14	14	22	36	11	16	5	7	13	12	20	10	29	22	24	21	25	18	8	15	13	15	8	15	15	14	21	23	44	32	20	25	24
	OTU_211	3	2	4	8	5	10	6	4	3	5	5	3	7	7	6	7	1	3	15	3	8	8	7	3	7	7	7	14	16	2	9	11	16	10	11	15	13	4	12	4	16	12	24	16	19	20	19	23
	OTU_212	46	23	39	27	31	26	39	22	23	23	43	31	78	92	26	55	41	23	69	53	33	24	29	32	37	42	33	33	37	31	53	24	36	33	36	54	73	34	35	37	61	39	72	84	51	45	44	32
	OTU_213	23	23	19	18	20	22	17	21	22	17	13	13	7	5	7	14	3	11	5	7	19	16	23	22	10	34	14	14	9	8	11	14	13	14	27	24	11	29	26	10	16	18	19	17	18	17	17	13
	OTU_214	8	12	4	3	10	12	9	5	6	11	9	7	14	16	6	12	5	17	32	10	8	5	6	10	5	11	5	18	16	11	16	13	14	12	11	7	24	13	11	8	10	12	13	21	26	14	21	23
	OTU_215	29	13	40	27	19	23	17	12	27	20	17	17	21	31	22	19	19	21	10	20	15	30	21	13	10	16	17	15	26	18	26	26	28	14	11	32	17	19	9	16	22	8	12	23	9	8	10	14
	OTU_216	29	33	29	25	22	31	25	23	10	19	31	24	23	25	14	22	42	19	14	16	31	14	19	22	26	18	27	18	30	25	24	14	16	27	20	24	27	14	23	24	11	9	5	8	18	16	17	14
	OTU_217	4	11	14	11	8	12	2	12	8	13	5	8	6	1	13	12	15	8	6	12	3	10	20	7	12	12	15	7	27	26	13	10	11	10	13	7	12	12	8	13	6	5	15	9	24	13	23	19
	OTU_218	15	8	17	7	21	6	7	17	12	10	9	17	13	9	9	11	12	14	10	17	12	13	9	14	19	13	16	20	7	15	13	11	15	11	9	7	11	19	14	19	9	12	7	9	12	18	10	15
	OTU_219	12	19	17	14	18	20	16	11	15	14	16	19	5	14	17	21	8	19	3	14	8	10	11	14	15	16	19	11	9	13	9	13	13	14	10	10	14	8	14	14	16	9	7	9	7	12	18	9
	OTU_220	15	21	17	17	17	17	22	9	22	9	27	26	11	25	16	19	14	11	20	15	7	19	8	11	9	10	7	14	9	12	18	9	8	4	10	14	22	9	11	7	16	17	12	14	10	11	8	8
	OTU_221	12	8	12	6	5	12	11	12	24	6	15	13	7	10	13	12	14	11	21	15	11	9	8	7	8	19	17	13	33	8	18	8	14	9	7	6	4	7	13	5	6	9	9	8	8	8	7	11
	OTU_222	11	16	7	22	17	9	10	12	22	10	19	12	12	8	13	7	11	12	6	14	18	27	14	9	22	16	15	6	14	19	10	36	11	15	9	7	10	15	16	9	16	12	13	8	4	5	13	7
	OTU_223	18	10	15	7	9	10	13	10	13	22	6	5	4	1	8	10	7	4	0	11	18	9	14	8	11	8	4	5	8	4	7	9	5	10	10	7	14	11	13	10	15	7	13	3	5	7	2	7
	OTU_224	17	17	13	12	21	10	16	16	11	26	21	14	18	14	24	13	17	13	12	22	21	15	13	19	15	22	24	12	12	25	11	16	17	14	20	12	9	9	16	18	13	14	23	7	8	15	12	20
	OTU_225	36	33	34	23	23	19	35	40	27	29	37	30	31	25	23	24	23	34	32	33	32	25	36	29	30	33	42	32	45	30	39	28	26	19	27	32	47	39	26	27	34	29	25	32	26	31	32	17
	OTU_226	15	11	11	7	4	7	8	9	9	12	9	11	13	3	15	11	11	8	8	12	5	8	10	13	8	11	13	11	8	13	7	10	12	10	9	13	12	6	8	4	8	10	7	12	10	15	15	10
	OTU_227	11	9	8	10	8	9	12	5	9	9	6	7	3	14	9	5	11	5	11	8	6	5	4	9	9	10	11	10	11	11	11	7	13	8	6	5	14	4	6	6	8	9	12	12	11	16	12	18
	OTU_228	19	15	11	13	14	11	17	15	7	13	15	10	22	22	15	13	13	12	21	17	20	36	20	17	21	18	24	20	20	25	33	33	21	11	22	16	25	21	15	19	22	24	46	18	24	23	27	19
	OTU_229	7	8	4	9	12	13	15	4	1	6	13	8	18	19	12	20	12	8	24	6	9	8	8	3	12	8	8	21	7	7	16	10	7	9	16	18	26	10	9	10	22	12	19	41	27	19	16	25
	OTU_230	6	13	4	14	8	15	12	4	6	9	10	7	20	24	8	17	9	6	17	14	7	25	10	16	17	17	18	32	15	16	14	18	3	12	10	15	29	12	9	10	19	25	13	22	28	23	21	13
	OTU_231	6	4	6	3	3	3	6	6	6	6	5	1	6	12	3	12	6	6	18	1	10	2	2	5	3	6	6	9	12	4	7	7	5	5	6	5	10	14	8	9	8	2	7	9	7	10	2	9
	OTU_232	11	10	12	15	19	16	17	14	21	17	8	6	12	11	6	13	7	11	40	4	21	23	18	13	14	19	20	44	45	10	35	29	23	16	31	38	73	22	23	23	33	34	38	74	58	39	35	54
	OTU_233	38	29	16	44	39	19	45	20	33	23	29	37	39	29	26	20	28	49	18	24	32	38	35	63	37	42	43	40	23	25	35	33	19	56	26	26	21	59	38	24	43	34	48	35	31	38	51	44
	OTU_234	0	0	0	0	0	0	0	0	0	0	0	0	0	0	0	0	0	0	0	0	0	0	0	0	0	0	0	0	0	0	0	0	0	0	0	0	0	0	0	0	0	0	0	0	0	0	0	0
	OTU_235	49	31	53	34	42	54	35	39	37	46	34	34	32	25	24	39	34	33	17	35	66	50	45	49	56	33	50	20	31	43	32	40	50	41	58	25	31	51	62	50	45	39	42	27	36	52	45	30
	OTU_236	6	5	12	8	4	5	7	6	4	11	10	3	6	4	5	13	4	2	2	4	5	5	9	6	6	10	12	7	6	6	12	9	11	5	5	8	7	7	8	7	8	17	4	2	7	9	9	4
	OTU_237	21	16	17	15	25	32	32	22	14	19	31	17	47	54	27	32	35	24	34	36	25	26	18	21	33	31	25	32	31	43	45	29	26	27	43	49	74	20	26	32	51	40	48	87	54	52	38	41
	OTU_238	21	19	24	18	22	13	18	17	23	18	11	15	20	6	26	28	13	21	20	36	25	18	16	17	18	17	19	21	16	20	20	17	17	17	14	25	17	20	16	20	26	20	30	21	20	25	21	12
	OTU_239	15	17	6	15	13	10	14	4	9	17	23	14	16	28	7	9	7	8	15	9	0	2	6	6	2	5	2	3	13	6	8	6	9	7	9	6	9	8	4	12	7	5	5	4	8	3	6	9
	OTU_240	16	15	14	20	18	9	18	11	8	18	16	19	19	6	13	12	12	18	8	12	21	10	17	20	8	23	8	6	13	8	6	6	17	10	17	13	11	9	9	13	12	19	9	8	11	14	10	5
	OTU_241	3	1	15	8	8	15	8	3	13	6	10	6	18	14	7	17	7	14	36	13	17	13	10	9	13	27	13	14	37	22	26	23	24	16	12	15	31	10	24	12	28	19	36	31	34	17	25	36
	OTU_242	5	8	6	7	9	6	6	8	8	3	11	5	10	15	6	10	9	15	13	12	7	8	2	11	13	7	17	17	16	7	13	14	7	7	14	9	18	12	3	4	9	8	14	16	13	11	12	11
	OTU_243	10	10	6	6	10	7	11	8	11	4	9	18	16	10	14	14	14	9	7	10	8	13	11	12	10	9	12	10	11	8	7	8	12	22	14	15	8	14	10	9	5	7	11	11	7	17	11	13
	OTU_244	33	18	20	18	20	17	21	23	18	11	11	15	9	8	11	10	17	10	7	8	25	19	25	31	25	32	15	17	10	13	12	18	18	14	8	12	22	25	28	22	32	19	35	19	25	17	11	22
	OTU_245	10	11	13	11	12	17	8	8	13	5	10	11	6	4	5	4	6	10	6	4	17	24	20	12	15	5	12	7	8	6	9	9	3	8	9	15	9	17	17	24	4	12	5	4	7	2	6	4
	OTU_246	6	11	10	8	13	7	13	13	7	15	13	17	11	14	9	13	11	8	19	13	6	7	9	2	10	13	9	13	21	11	6	5	11	7	7	2	5	13	8	7	12	8	20	8	11	6	15	6
	OTU_247	3	10	9	11	8	10	9	4	5	7	14	7	14	15	8	16	6	9	15	5	8	18	4	7	7	6	4	3	5	7	17	13	20	10	7	11	21	7	14	9	12	6	8	14	4	13	15	8
	OTU_248	10	6	10	7	4	10	11	4	4	8	4	4	8	3	9	7	6	4	6	9	11	6	9	10	9	8	11	10	18	14	13	6	6	9	9	5	3	8	6	6	10	12	9	14	8	15	6	11
	OTU_249	5	4	4	11	7	8	4	7	6	4	9	7	5	6	2	8	4	5	4	6	8	10	5	5	6	9	6	19	8	10	10	5	8	6	2	9	5	7	6	7	5	11	7	14	9	8	13	18
	OTU_250	12	4	8	8	11	9	12	11	14	11	1	4	9	5	8	10	8	7	12	7	8	8	8	6	9	22	11	13	19	24	22	17	16	9	8	6	11	13	15	8	5	8	10	11	12	14	25	19
	OTU_251	4	3	5	5	5	3	7	8	2	4	5	5	11	12	4	8	10	9	15	3	5	7	5	5	7	3	6	6	10	4	10	8	6	5	4	9	8	3	5	9	4	7	9	11	16	7	6	6
	OTU_252	7	7	11	7	14	11	6	5	13	7	6	3	2	3	4	6	4	3	3	2	11	7	6	6	10	12	6	11	11	12	11	15	7	13	5	12	11	6	13	5	9	9	13	7	10	6	9	11
	OTU_253	5	9	5	2	7	9	11	7	14	3	5	3	3	4	2	6	7	4	3	6	11	8	8	9	9	14	9	19	11	19	22	13	15	14	15	11	14	4	12	19	13	9	19	13	16	18	14	15
	OTU_254	17	20	29	20	21	16	25	18	10	19	25	26	29	32	17	36	17	20	35	22	14	18	30	22	17	23	25	20	18	12	22	17	26	16	22	30	31	19	23	24	31	18	32	39	30	23	18	22
	OTU_255	8	10	9	3	8	9	8	9	7	14	5	5	7	4	8	4	4	8	4	3	13	12	17	16	12	13	10	5	11	16	13	5	4	9	11	8	6	13	4	8	21	13	14	9	10	15	14	20
	OTU_256	13	14	4	8	13	4	5	5	8	8	2	5	5	1	2	1	4	6	2	5	17	17	12	18	9	15	6	5	1	3	8	6	10	12	17	19	6	15	15	30	9	19	14	8	8	6	6	2
	OTU_257	19	13	25	16	9	14	17	13	9	22	23	19	12	12	12	24	11	15	12	9	14	25	25	17	17	14	10	8	8	14	10	11	16	7	6	7	7	7	26	11	15	16	10	5	12	9	10	17
	OTU_258	4	5	2	2	1	1	1	2	7	3	2	3	2	2	2	0	3	2	11	1	1	3	5	1	3	1	0	4	7	5	6	12	7	2	2	1	3	4	26	8	2	6	6	7	6	4	1	4
	OTU_259	12	12	6	13	10	14	14	11	7	11	10	10	8	17	7	14	11	11	12	6	9	11	8	11	7	5	7	15	4	9	11	8	13	9	9	12	10	12	19	6	11	7	7	16	15	13	7	10
	OTU_260	16	12	13	8	11	16	13	5	8	9	16	14	19	25	10	15	11	10	15	13	9	10	12	10	18	10	21	21	14	29	31	17	18	15	16	24	31	17	29	31	23	17	17	26	30	20	15	26
	OTU_261	2	1	8	5	7	6	10	4	3	2	4	9	11	16	3	7	8	2	16	3	6	3	5	3	4	8	7	11	14	9	10	7	15	2	6	11	17	6	4	4	9	9	12	10	12	7	9	11
	OTU_262	21	14	11	7	22	18	11	13	15	17	16	10	12	18	18	15	15	13	13	33	7	14	10	11	17	14	15	9	15	25	17	22	24	19	11	21	8	9	4	15	6	7	9	7	7	14	7	15
	OTU_263	4	9	4	7	8	8	3	6	7	7	12	3	12	16	4	7	5	4	12	5	8	14	9	6	4	9	6	8	14	6	10	6	9	13	6	10	16	5	7	6	6	6	3	13	12	4	5	6
	OTU_264	18	32	14	24	25	33	18	21	22	30	22	20	40	32	22	32	25	18	40	28	15	31	30	32	42	37	35	58	29	29	24	59	39	23	24	40	43	29	37	38	34	36	20	32	32	30	25	38
	OTU_265	3	1	7	4	5	1	9	3	7	12	10	3	4	10	5	10	6	4	15	9	4	3	4	5	7	6	2	4	6	5	8	9	3	3	6	2	13	7	2	5	2	1	7	11	4	9	6	2
	OTU_266	31	25	16	21	15	23	20	19	21	22	22	19	14	18	13	16	11	11	9	15	17	20	18	13	5	17	8	13	11	18	17	9	23	12	16	22	9	11	14	12	14	17	18	23	13	15	13	16
	OTU_267	4	8	5	5	6	14	7	2	7	4	9	6	8	13	6	9	4	8	7	4	10	5	11	3	10	5	6	10	7	11	11	6	9	6	5	14	7	7	8	10	11	8	3	7	9	9	7	13
	OTU_268	2	5	8	6	2	4	4	2	4	3	5	2	3	3	3	5	3	6	0	0	4	4	8	12	6	3	4	3	2	9	6	11	2	4	8	4	5	7	3	11	7	7	5	2	2	11	7	2
	OTU_269	21	27	19	8	18	25	25	19	29	23	7	9	17	6	11	8	14	17	24	17	25	15	21	17	22	18	22	26	42	31	41	36	33	25	18	26	24	17	24	32	26	26	16	22	23	28	41	27
	OTU_270	3	10	5	8	9	9	9	8	4	6	10	9	7	3	10	5	5	2	3	3	11	7	7	2	3	9	3	2	5	8	15	5	9	16	11	11	4	13	10	14	9	3	7	3	6	8	1	5
	OTU_271	2	5	4	10	3	9	11	13	10	15	12	9	16	12	23	15	23	21	10	43	7	3	6	9	11	12	9	5	6	17	9	12	13	4	5	5	6	11	3	2	6	4	11	5	9	6	10	11
	OTU_272	58	58	56	51	59	71	69	99	84	98	92	84	74	47	104	144	100	125	84	154	25	39	38	52	59	96	92	76	94	100	87	69	86	64	58	35	38	55	30	36	42	50	72	58	73	101	111	111
	OTU_273	5	11	5	4	9	5	9	6	13	11	11	15	8	12	7	11	12	11	12	18	4	2	7	6	6	8	9	8	13	9	7	6	10	7	7	7	8	6	8	7	6	6	6	4	8	6	10	11
	OTU_274	16	19	13	15	17	31	28	19	19	25	24	23	17	16	20	27	27	21	17	20	14	15	9	15	20	13	14	14	23	15	11	10	16	16	15	15	14	11	4	9	9	18	10	11	11	18	17	13
	OTU_275	6	6	3	4	6	6	9	8	9	5	6	8	4	8	3	5	3	7	7	6	4	11	4	3	4	7	6	7	6	5	4	5	3	2	3	4	2	5	8	1	8	7	1	8	0	3	2	4
	OTU_276	3	1	2	0	2	5	6	3	1	1	2	3	3	2	4	1	1	1	0	0	23	14	10	13	4	3	2	1	0	3	3	1	2	7	5	10	8	11	22	22	29	21	5	6	3	6	2	3
	OTU_277	11	4	5	11	13	6	13	5	4	4	13	9	19	29	4	6	11	7	23	7	2	18	10	8	12	12	6	27	9	17	8	10	5	1	6	8	23	3	4	15	34	17	14	36	19	18	16	25
	OTU_278	2	9	9	10	4	11	7	4	9	9	9	8	9	22	7	8	7	6	17	9	9	11	6	11	12	9	12	15	11	14	10	10	11	7	8	21	23	14	7	9	13	12	11	21	26	17	16	23
	OTU_279	5	3	4	6	2	3	6	2	3	7	3	3	11	12	3	3	1	3	9	3	5	3	3	4	2	3	0	7	1	5	7	3	1	3	3	5	6	7	4	4	5	5	8	11	4	4	3	5
	OTU_280	33	30	14	32	19	20	17	26	33	43	33	25	22	20	17	11	14	18	38	23	20	29	39	29	23	28	42	21	34	20	18	19	24	17	11	14	12	14	28	16	25	30	18	13	23	17	10	26
	OTU_281	20	16	14	9	16	19	7	15	16	8	9	14	16	13	9	7	6	15	10	18	15	12	9	15	17	10	13	6	19	15	11	8	17	12	13	12	7	10	10	13	9	6	10	12	19	21	15	23
	OTU_282	2	1	1	5	5	4	12	1	0	8	9	7	12	20	6	10	7	5	25	10	5	1	9	4	5	0	1	6	7	5	2	6	5	1	6	4	12	0	2	6	5	3	8	16	8	6	12	11
	OTU_283	8	3	3	3	8	8	3	6	7	9	5	6	11	3	8	12	6	6	3	8	6	10	4	5	7	12	8	4	2	7	6	4	5	7	7	5	8	5	6	11	7	4	4	1	4	2	6	3
	OTU_284	4	3	4	5	4	7	5	4	6	4	4	7	9	14	5	5	5	4	8	7	4	5	3	4	7	10	4	15	10	12	8	6	5	10	6	8	13	8	10	9	3	12	12	14	9	11	11	16
	OTU_285	29	34	27	24	32	40	19	29	24	30	44	34	30	43	33	26	34	23	44	32	28	32	22	24	11	24	29	22	23	16	32	20	18	9	21	34	24	20	14	16	19	21	17	22	16	14	9	16
	OTU_286	12	12	14	14	8	6	8	9	12	4	13	8	15	6	14	3	13	6	9	13	11	0	12	3	10	12	10	6	14	17	9	11	8	12	1	7	7	2	5	8	8	2	4	5	8	6	10	7
	OTU_287	7	18	28	10	18	16	22	8	12	14	19	12	32	36	10	13	14	13	28	17	27	19	11	18	21	24	14	37	18	21	23	21	22	16	14	28	45	22	26	14	29	16	24	44	21	19	14	27
	OTU_288	10	5	1	4	3	6	3	4	3	2	5	3	3	4	5	2	1	0	5	1	5	8	1	4	5	5	1	3	2	2	4	2	0	1	1	3	1	2	3	0	5	4	2	1	5	2	5	2
	OTU_289	4	7	3	5	4	3	6	6	7	5	11	2	6	13	3	5	5	6	11	4	3	2	5	5	7	14	4	5	6	6	9	7	11	5	8	7	14	5	2	8	6	3	1	9	4	9	5	8
	OTU_290	0	1	2	2	2	3	4	1	2	4	1	1	0	5	2	5	4	3	2	0	7	5	0	4	0	3	3	4	4	2	3	1	5	1	2	8	3	2	1	2	5	2	4	8	5	2	0	1
	OTU_291	9	17	14	14	13	12	16	13	29	19	16	18	15	14	15	21	17	20	17	32	13	11	10	9	16	15	12	12	13	14	12	21	15	12	15	5	12	17	11	13	9	14	18	17	8	14	11	18
	OTU_292	14	17	6	23	21	10	9	21	27	24	12	28	17	18	14	7	21	9	7	24	13	108	9	22	61	6	20	25	10	15	24	76	12	28	14	10	7	10	21	24	49	21	7	17	19	12	65	15
	OTU_293	18	17	17	19	24	18	26	15	16	20	27	20	20	32	24	18	16	23	23	26	25	18	12	21	8	15	15	31	21	10	22	11	25	16	23	29	33	13	10	15	22	18	12	14	16	10	11	17
	OTU_294	13	8	10	5	10	8	10	11	10	12	10	12	3	5	12	6	5	16	1	9	10	10	11	9	7	8	3	4	3	3	4	9	10	10	3	6	8	12	7	14	7	13	4	3	6	2	4	1
	OTU_295	5	7	7	6	5	2	4	3	4	8	9	8	12	2	7	4	11	6	6	3	5	4	6	5	7	6	4	6	6	6	1	2	2	7	3	6	5	5	4	3	4	3	4	3	10	2	4	4
	OTU_296	50	62	38	36	36	46	53	44	37	44	36	44	37	25	34	26	42	34	21	32	40	34	42	40	38	41	43	26	13	26	19	17	33	26	24	38	22	20	20	23	28	23	50	33	32	38	42	37
	OTU_297	10	8	10	5	4	7	5	12	9	5	4	2	7	4	1	3	2	4	3	2	3	3	11	5	5	11	14	11	5	13	11	11	9	12	7	9	8	5	11	9	15	10	9	8	7	11	10	11
	OTU_298	2	1	3	4	6	1	4	5	2	6	1	4	11	9	4	4	9	2	16	4	4	4	5	5	12	12	6	13	5	3	10	6	7	4	10	9	15	7	4	7	8	12	7	17	20	8	10	11
	OTU_299	19	15	12	22	11	19	18	12	16	14	21	9	17	13	18	14	18	18	15	19	18	7	7	11	15	12	14	17	11	15	18	17	15	14	16	21	20	26	9	12	10	13	12	16	13	6	12	10
	OTU_300	0	7	4	3	4	6	4	1	4	5	0	2	8	11	6	4	2	4	3	4	3	1	0	6	1	3	1	7	2	2	2	5	5	4	4	6	8	1	6	2	1	7	0	8	2	4	2	4
	OTU_301	8	10	14	10	13	9	6	3	9	8	13	6	17	20	12	15	11	13	29	7	10	17	14	9	8	16	13	22	12	14	11	13	16	16	16	9	22	12	12	17	18	22	15	18	20	14	18	21
	OTU_302	19	11	17	24	10	12	5	5	6	8	7	2	3	2	9	4	5	2	4	5	10	6	7	10	14	5	6	3	6	7	9	14	10	7	13	14	3	19	16	19	12	9	11	5	6	1	6	5
	OTU_303	13	17	12	18	21	21	16	16	5	10	22	22	20	26	14	19	21	15	20	11	4	9	11	15	7	10	8	17	8	9	12	7	16	5	13	10	17	10	10	7	21	15	12	4	6	5	8	9
	OTU_304	9	8	5	4	10	11	14	4	3	10	15	9	8	23	3	8	11	10	29	9	6	6	11	13	3	13	6	7	9	8	15	10	10	7	15	11	31	8	7	7	13	8	9	10	12	10	8	10
	OTU_305	21	29	16	15	21	34	13	14	13	22	28	25	26	42	16	27	8	12	21	16	5	4	9	6	3	9	5	6	10	16	14	9	17	12	23	19	9	9	5	19	11	15	12	14	10	6	9	15
	OTU_306	2	4	4	2	8	5	5	4	3	4	5	3	5	3	6	2	6	4	7	5	10	10	2	5	4	2	5	2	6	2	2	3	1	3	2	3	4	8	5	4	3	2	1	5	3	11	4	6
	OTU_307	27	33	26	15	17	20	12	12	22	16	19	15	20	36	16	11	13	14	46	17	20	24	31	20	29	25	13	30	30	30	16	36	24	15	14	23	24	21	27	28	31	22	22	31	25	21	21	21
	OTU_308	4	6	6	7	9	11	10	8	6	9	6	3	0	6	3	6	6	5	5	6	9	8	5	7	6	13	13	33	12	12	8	11	4	4	11	9	17	10	7	9	10	8	9	4	12	13	11	11
	OTU_309	4	6	3	4	2	6	7	4	1	7	3	6	5	7	2	5	6	7	5	4	2	4	4	6	2	2	5	8	2	7	2	1	4	4	4	4	8	7	3	4	3	5	3	6	5	4	6	3
	OTU_310	11	12	10	6	14	17	11	9	18	16	12	11	8	25	8	13	12	11	26	5	7	12	15	10	3	8	9	14	14	19	11	12	5	8	12	14	13	12	12	8	15	12	17	8	10	2	6	14
	OTU_311	5	8	3	8	3	10	6	6	7	4	6	4	5	4	0	2	5	4	5	3	9	10	6	4	6	5	3	3	7	8	4	9	5	5	5	12	3	10	13	15	9	14	17	6	8	6	5	9
	OTU_312	5	13	6	10	7	11	7	2	3	3	5	4	8	12	14	7	7	0	11	4	1	7	4	5	8	8	8	9	7	12	19	6	7	14	5	4	16	11	4	9	10	4	7	12	14	7	11	6
	OTU_313	26	14	19	9	11	7	10	17	7	13	10	14	4	6	5	6	4	9	6	7	17	13	17	10	8	8	4	2	3	6	6	4	5	0	8	3	4	2	10	7	14	13	5	4	6	6	3	5
	OTU_314	5	4	5	9	2	4	3	5	2	3	7	6	5	4	6	3	1	5	4	5	4	8	8	5	7	8	3	10	6	7	2	6	2	5	1	4	1	2	8	5	4	4	3	2	5	2	2	3
	OTU_315	13	9	12	5	5	11	5	5	8	6	5	5	8	6	7	7	4	3	7	5	8	11	11	10	7	4	7	3	3	4	1	2	4	11	11	7	7	9	10	21	18	8	4	2	6	3	1	2
	OTU_316	3	3	9	1	1	5	3	5	2	3	6	6	9	6	3	7	8	7	11	4	2	1	4	4	3	8	1	11	2	8	3	4	1	4	7	7	3	2	0	2	7	5	8	9	7	8	3	3
	OTU_317	11	8	10	12	13	12	9	10	8	13	18	12	12	19	12	17	13	8	9	15	14	15	21	13	15	6	17	17	14	12	9	18	10	6	12	10	11	12	17	13	13	12	11	19	16	21	14	10
	OTU_318	2	2	4	6	3	1	2	2	2	1	2	0	10	4	4	5	2	1	5	2	8	11	3	4	7	7	4	12	7	4	7	8	4	7	3	6	6	6	8	10	10	8	7	8	8	8	8	2
	OTU_319	8	13	9	5	9	10	9	1	9	9	8	5	2	8	11	14	7	9	8	4	5	6	9	8	8	5	7	3	6	3	0	6	2	8	5	9	8	6	6	4	3	5	7	4	6	2	1	1
	OTU_320	26	12	25	15	17	10	18	18	14	23	16	12	7	14	15	12	6	15	3	8	23	22	16	12	27	21	10	10	11	13	10	12	13	11	12	14	10	25	28	30	31	20	16	11	16	6	9	7
	OTU_321	12	16	12	13	5	7	16	4	7	7	13	14	15	24	11	9	8	15	17	14	18	17	17	12	9	12	21	22	20	13	16	15	13	9	18	20	15	10	19	10	15	11	25	14	18	16	14	18
	OTU_322	6	7	9	7	5	5	7	10	10	11	9	3	1	1	6	11	4	5	9	15	5	4	5	9	3	7	4	16	8	12	8	9	16	8	5	8	5	3	3	8	4	6	7	9	7	9	9	11
	OTU_323	5	5	4	5	4	9	7	2	1	4	9	4	7	7	9	12	7	4	2	3	7	4	3	7	6	5	10	9	6	6	8	5	7	2	6	12	10	1	9	4	8	3	5	10	14	5	4	5
	OTU_324	2	4	5	6	5	9	11	1	7	6	3	3	4	9	5	9	3	2	9	6	5	4	3	7	5	5	2	9	6	6	5	5	2	7	6	9	17	4	9	14	6	9	5	9	9	5	1	7
	OTU_325	8	19	11	8	13	13	13	5	12	11	7	10	16	35	22	26	15	22	26	12	10	19	8	12	20	17	25	35	6	17	17	13	8	11	11	32	28	8	10	18	19	22	19	43	14	18	25	18
	OTU_326	12	8	10	11	8	9	11	6	5	11	5	4	9	4	4	5	2	4	4	5	8	11	5	10	5	11	14	9	3	9	8	6	10	7	8	8	4	10	4	8	10	9	8	3	6	6	8	4
	OTU_327	7	8	7	9	3	8	9	10	5	3	6	7	6	15	6	9	7	4	9	7	7	7	11	8	12	13	7	16	10	5	17	6	6	5	12	11	14	11	8	5	7	13	4	10	8	5	14	11
	OTU_328	1	7	3	0	4	5	5	3	1	5	2	0	4	0	1	2	1	0	0	0	6	2	3	2	6	3	6	6	3	2	2	5	7	1	3	9	5	2	10	6	6	5	9	4	9	6	8	4
	OTU_329	43	34	37	57	52	22	29	36	36	44	46	31	37	38	39	41	37	22	18	64	32	60	56	56	81	47	51	33	37	45	85	63	43	51	46	34	29	36	51	41	30	40	40	26	33	34	21	23
	OTU_330	14	25	23	28	19	12	21	25	29	18	23	23	21	10	20	14	26	21	20	23	21	22	35	31	23	23	25	28	22	46	22	24	18	29	28	20	18	31	23	38	21	21	27	16	16	24	41	30
	OTU_331	4	14	11	8	6	9	7	3	5	5	11	6	10	17	12	11	11	8	15	9	3	6	4	8	7	9	6	18	8	5	14	4	12	10	9	7	24	5	4	7	7	5	9	21	15	11	12	8
	OTU_332	15	9	8	14	13	13	19	13	21	13	21	12	10	12	9	15	16	11	14	8	15	13	11	9	10	2	6	6	7	5	8	8	5	5	9	14	12	12	10	15	10	6	3	2	4	1	1	0
	OTU_333	8	0	4	1	2	3	2	4	7	0	2	0	4	3	2	3	2	1	13	4	4	0	0	3	2	8	2	8	4	4	3	1	5	1	3	2	3	1	2	0	6	1	5	2	1	6	2	2
	OTU_334	1	11	3	4	6	2	8	3	6	6	4	6	3	7	9	7	2	6	8	8	4	6	4	6	15	6	6	8	12	4	13	18	10	13	9	9	9	11	6	9	6	5	5	2	6	5	8	11
	OTU_335	0	6	20	18	19	10	12	29	26	4	1	9	6	13	10	7	14	22	7	3	0	2	3	11	12	3	5	7	9	1	0	1	1	4	3	2	2	11	11	1	0	1	2	4	2	1	2	9
	OTU_336	17	24	14	13	24	19	26	20	17	30	31	27	19	22	18	27	32	24	20	30	18	21	16	17	19	30	29	15	25	14	27	9	19	18	20	22	20	23	17	24	29	30	15	25	18	20	27	25
	OTU_337	2	4	1	4	4	1	4	0	5	4	0	1	4	6	3	2	3	1	7	3	6	4	1	2	4	4	3	2	1	3	5	3	3	2	6	4	5	2	3	1	8	3	5	12	8	6	1	4
	OTU_338	5	2	4	2	5	1	4	0	5	2	2	4	2	6	2	5	5	4	14	4	4	5	7	3	6	9	5	8	13	4	7	13	5	4	6	8	8	7	5	4	2	3	6	5	11	7	4	6
	OTU_339	8	13	7	6	6	3	5	5	5	3	6	8	0	6	8	7	2	10	5	6	6	2	5	5	7	3	2	4	8	4	3	5	10	7	1	7	7	5	8	7	6	9	9	3	6	7	7	2
	OTU_340	1	0	1	2	2	2	1	1	2	2	6	2	4	2	1	4	0	2	5	0	4	4	1	3	2	3	4	9	1	3	7	3	1	1	4	7	9	5	3	5	5	7	3	2	9	3	7	5
	OTU_341	15	14	21	16	24	20	39	26	23	17	35	36	27	34	39	48	49	55	35	37	16	9	26	12	12	17	25	12	33	24	23	23	22	20	23	13	19	17	11	21	13	13	18	17	15	19	12	12
	OTU_342	7	2	1	2	2	5	3	1	2	6	10	3	7	12	2	5	4	2	13	3	7	5	1	4	5	4	2	7	2	6	7	7	3	3	8	10	8	5	5	5	8	7	8	11	10	9	8	10
	OTU_343	8	8	7	7	7	4	15	7	6	8	11	9	19	22	5	13	14	5	34	4	0	3	1	2	4	3	4	8	9	5	8	8	7	8	9	16	18	5	11	11	16	18	19	38	35	28	17	35
	OTU_344	3	6	1	0	3	2	8	1	2	2	7	2	7	9	6	4	6	5	5	3	1	5	10	3	7	0	4	10	2	4	10	3	3	4	7	8	6	7	2	6	8	11	3	7	6	6	10	5
	OTU_345	7	5	5	6	8	7	7	2	7	7	9	3	5	14	3	12	6	8	15	7	10	8	3	7	10	11	9	12	13	13	9	10	7	9	17	11	18	7	10	14	21	9	12	13	12	10	11	9
	OTU_346	21	21	19	22	15	16	22	25	19	17	19	23	23	14	25	22	25	36	21	22	18	11	12	9	9	13	17	14	21	14	16	7	11	11	8	12	11	13	16	11	14	10	9	14	13	14	14	8
	OTU_347	11	7	1	6	8	5	3	5	4	8	7	7	7	12	4	5	2	4	4	4	4	5	9	3	5	5	3	9	9	7	15	10	5	7	7	7	8	7	3	8	4	2	6	15	8	8	4	7
	OTU_348	20	32	19	5	14	11	18	11	9	18	12	18	10	5	11	8	17	10	6	5	13	9	13	17	11	16	15	12	10	8	9	12	3	10	13	12	6	15	11	14	10	16	8	7	9	19	6	13
	OTU_349	3	3	1	0	4	2	2	1	5	2	1	1	2	5	1	2	1	1	1	1	3	4	2	3	6	5	2	5	2	6	2	6	4	1	6	3	10	4	5	2	6	8	6	13	7	11	4	9
	OTU_350	6	1	4	6	2	5	2	4	5	6	3	4	4	4	3	2	2	2	3	4	3	4	3	3	10	0	2	8	4	5	2	1	2	1	4	4	4	8	3	1	7	7	3	4	3	7	2	5
	OTU_351	33	29	25	31	20	21	28	42	32	35	32	35	24	17	26	19	29	26	18	24	21	9	23	24	18	18	20	9	17	22	13	12	14	21	10	15	8	18	6	7	6	2	5	5	2	14	9	11
	OTU_352	7	5	6	7	2	11	5	3	8	1	7	5	11	13	3	7	7	6	12	11	15	11	7	6	8	9	15	12	10	8	4	11	7	2	5	11	6	10	6	8	8	13	14	6	5	5	7	11
	OTU_353	11	4	39	14	7	13	23	6	6	12	14	10	19	19	7	7	13	6	11	10	5	7	16	11	7	12	7	5	11	13	14	12	12	6	7	12	18	3	3	21	12	5	16	16	9	8	9	5
	OTU_354	7	7	7	8	7	3	4	8	5	5	7	6	1	4	2	2	3	0	4	2	5	1	5	4	1	3	2	3	5	1	1	3	2	3	1	1	1	3	2	2	4	1	1	1	0	0	3	0
	OTU_355	7	14	9	17	5	4	6	3	9	13	9	13	7	6	12	7	6	12	7	7	8	10	7	13	9	13	13	16	13	20	9	16	17	14	14	12	5	10	9	11	15	8	16	15	13	10	15	18
	OTU_356	10	13	18	15	20	8	8	20	10	8	13	14	6	6	18	5	13	10	6	16	10	19	23	17	20	21	14	13	12	14	23	23	20	16	20	19	13	14	18	16	20	13	11	13	12	9	15	13
	OTU_357	0	0	0	0	0	0	0	0	0	0	0	0	0	0	0	0	0	0	0	0	0	0	0	0	0	0	0	0	0	0	0	0	0	0	0	0	0	0	0	0	0	0	0	0	0	0	0	0
	OTU_358	7	10	14	3	8	7	10	4	6	10	6	4	12	12	7	15	8	7	9	10	14	7	13	6	9	10	14	16	6	3	9	15	14	6	9	15	20	12	6	6	18	4	4	11	16	7	8	5
	OTU_359	4	3	0	5	4	4	6	2	4	3	3	0	6	5	2	5	4	5	8	5	6	3	6	1	2	6	4	3	7	3	5	1	6	2	4	4	6	3	5	4	7	6	7	10	7	7	5	8
	OTU_360	1	4	4	2	3	3	1	3	4	2	3	1	6	13	2	4	4	4	11	3	3	1	2	2	4	3	1	2	4	0	5	1	7	2	4	3	8	4	3	4	7	5	4	12	6	3	4	9
	OTU_361	7	21	10	15	11	8	12	8	7	15	3	11	16	6	12	14	15	7	6	12	3	14	20	16	16	19	16	8	10	21	8	25	12	17	17	10	9	14	15	10	10	22	25	7	7	7	16	14
	OTU_362	31	27	18	14	15	26	21	19	21	19	25	21	22	17	16	24	20	30	21	13	22	17	20	21	17	23	29	11	18	21	17	10	23	23	24	21	27	30	26	30	30	25	23	11	27	28	14	19
	OTU_363	4	4	7	12	4	4	5	1	4	1	3	4	7	10	5	7	3	1	5	2	2	1	2	1	1	1	1	0	1	3	6	5	7	3	1	10	8	2	7	4	3	3	2	2	5	1	1	3
	OTU_364	6	6	2	9	3	1	2	3	0	8	1	2	3	2	1	1	3	2	3	2	5	5	8	2	5	3	1	5	0	5	3	0	5	3	3	2	2	1	4	5	1	3	0	7	5	2	1	2
	OTU_365	10	14	15	8	11	12	9	9	10	12	7	10	8	9	9	9	9	7	6	11	11	5	7	8	14	9	11	10	8	5	13	7	12	4	12	15	18	10	10	5	11	9	6	13	8	16	13	14
	OTU_366	3	6	6	7	5	7	17	5	6	4	7	7	7	7	4	10	3	11	2	8	6	5	7	3	1	9	4	9	4	5	8	5	6	9	10	9	8	9	8	11	8	4	5	6	6	3	3	3
	OTU_367	4	1	2	1	2	1	2	3	7	5	1	3	2	2	4	2	1	5	0	3	4	11	4	4	8	2	1	1	3	4	3	15	0	11	0	2	3	5	10	7	3	3	4	2	2	2	12	2
	OTU_368	5	2	1	2	2	4	2	4	5	3	4	6	3	0	5	3	4	3	0	5	1	5	1	2	3	5	6	2	3	7	6	4	3	4	4	2	0	4	2	5	1	4	3	2	2	9	12	8
	OTU_369	8	3	6	6	2	3	3	3	5	4	1	4	9	7	5	3	5	4	9	3	5	2	5	4	2	7	6	7	11	6	7	5	7	4	5	12	10	11	13	5	12	7	12	9	8	15	10	8
	OTU_370	0	4	3	4	4	1	1	0	2	5	5	3	5	2	3	4	2	1	8	2	3	9	7	1	4	2	4	3	7	1	4	3	2	3	4	4	12	3	3	3	2	5	5	7	5	3	3	3
	OTU_371	42	48	36	37	32	51	45	33	53	42	55	49	53	57	28	51	36	33	72	30	29	43	34	32	31	29	44	40	47	31	37	45	22	26	28	43	51	24	32	44	41	43	38	25	34	27	26	26
	OTU_372	6	5	9	5	2	6	4	7	7	5	15	9	11	9	5	9	10	4	15	7	8	8	4	8	7	5	7	6	16	9	11	7	7	2	13	10	6	10	7	6	12	7	6	14	7	7	10	6
	OTU_373	4	3	5	3	2	5	6	6	3	4	8	6	6	3	2	4	5	5	5	8	7	7	4	9	6	3	6	5	6	2	3	3	6	1	8	4	1	2	2	6	2	8	2	4	7	8	8	7
	OTU_374	6	9	6	6	6	13	7	11	5	4	6	9	7	4	1	5	10	11	4	7	7	10	4	5	4	1	8	4	2	1	3	6	8	7	7	6	4	8	2	4	5	5	4	5	4	9	1	6
	OTU_375	5	9	3	6	0	4	7	3	2	6	5	7	9	4	10	8	1	2	6	17	3	3	3	7	4	5	10	2	9	5	9	3	12	0	4	8	0	5	6	3	4	3	4	10	10	2	2	5
	OTU_376	5	10	6	10	11	12	12	10	4	13	9	14	6	5	11	11	14	11	12	9	13	10	6	11	7	11	12	6	3	5	10	11	4	11	6	9	5	5	5	8	15	11	9	9	7	1	7	6
	OTU_377	10	5	12	4	10	8	8	9	3	12	12	6	10	12	8	15	15	10	20	17	6	7	4	6	6	2	7	8	3	9	4	3	6	3	4	13	6	5	8	12	9	2	5	10	8	5	6	3
	OTU_378	3	2	6	0	5	7	4	2	7	6	0	2	0	0	0	1	1	4	5	4	4	5	6	4	2	10	5	5	9	6	4	7	3	4	3	5	5	3	7	4	3	1	4	5	10	6	2	5
	OTU_379	21	16	13	15	9	9	14	13	8	14	18	12	19	12	30	8	13	13	16	24	22	10	17	21	13	11	16	13	10	8	23	16	11	17	10	10	15	17	17	21	23	14	14	19	11	10	14	15
	OTU_380	3	4	6	6	6	7	7	7	6	5	14	7	6	4	12	5	9	9	10	8	8	7	6	5	5	8	7	6	11	10	7	9	10	3	7	4	2	3	9	3	3	3	7	3	3	2	7	5
	OTU_381	8	6	5	10	9	7	9	13	7	10	14	9	9	5	9	7	2	11	10	9	4	9	6	5	5	9	7	8	8	6	7	7	6	0	1	11	4	3	5	6	6	2	4	6	4	3	4	7
	OTU_382	8	6	7	19	3	9	9	9	3	4	3	6	6	8	2	6	5	4	4	1	2	7	4	7	4	2	3	7	6	3	4	6	6	12	8	5	5	10	5	12	7	5	7	1	3	4	7	3
	OTU_383	6	4	4	5	5	1	5	3	1	3	7	1	2	14	5	2	4	3	8	2	9	7	3	8	4	8	8	11	4	8	6	9	9	6	2	10	14	2	6	6	11	11	9	14	7	4	12	12
	OTU_384	13	6	18	9	7	2	11	2	6	10	7	4	19	19	4	0	12	1	7	8	9	6	12	7	9	7	4	4	6	2	5	5	5	5	7	2	9	2	4	11	13	4	17	24	3	3	4	2
	OTU_385	0	0	0	0	0	0	1	1	0	2	1	1	1	2	0	0	3	0	2	0	0	1	0	0	0	5	2	2	6	3	6	1	4	5	4	1	3	3	2	3	6	1	4	2	5	7	4	11
	OTU_386	2	3	1	2	2	4	0	2	3	2	3	4	11	10	2	5	2	2	12	10	3	3	2	5	2	4	3	7	4	4	5	3	6	3	3	6	12	1	0	3	3	6	3	5	5	4	0	5
	OTU_387	3	1	6	7	5	0	9	4	11	2	5	1	5	24	3	2	3	2	5	1	7	15	4	8	12	0	3	2	3	3	1	3	0	1	3	1	0	1	3	1	2	0	2	7	0	3	5	0
	OTU_388	9	15	13	6	11	14	10	14	9	9	14	13	14	3	6	13	7	14	11	4	10	12	16	18	9	20	13	16	12	15	18	16	12	13	10	9	11	14	10	13	3	9	9	11	9	10	13	15
	OTU_389	7	8	7	6	7	9	5	6	7	4	10	7	7	8	8	7	10	15	5	3	2	4	5	4	3	5	4	4	1	2	10	5	9	5	9	8	8	8	6	7	4	5	6	1	8	6	6	3
	OTU_390	5	1	1	2	5	8	3	5	5	9	1	6	2	9	3	10	4	5	13	2	6	6	2	4	8	7	6	10	21	6	9	2	10	7	7	4	7	5	7	7	6	5	7	16	12	10	10	13
	OTU_391	1	0	1	2	3	1	1	0	4	1	0	2	2	7	1	2	1	0	5	2	2	0	3	3	1	1	3	4	1	0	1	2	2	1	5	3	6	1	5	3	4	4	4	3	3	4	6	7
	OTU_392	3	13	11	5	3	4	7	7	8	5	2	1	2	5	4	1	5	4	2	6	3	8	6	5	7	2	6	5	4	2	3	2	6	1	3	2	1	0	2	3	3	0	2	8	3	7	3	5
	OTU_393	15	18	17	22	18	23	15	22	12	28	27	31	19	14	15	32	15	24	21	28	23	9	25	21	18	25	25	21	20	20	18	28	16	19	20	21	21	27	18	17	42	27	22	20	23	25	29	29
	OTU_394	0	0	0	0	0	0	0	0	0	0	0	0	0	0	0	0	0	0	0	0	0	0	0	0	0	0	0	0	0	0	0	0	0	0	0	0	0	0	0	0	0	0	0	0	0	0	0	0
	OTU_395	2	6	2	4	2	1	4	4	2	1	1	2	1	6	2	1	1	2	2	2	5	2	6	1	3	4	1	9	2	2	8	9	2	0	4	11	15	1	2	1	5	6	5	10	10	5	2	8
	OTU_396	1	2	0	2	1	4	5	1	1	3	4	8	2	7	3	2	6	0	7	3	1	3	4	1	4	3	3	4	2	1	8	1	2	2	4	1	6	3	7	6	3	4	3	5	6	2	2	3
	OTU_397	12	8	10	12	12	6	9	8	10	5	8	4	5	4	10	5	11	12	3	11	9	6	7	7	7	10	12	10	7	4	5	5	8	10	6	9	4	9	6	6	9	7	6	6	2	5	8	9
	OTU_398	3	1	3	2	5	11	4	5	2	2	10	7	12	14	4	9	10	2	12	12	5	4	4	9	7	3	4	12	6	4	9	6	7	3	7	8	13	2	3	6	17	13	13	21	12	10	8	4
	OTU_399	5	3	1	4	2	0	1	0	5	3	2	0	0	1	1	0	0	0	0	1	2	0	2	2	1	1	1	2	3	1	0	1	1	1	3	3	2	0	3	2	2	3	1	2	1	0	0	0
	OTU_400	5	6	9	10	6	6	12	6	2	6	10	8	14	26	4	15	9	10	7	7	5	10	16	2	5	3	12	24	11	7	11	7	13	4	12	12	17	7	5	8	18	18	13	23	18	14	16	13
	OTU_401	0	0	2	0	0	2	1	2	1	1	1	5	2	2	0	0	2	0	2	1	1	2	2	2	0	2	1	0	4	3	1	2	3	1	0	3	4	3	3	2	0	2	1	0	0	1	0	1
	OTU_402	6	9	4	8	12	3	10	11	4	5	11	9	10	28	5	8	9	4	19	10	11	11	5	9	7	12	9	20	6	8	12	13	6	6	7	11	15	6	8	8	13	8	10	29	15	9	11	18
	OTU_403	0	0	0	0	0	0	0	0	0	0	0	0	0	0	0	0	0	0	0	0	0	0	0	0	0	0	0	0	0	0	0	0	0	0	0	0	0	0	0	0	0	0	0	0	0	0	0	0
	OTU_404	5	8	5	1	3	11	2	7	6	1	5	12	11	7	14	11	13	12	15	11	8	5	1	4	4	9	6	13	8	6	10	6	12	4	9	5	8	8	4	2	8	6	11	8	5	8	6	11
	OTU_405	5	7	7	6	5	11	8	5	4	5	3	6	7	2	4	7	3	4	4	3	8	12	5	8	3	4	4	4	8	7	7	8	6	14	8	2	7	9	10	8	1	3	6	6	6	10	2	4
	OTU_406	5	3	6	8	8	7	6	5	4	5	4	7	4	2	5	8	8	6	4	7	0	2	7	2	4	4	3	3	6	3	2	3	6	2	5	2	0	4	1	1	0	0	5	1	0	4	6	4
	OTU_407	6	3	7	1	6	6	3	3	4	6	6	3	4	3	5	8	5	4	9	8	7	1	4	3	4	7	6	14	6	6	5	5	7	8	4	6	10	1	2	4	6	4	4	5	3	5	7	6
	OTU_408	137	99	119	101	125	99	75	77	67	77	84	76	71	60	67	82	64	45	44	51	76	103	82	63	99	72	47	38	34	45	65	81	55	75	57	77	63	61	85	62	73	83	80	73	85	52	50	65
	OTU_409	13	9	10	8	5	7	3	6	11	4	5	13	6	4	16	3	1	9	5	17	9	5	8	6	6	5	12	4	9	8	8	7	6	7	6	9	2	10	10	11	1	5	5	2	5	11	7	4
	OTU_410	4	3	2	0	6	5	5	5	4	2	7	3	0	3	3	12	2	1	4	2	2	3	3	2	4	3	6	4	12	7	4	3	2	2	3	4	2	2	2	1	2	1	2	8	0	4	0	6
	OTU_411	7	5	5	6	10	7	15	2	6	3	8	1	6	26	8	7	5	7	13	6	6	8	4	7	5	5	5	17	4	3	13	3	6	4	12	6	19	2	6	4	12	6	13	18	16	7	4	5
	OTU_412	12	14	12	13	10	11	5	2	5	14	10	6	13	13	10	5	7	5	20	9	7	9	16	9	5	8	5	12	13	8	14	7	5	2	10	12	17	6	13	8	15	10	17	14	12	16	13	17
	OTU_413	0	0	0	0	0	0	0	0	0	0	0	0	0	0	0	0	0	0	0	0	0	0	0	0	0	0	0	0	0	0	0	0	0	0	0	0	0	0	0	0	0	0	0	0	0	0	0	0
	OTU_414	8	5	9	4	7	5	11	9	7	11	14	4	7	14	11	12	12	13	8	9	5	13	8	8	5	16	9	12	12	15	17	9	12	7	6	6	11	12	8	3	9	6	8	12	10	6	8	8
	OTU_415	7	5	4	8	2	8	4	6	6	4	4	7	3	4	3	4	4	4	10	4	0	8	10	5	6	3	8	8	5	4	1	5	0	2	1	2	4	3	3	0	5	5	7	5	1	3	2	4
	OTU_416	6	1	2	0	3	5	5	0	2	8	3	2	3	1	1	4	3	3	0	4	8	2	9	3	2	7	5	2	9	6	11	8	5	5	5	9	10	7	5	4	10	7	12	1	13	8	7	9
	OTU_417	2	10	7	15	12	8	9	7	7	5	11	11	13	26	8	5	8	5	13	4	9	12	17	12	15	8	7	28	12	11	9	9	12	14	12	12	20	4	15	12	17	21	15	19	14	10	6	15
	OTU_418	29	22	24	11	22	23	26	15	32	15	7	16	15	12	10	11	17	9	12	9	25	18	20	16	29	22	18	18	38	17	31	30	21	16	23	21	26	19	32	21	16	16	19	20	30	26	20	18
	OTU_419	5	5	4	1	4	3	5	2	1	4	2	2	5	1	0	6	2	2	3	1	5	2	1	3	5	11	1	3	3	4	1	2	1	2	7	2	1	5	2	4	5	1	2	3	1	3	2	1
	OTU_420	3	1	9	4	3	7	2	5	2	2	2	0	3	1	9	1	2	3	0	1	32	8	3	1	3	1	5	6	5	7	10	1	1	1	1	0	0	6	1	7	5	4	2	34	6	4	1	6
	OTU_421	3	7	6	7	3	11	11	5	7	7	9	8	8	18	3	5	8	7	17	8	4	6	5	6	6	9	3	18	11	6	5	0	2	2	2	5	6	0	2	0	2	1	4	3	6	5	3	7
	OTU_422	1	1	0	0	1	3	0	0	1	1	2	2	1	4	0	1	1	0	8	0	1	0	3	0	1	3	1	1	4	2	6	3	1	0	2	1	10	5	1	0	5	5	3	6	4	6	5	10
	OTU_423	5	7	3	1	3	2	8	0	1	2	3	1	2	2	4	2	0	1	1	1	6	4	6	1	4	2	1	4	4	2	3	4	1	4	2	6	8	2	6	5	8	2	6	7	3	3	8	2
	OTU_424	3	1	2	2	2	6	1	4	3	2	4	3	3	3	3	2	2	2	1	5	5	1	2	4	3	1	3	2	2	4	5	3	5	3	3	4	6	4	3	6	9	2	8	2	5	3	5	3
	OTU_425	6	3	1	4	0	1	1	0	1	5	5	4	6	7	1	6	3	2	4	0	1	3	3	1	1	2	0	4	1	2	3	4	4	1	2	3	10	1	5	2	4	5	2	5	1	4	6	1
	OTU_426	2	4	2	2	3	1	1	6	3	3	4	7	3	3	7	4	3	8	3	5	3	3	1	1	2	1	3	4	5	5	4	1	7	3	7	2	3	0	3	2	4	2	4	3	4	1	1	3
	OTU_427	4	7	6	3	8	8	4	7	6	5	3	4	1	5	4	3	2	6	3	3	4	7	7	4	1	4	1	1	5	1	5	2	5	6	3	4	4	6	4	5	6	5	4	4	4	3	0	1
	OTU_428	2	1	2	4	3	7	7	3	4	2	9	2	9	12	2	4	2	2	3	6	5	8	3	7	6	4	4	18	4	3	8	8	6	1	5	6	5	4	6	4	9	7	4	17	6	7	5	7
	OTU_429	6	7	8	5	4	2	1	10	5	3	2	1	3	2	2	5	1	2	3	0	2	3	3	2	2	0	2	4	6	4	5	0	4	2	4	2	3	4	3	3	4	3	2	1	1	2	2	2
	OTU_430	0	1	0	2	1	0	1	0	3	0	0	1	1	1	1	0	1	0	3	1	0	4	2	0	0	0	1	2	1	0	0	0	1	0	0	0	1	0	0	1	0	0	0	0	0	0	0	0
	OTU_431	4	6	5	5	1	1	3	3	2	5	2	0	4	0	5	5	3	2	1	2	6	5	3	2	4	3	2	4	2	5	3	3	3	2	4	9	3	9	5	3	3	5	1	1	1	1	2	1
	OTU_432	8	3	2	12	7	11	7	7	3	7	8	2	2	11	2	9	3	4	12	2	7	4	1	3	7	6	3	11	6	7	8	9	3	5	18	14	35	9	3	16	16	14	3	15	7	10	9	13
	OTU_433	2	8	6	4	2	3	4	3	6	4	2	4	2	7	0	0	2	3	0	4	8	5	5	2	9	3	3	1	2	3	1	0	0	6	4	3	0	4	3	3	7	4	4	1	4	1	1	1
	OTU_434	71	69	63	70	83	67	85	41	75	73	82	99	126	144	81	106	124	85	150	100	103	85	98	83	144	155	93	146	114	128	142	120	121	79	111	136	140	96	115	107	124	128	176	160	153	154	120	131
	OTU_435	18	10	9	16	11	5	10	20	14	12	7	14	8	9	3	11	4	8	8	9	12	9	11	12	7	10	16	8	7	5	7	9	4	11	5	9	8	12	17	16	14	12	11	4	5	8	9	4
	OTU_436	12	11	9	9	8	14	6	10	15	14	9	15	11	5	6	9	11	13	15	5	12	14	15	16	10	15	18	8	12	10	13	14	14	3	7	16	8	10	6	10	5	6	12	8	13	16	12	10
	OTU_437	4	4	0	0	2	6	4	1	4	4	4	0	5	0	1	1	1	1	9	0	3	2	3	5	2	2	6	2	8	8	4	9	2	2	6	5	4	1	11	5	4	3	9	5	3	6	7	3
	OTU_438	142	127	99	94	102	108	94	75	111	91	123	117	90	88	88	93	88	76	84	108	78	80	110	77	80	91	104	70	75	64	60	79	83	80	82	79	71	80	85	92	69	67	65	69	51	65	51	51
	OTU_439	4	4	4	1	1	3	0	0	0	0	0	2	0	0	2	1	1	2	0	0	8	10	3	3	2	6	1	2	1	2	0	2	1	3	3	8	10	3	10	9	3	8	4	1	1	3	1	2
	OTU_440	1	1	2	2	3	5	3	3	3	0	7	1	4	10	3	1	2	0	5	2	2	6	2	2	4	4	2	12	1	2	3	3	0	0	3	4	5	1	1	3	2	1	2	5	3	3	0	5
	OTU_441	4	1	4	2	3	8	3	1	5	1	4	4	1	1	2	3	2	4	4	1	2	1	4	2	3	5	2	4	8	5	8	2	6	2	5	3	4	6	7	2	3	3	2	2	6	5	7	4
	OTU_442	9	10	11	10	20	16	24	10	5	9	13	11	24	28	13	14	9	9	18	11	8	24	16	18	15	20	15	19	16	11	13	10	9	10	16	23	33	8	10	14	28	21	18	37	19	15	13	16
	OTU_443	5	7	6	12	10	11	9	6	7	6	7	3	17	15	8	11	17	10	12	13	14	22	10	12	14	10	15	22	13	11	13	20	14	20	10	12	12	9	22	13	19	11	20	12	14	16	15	11
	OTU_444	7	1	2	6	3	4	2	1	3	6	3	6	13	10	4	7	2	3	7	4	3	3	5	3	3	2	0	1	2	6	9	15	9	14	3	10	15	5	3	12	7	1	6	4	6	4	5	6
	OTU_445	0	5	3	3	5	3	6	6	2	5	9	0	3	12	2	5	1	1	8	5	1	6	2	2	6	4	3	10	2	4	9	3	2	5	4	5	8	2	7	7	12	6	6	11	5	6	3	7
	OTU_446	14	11	19	10	6	7	20	14	6	6	11	5	19	19	5	11	13	8	11	12	8	13	7	12	10	10	11	16	13	17	10	11	13	12	18	15	26	10	19	12	14	21	10	26	28	18	13	23
	OTU_447	8	7	8	8	9	7	7	6	8	7	14	6	11	5	8	13	7	13	4	3	7	17	10	8	14	9	9	7	5	6	11	13	11	14	14	10	6	8	10	5	8	7	7	9	10	9	15	12
	OTU_448	2	2	4	3	6	5	7	8	4	5	8	7	8	11	3	7	10	7	7	13	5	3	6	4	4	3	3	4	12	7	5	5	5	3	7	8	7	2	2	5	3	1	5	9	1	3	3	1
	OTU_449	4	5	5	8	6	7	11	2	8	4	10	7	7	15	5	9	6	3	12	7	8	9	2	9	5	7	3	16	4	4	11	6	9	6	5	11	11	4	5	5	11	5	16	15	12	11	4	4
	OTU_450	6	11	9	15	5	16	14	8	8	8	5	4	4	7	2	0	5	7	4	4	9	10	12	10	7	6	7	2	5	5	8	3	0	9	6	6	13	12	12	19	4	5	7	7	8	2	1	3
	OTU_451	26	34	17	19	32	32	24	14	24	27	34	28	31	51	27	31	27	25	55	19	20	22	11	8	13	24	24	40	14	14	37	29	34	16	22	47	63	24	17	20	31	31	22	46	25	29	20	28
	OTU_452	2	4	8	5	2	6	5	4	3	6	4	3	2	5	2	5	1	2	5	6	6	6	5	3	4	5	6	4	1	2	4	2	5	2	4	6	8	2	6	4	10	4	6	3	6	3	7	6
	OTU_453	4	5	4	2	4	3	6	1	3	4	5	1	4	3	4	0	5	3	4	1	2	2	3	4	3	1	4	2	2	0	1	3	2	2	2	6	4	5	6	6	2	2	5	4	5	2	2	0
	OTU_454	2	1	1	6	3	3	3	2	1	4	7	2	10	13	2	7	3	3	12	2	6	3	0	3	4	1	3	4	5	2	10	6	2	3	4	5	9	3	3	3	2	2	7	10	7	9	3	8
	OTU_455	1	3	7	2	3	3	4	3	1	2	5	0	3	1	3	5	4	2	4	3	5	1	1	4	5	2	5	3	1	2	2	3	2	11	2	5	0	4	3	6	4	3	7	2	2	2	7	6
	OTU_456	1	1	5	6	8	1	3	1	5	2	2	1	2	10	3	1	2	8	6	0	0	2	5	3	7	5	4	5	5	4	5	7	4	6	5	6	2	2	4	3	2	4	5	11	2	4	1	9
	OTU_457	0	0	1	0	0	0	0	0	0	0	0	0	1	0	0	0	0	0	0	0	0	0	0	0	0	0	0	0	0	0	0	1	0	0	0	0	0	0	0	0	0	0	0	0	0	0	0	0
	OTU_458	5	1	5	4	3	6	4	5	4	2	6	2	9	4	3	5	6	5	7	2	2	3	2	3	1	7	8	6	3	4	9	6	6	7	5	5	6	2	2	4	3	6	4	6	6	5	6	2
	OTU_459	1	3	3	3	4	6	5	6	2	4	2	5	11	5	2	5	4	4	2	8	4	2	7	4	2	1	1	4	2	4	2	1	2	3	4	1	3	1	3	3	3	2	4	5	2	4	0	2
	OTU_460	5	7	16	4	10	16	8	9	7	8	5	5	9	4	5	6	4	7	5	4	9	12	7	8	8	8	9	8	6	7	8	9	16	12	12	15	17	16	19	7	13	12	10	7	7	8	5	7
	OTU_461	6	9	9	7	6	12	12	14	15	13	26	26	18	17	18	27	24	35	30	31	4	6	3	2	7	3	6	1	4	1	6	2	5	6	4	4	1	5	4	3	3	3	0	3	1	1	0	2
	OTU_462	16	19	19	23	22	11	30	14	21	22	21	25	13	24	12	10	29	14	6	9	9	25	18	26	22	19	30	28	7	18	16	16	21	28	13	13	11	21	16	13	20	9	26	25	17	24	21	19
	OTU_463	8	5	5	3	8	8	4	4	5	10	6	6	4	14	3	12	3	8	14	5	3	3	4	5	2	3	8	5	20	10	8	12	7	6	4	5	7	9	10	5	9	7	3	4	6	2	6	16
	OTU_464	8	5	5	6	7	5	5	2	7	8	8	3	11	14	11	16	7	4	22	8	5	4	5	3	7	11	2	13	9	4	14	2	8	5	9	13	23	4	2	7	13	11	11	40	16	12	8	19
	OTU_465	8	11	5	9	6	7	4	5	5	6	11	6	3	6	0	6	1	7	8	6	7	5	1	8	2	5	2	7	4	6	7	5	3	2	6	6	7	9	3	6	8	5	6	7	4	12	7	8
	OTU_466	1	1	1	4	3	4	9	1	3	1	4	0	2	4	2	3	1	3	5	2	2	2	2	2	5	0	3	4	1	0	8	1	3	1	4	3	10	2	1	3	3	5	5	10	4	0	4	6
	OTU_467	0	0	4	4	2	1	3	1	3	1	1	1	1	1	2	0	4	3	4	1	2	3	1	2	3	4	5	4	3	4	7	8	3	3	2	6	9	2	2	2	7	2	2	9	12	4	8	3
	OTU_468	0	1	3	2	0	1	0	2	1	1	1	2	2	0	1	0	3	0	0	1	2	5	2	2	0	0	3	2	2	2	0	5	0	2	5	2	11	3	8	2	2	1	0	1	2	4	0	1
	OTU_469	12	5	8	4	3	2	3	4	5	1	2	3	4	3	1	1	3	3	1	5	6	5	6	7	3	6	2	3	5	7	7	1	6	1	3	2	3	5	0	1	2	5	6	7	7	4	5	7
	OTU_470	15	16	11	17	8	7	9	6	9	12	14	16	24	25	9	10	7	7	20	12	13	16	12	15	18	17	16	20	19	17	19	23	15	18	11	12	13	16	23	20	28	22	18	31	17	18	15	16
	OTU_471	2	1	3	0	5	4	6	2	2	0	1	2	2	2	4	9	4	5	6	3	3	2	2	1	1	5	0	3	5	2	7	1	2	4	5	2	11	5	0	2	4	5	2	3	7	1	4	3
	OTU_472	50	43	35	32	33	19	38	26	18	32	18	24	25	30	26	13	11	13	11	9	70	47	39	50	39	25	21	12	24	17	26	10	20	45	18	37	47	33	50	47	54	32	28	24	25	32	18	20
	OTU_473	11	10	15	54	13	23	17	14	19	26	20	20	23	10	13	6	11	4	7	41	15	52	11	12	48	15	12	7	10	20	5	39	9	21	13	18	14	10	16	28	24	6	11	12	7	7	36	10
	OTU_474	40	34	20	28	26	23	30	26	18	26	10	27	15	11	12	13	12	12	9	14	25	34	36	26	31	12	19	14	6	9	6	10	9	25	22	16	15	28	23	21	38	28	24	18	16	17	19	14
	OTU_475	31	29	48	44	36	72	47	47	70	50	66	64	50	61	48	52	50	41	82	26	11	27	14	15	8	22	15	18	21	16	14	29	14	24	8	33	15	11	14	27	33	32	30	27	29	23	27	31
	OTU_476	2	1	3	3	0	3	0	2	1	3	3	0	1	3	4	1	2	1	1	3	1	6	5	3	3	7	3	2	7	2	1	1	2	1	1	1	1	2	3	2	3	3	5	2	1	8	5	2
	OTU_477	5	5	4	5	4	1	3	0	5	4	4	9	7	9	0	5	7	9	11	12	5	7	13	3	5	3	9	12	8	4	0	0	0	0	0	0	3	1	1	1	0	5	13	9	2	9	3	4
	OTU_478	4	3	7	7	3	6	3	2	3	6	11	9	12	6	3	5	5	10	10	9	11	7	9	5	5	7	12	8	12	9	7	4	9	2	6	5	9	3	6	5	10	8	6	5	9	2	9	12
	OTU_479	4	0	2	2	1	3	5	0	2	2	3	3	4	6	2	4	4	1	5	4	2	1	2	2	2	2	2	9	1	0	1	11	0	1	2	1	7	2	2	1	1	2	3	3	6	2	3	1
	OTU_480	7	9	10	12	10	3	6	11	6	3	2	7	7	3	5	3	3	7	2	6	3	15	7	2	9	7	8	3	4	7	3	6	3	11	6	5	6	8	8	7	7	8	4	2	1	4	2	0
	OTU_481	4	1	3	2	0	1	5	1	1	0	2	2	6	4	1	2	0	4	5	1	1	2	3	4	1	1	1	3	2	2	6	0	3	3	2	3	6	2	2	1	4	3	4	4	3	1	6	3
	OTU_482	5	10	4	6	8	5	6	5	3	13	9	3	24	12	9	16	11	3	15	5	10	5	7	12	4	9	9	16	12	11	13	8	8	13	11	13	17	12	5	3	9	17	18	9	11	13	10	7
	OTU_483	2	2	2	1	3	4	3	0	2	1	2	3	0	3	1	0	0	0	0	1	4	4	6	3	4	2	6	0	2	4	2	2	0	1	2	1	2	2	3	2	3	1	1	0	2	2	0	3
	OTU_484	4	3	3	4	3	2	4	2	0	4	3	6	1	1	4	5	2	5	1	3	5	1	6	4	0	1	5	1	1	1	1	3	4	5	6	2	5	2	2	7	3	4	0	1	3	2	4	3
	OTU_485	0	1	2	0	1	1	0	1	1	1	4	0	1	7	2	4	2	2	3	4	2	2	2	2	1	5	4	2	2	0	3	1	2	0	0	3	4	0	1	5	0	3	1	7	3	1	1	2
	OTU_486	10	24	10	20	11	11	11	9	12	12	11	13	18	14	9	14	12	14	10	11	3	13	10	6	9	12	12	12	8	7	6	11	11	11	13	10	13	8	18	12	13	4	13	15	11	14	7	13
	OTU_487	0	0	0	0	0	0	0	0	0	0	0	0	0	0	0	0	0	0	0	0	0	1	0	0	0	0	1	0	0	0	1	1	0	0	0	0	3	0	0	0	0	0	0	1	1	0	0	21
	OTU_488	1	0	1	1	3	0	5	2	1	1	5	2	1	1	1	1	2	0	1	0	3	1	3	3	1	1	1	0	1	2	2	0	2	1	5	3	4	6	6	3	1	1	1	2	5	4	1	3
	OTU_489	1	2	3	5	1	3	4	1	2	0	5	1	2	4	2	5	7	1	13	7	0	2	1	1	3	3	1	4	2	8	4	2	2	2	1	5	4	5	4	2	2	5	3	11	11	6	7	7
	OTU_490	2	0	1	1	1	1	3	2	3	2	2	5	8	2	2	0	1	0	4	1	1	2	1	0	1	2	1	7	2	3	2	1	1	1	5	4	4	1	1	2	5	0	4	2	4	2	4	3
	OTU_491	6	13	5	8	7	4	10	8	10	4	2	6	5	22	7	4	8	9	6	6	14	8	10	12	7	6	13	11	8	8	22	14	10	10	8	13	10	20	57	9	14	9	9	13	9	8	5	11
	OTU_492	5	5	6	5	8	6	11	1	8	8	2	5	8	10	5	6	2	7	6	12	4	7	2	6	1	5	2	12	10	7	8	3	1	0	2	8	8	3	4	7	4	2	5	5	3	4	5	3
	OTU_493	5	2	6	4	7	5	3	8	4	9	3	8	9	6	2	2	6	4	4	7	4	3	9	7	3	5	6	4	7	3	5	3	3	8	3	7	8	5	4	8	5	4	2	3	3	6	3	3
	OTU_494	9	6	11	12	7	4	1	4	6	8	4	4	2	3	10	4	4	8	5	5	3	5	3	8	1	3	10	7	1	6	6	8	10	8	5	10	2	5	5	7	4	3	5	3	2	3	6	3
	OTU_495	3	5	4	3	8	6	5	5	5	1	2	3	1	7	2	3	3	4	6	5	18	8	19	8	3	11	15	5	10	16	4	4	6	7	9	5	10	3	6	10	10	20	11	14	4	14	7	11
	OTU_496	1	6	3	6	3	4	5	5	6	6	0	1	4	4	3	5	1	3	4	4	10	3	4	1	8	5	6	19	10	5	1	8	3	4	7	4	12	8	7	9	5	5	2	8	10	5	8	10
	OTU_497	7	6	10	9	12	8	7	9	8	7	5	11	7	11	5	6	4	10	10	6	3	11	7	12	13	16	8	10	16	8	9	7	12	8	7	4	10	5	8	7	8	11	6	6	6	7	9	10
	OTU_498	0	0	0	0	0	0	0	0	0	0	0	0	0	0	0	0	0	0	0	0	0	0	0	0	0	0	0	0	0	0	0	0	0	0	0	0	0	0	0	0	0	0	0	0	0	0	0	0
	OTU_499	10	7	11	7	8	14	5	6	12	6	6	4	9	5	3	15	5	5	7	5	6	7	5	8	11	5	12	8	17	15	8	10	12	9	6	16	11	5	13	13	14	13	8	11	8	5	8	12
	OTU_500	5	1	2	5	0	0	1	0	7	1	2	4	3	3	1	0	1	2	7	1	2	2	6	3	2	4	1	10	16	2	9	2	5	1	1	1	3	3	6	3	4	1	9	7	7	5	3	12
	OTU_501	7	2	1	23	8	6	1	2	4	3	4	0	4	0	2	1	2	3	9	1	1	6	3	0	5	4	7	7	5	2	1	6	5	2	3	4	1	1	6	1	0	3	1	1	4	2	2	3
	OTU_502	9	11	10	12	12	23	9	8	7	8	9	23	15	15	4	6	7	5	9	3	3	4	0	3	0	5	1	2	12	5	3	7	6	4	4	6	11	6	4	7	12	5	1	7	0	8	6	12
	OTU_503	1	2	3	3	1	1	5	3	3	2	3	4	0	3	3	4	1	1	7	2	7	0	4	3	3	3	5	3	4	3	0	1	1	1	6	2	1	3	2	1	1	3	2	4	4	5	3	4
	OTU_504	0	4	8	4	4	4	5	3	4	2	8	1	9	4	3	1	4	4	6	3	3	2	4	5	0	0	5	3	3	5	4	3	2	3	5	12	8	0	2	8	9	5	6	8	4	6	6	5
	OTU_505	6	6	4	5	6	6	4	2	2	5	2	1	8	4	2	5	3	3	2	4	6	6	0	3	3	5	5	4	0	4	3	11	3	5	3	6	9	6	5	4	3	8	7	7	5	3	2	10
	OTU_506	15	6	11	10	9	13	5	10	13	15	14	15	19	27	9	20	13	16	16	18	6	8	9	8	17	13	11	13	14	10	6	11	8	9	7	17	9	6	8	7	2	1	10	5	5	8	6	9
	OTU_507	2	0	0	3	0	1	1	0	0	0	0	1	1	3	0	0	0	1	0	0	0	0	1	0	0	0	0	4	1	1	2	0	0	0	0	1	3	1	4	1	1	0	1	0	1	2	1	0
	OTU_508	3	2	3	3	7	4	4	0	1	1	3	3	1	10	3	4	3	5	15	2	4	2	3	3	5	4	2	8	0	5	12	6	5	4	8	2	4	3	3	2	11	7	6	21	12	3	3	5
	OTU_509	10	8	11	4	11	2	4	7	8	11	7	11	8	2	8	4	11	3	3	3	8	13	12	5	4	8	8	2	8	6	5	13	8	4	8	5	4	6	14	9	12	12	6	4	2	8	12	9
	OTU_510	0	3	4	4	2	0	3	1	3	1	1	5	5	6	2	1	1	2	7	3	5	6	2	5	5	5	4	3	8	2	10	9	7	5	3	4	11	2	4	6	1	3	1	7	3	3	4	12
	OTU_511	0	1	1	1	2	2	1	0	2	0	5	1	4	7	0	7	3	1	4	2	0	2	1	2	1	2	2	0	3	2	0	3	1	2	2	8	4	5	2	0	2	5	1	3	2	6	4	1
	OTU_512	10	6	7	11	9	5	9	4	5	1	4	3	5	2	3	1	3	3	0	1	10	6	6	8	10	8	4	4	4	3	5	5	1	8	5	5	2	1	3	5	6	9	4	5	1	14	1	1
	OTU_513	0	0	0	5	1	0	0	1	0	0	0	0	0	0	0	0	0	0	1	1	3	1	2	3	3	0	1	1	0	4	0	6	0	0	0	0	1	1	3	0	0	4	3	0	2	0	1	1
	OTU_514	3	0	1	1	1	2	2	0	2	1	2	2	2	1	0	3	2	1	2	1	2	1	1	0	1	3	0	3	1	3	3	1	0	1	0	1	1	2	0	2	0	1	2	1	0	2	5	2
	OTU_515	26	27	26	25	19	23	34	27	20	27	23	19	20	17	23	39	35	29	26	33	22	21	23	17	24	16	25	17	23	21	15	19	17	15	22	15	18	8	22	21	19	19	25	23	15	20	20	25
	OTU_516	0	1	1	1	4	2	0	3	1	2	2	1	1	0	4	2	1	1	6	3	0	5	4	0	4	1	2	3	3	4	3	1	1	1	1	2	0	4	2	2	1	2	3	3	2	2	2	8
	OTU_517	0	0	0	0	0	0	0	0	0	0	0	0	0	0	0	0	0	0	0	0	0	0	0	0	0	0	0	0	0	0	0	0	0	0	0	0	0	0	0	0	0	0	0	0	0	0	0	0
	OTU_518	1	2	2	1	3	2	2	3	1	5	2	1	2	0	3	2	5	0	1	6	3	0	7	1	3	2	11	1	1	5	2	3	1	5	3	2	2	4	5	3	1	7	4	3	1	3	3	0
	OTU_519	4	4	1	3	0	4	3	0	6	2	5	5	8	4	8	9	6	5	5	3	2	5	4	8	5	6	3	2	5	4	5	7	6	12	2	1	1	0	6	3	2	3	1	3	3	2	2	3
	OTU_520	19	13	10	13	12	15	10	12	18	12	15	21	14	15	13	11	7	17	22	25	6	12	16	14	15	23	19	22	18	19	14	23	17	23	17	8	26	8	14	19	13	14	17	12	15	14	15	12
	OTU_521	8	3	4	14	7	12	8	5	4	6	4	3	2	11	2	2	5	8	6	3	14	10	4	3	5	8	6	8	11	10	12	9	8	5	3	6	16	6	8	7	12	9	8	24	19	13	7	10
	OTU_522	2	3	3	4	4	3	2	1	4	5	4	7	4	6	2	2	4	4	7	3	3	5	2	0	5	0	5	6	3	2	3	4	3	1	5	3	9	3	1	4	2	5	2	6	4	1	5	4
	OTU_523	0	2	1	2	1	0	1	2	0	4	0	1	0	7	2	4	1	1	5	3	1	1	0	0	1	1	1	0	1	0	2	6	0	3	4	6	4	0	2	2	1	2	4	1	2	2	0	2
	OTU_524	2	1	1	0	0	1	0	0	2	0	2	2	1	2	1	0	0	2	7	1	1	1	1	0	1	3	1	3	4	0	4	1	2	0	0	2	6	1	3	2	2	0	0	2	3	5	1	3
	OTU_525	6	1	4	4	1	7	2	1	4	6	7	3	7	9	4	7	2	9	10	2	5	2	6	1	6	4	3	7	5	1	2	5	4	3	1	4	8	5	5	7	8	5	5	7	6	6	1	7
	OTU_526	4	0	1	6	6	3	2	5	6	5	5	5	3	4	5	8	2	5	2	3	6	2	3	3	3	7	6	2	7	4	4	6	3	3	4	3	4	2	3	1	4	5	4	5	3	4	7	4
	OTU_527	7	1	3	4	0	0	6	1	2	2	6	2	7	10	1	0	3	4	11	5	2	4	1	3	2	2	6	8	2	2	3	7	1	1	1	7	11	0	5	2	3	4	7	10	8	5	1	3
	OTU_528	3	4	2	3	2	0	1	2	8	0	0	1	1	0	0	0	0	2	2	2	2	3	4	2	1	2	2	0	3	1	0	4	0	3	2	1	3	2	3	2	2	0	2	2	0	0	1	2
	OTU_529	1	8	7	9	9	8	2	4	10	7	1	6	5	7	8	4	12	8	12	5	5	8	10	3	8	8	6	7	7	13	6	8	10	1	6	2	8	7	7	8	4	4	11	8	1	6	7	6
	OTU_530	1	2	4	2	1	3	1	4	2	0	5	3	3	3	2	3	2	2	5	2	3	1	4	3	2	3	4	2	2	5	2	2	3	1	3	1	6	0	0	2	1	3	2	1	3	4	3	4
	OTU_531	5	3	4	4	5	6	5	3	4	4	3	2	3	5	4	2	4	3	2	1	0	3	5	1	3	4	2	6	5	3	2	2	6	1	3	4	5	1	4	1	3	3	4	3	0	4	4	5
	OTU_532	1	2	1	2	0	4	5	0	0	0	3	2	2	4	0	3	2	2	5	2	2	2	1	2	2	0	2	3	3	2	2	5	1	2	1	1	6	4	1	3	0	0	2	2	0	1	4	0
	OTU_533	1	0	0	0	2	2	0	0	2	1	2	0	0	0	1	0	1	0	3	0	0	0	0	3	0	4	5	9	9	3	5	1	6	2	2	3	0	0	0	3	2	2	1	2	1	7	3	7
	OTU_534	1	1	1	2	9	2	1	4	2	1	3	3	2	3	3	1	1	0	2	1	2	1	6	2	2	3	1	1	2	3	1	1	3	1	1	2	2	0	3	0	2	2	2	0	2	0	2	2
	OTU_535	4	3	5	5	3	3	4	5	5	2	4	2	3	5	1	5	1	3	7	5	3	2	1	4	1	6	3	4	1	3	4	3	11	4	2	2	4	1	4	3	0	5	3	3	9	2	2	7
	OTU_536	7	6	10	5	6	11	6	4	6	10	4	6	4	6	16	4	4	4	10	3	10	6	5	5	6	7	3	7	5	5	7	6	8	8	10	3	2	4	5	13	7	9	5	3	1	6	3	5
	OTU_537	3	1	1	1	2	2	2	5	3	0	1	0	0	1	0	0	0	0	0	0	5	4	6	3	1	5	1	2	3	0	5	4	3	2	4	8	4	1	5	6	0	5	4	2	0	1	4	1
	OTU_538	1	1	2	3	4	2	4	0	0	1	1	0	3	4	2	0	0	0	3	3	2	12	6	4	12	3	2	7	1	4	1	3	2	2	1	2	2	0	1	0	4	6	1	3	2	2	3	5
	OTU_539	3	7	2	5	4	3	4	4	4	0	7	5	1	4	1	1	2	4	3	3	7	4	4	6	4	5	2	6	3	4	3	4	2	2	2	5	5	2	3	4	3	1	4	5	3	2	3	6
	OTU_540	8	6	6	3	4	6	7	3	5	11	6	8	5	5	4	3	4	5	6	6	11	5	8	6	12	11	10	6	14	7	4	6	7	11	10	5	13	5	5	8	11	6	7	7	12	8	6	9
	OTU_541	14	8	11	8	10	15	6	7	11	9	10	5	8	3	14	9	3	8	4	8	9	9	9	12	10	7	8	12	3	10	9	6	8	12	14	7	4	6	5	9	6	7	3	5	4	2	7	11
	OTU_542	3	3	1	5	2	4	2	2	8	4	3	2	1	0	0	3	0	0	4	2	5	8	6	2	5	2	3	2	6	3	3	2	3	2	6	6	1	2	3	1	0	6	0	0	4	1	3	1
	OTU_543	0	1	1	3	1	1	2	2	2	1	1	1	1	6	1	1	2	6	6	2	4	0	3	1	1	6	2	17	2	6	7	9	4	8	1	7	7	4	3	8	1	4	3	11	4	1	14	17
	OTU_544	3	8	7	4	5	8	0	7	2	5	0	4	2	1	1	4	4	2	1	2	7	6	4	4	5	5	2	4	1	0	3	2	5	5	8	1	1	4	7	12	7	5	7	3	0	3	3	3
	OTU_545	2	1	2	2	0	3	0	1	0	1	3	1	1	1	0	1	0	1	5	3	2	0	2	1	1	3	2	2	2	4	1	2	3	1	1	3	5	2	2	1	2	2	0	3	3	2	0	2
	OTU_546	1	8	10	6	10	12	8	5	9	7	8	16	9	1	14	5	6	6	3	14	4	21	6	4	23	5	6	7	7	7	8	28	12	16	14	6	6	4	23	17	17	6	13	13	2	4	18	6
	OTU_547	3	1	3	2	1	0	4	4	0	3	4	3	3	5	1	5	4	2	4	4	3	3	3	5	5	1	4	3	1	5	1	0	4	2	1	4	4	5	0	1	1	3	0	0	4	2	6	1
	OTU_548	0	1	0	0	0	2	2	1	1	2	2	2	6	1	2	2	2	7	1	0	1	1	0	4	1	0	0	1	1	0	0	0	2	1	4	5	2	1	1	1	2	7	5	5	1	7	3	1
	OTU_549	2	5	0	1	1	3	5	0	0	1	4	1	3	5	0	5	3	1	2	0	2	10	4	2	1	5	4	5	1	3	3	2	2	2	2	3	10	5	3	3	0	6	4	5	1	3	4	2
	OTU_550	9	4	9	4	2	5	3	3	1	6	2	0	7	3	5	2	3	1	1	5	1	3	5	3	1	3	5	1	2	1	0	3	4	3	3	2	0	2	12	2	4	1	1	6	0	0	2	4
	OTU_551	4	1	2	1	1	4	8	1	3	3	2	2	8	7	1	10	2	2	10	7	3	1	8	0	1	1	3	2	2	1	3	1	2	0	4	3	2	0	2	1	2	4	1	3	0	1	1	0
	OTU_552	1	2	6	4	3	3	0	4	3	0	5	3	4	3	4	0	6	3	0	3	2	3	1	1	3	5	1	5	1	3	3	5	4	2	4	5	2	3	1	2	1	1	1	1	2	2	1	2
	OTU_553	0	0	0	0	0	0	0	0	0	0	0	0	0	0	0	0	0	0	0	0	0	0	0	0	0	0	0	0	0	0	0	0	0	0	0	0	0	0	0	0	0	0	0	0	0	0	0	0
	OTU_554	2	2	1	3	4	5	3	5	3	1	1	0	0	1	2	2	2	1	0	2	4	1	4	4	4	3	1	2	4	1	6	1	2	2	2	1	4	3	1	3	2	1	3	1	4	4	4	7
	OTU_555	5	4	3	2	6	2	5	3	2	1	9	4	1	8	2	2	5	3	9	5	6	4	7	8	12	6	3	8	2	2	2	3	0	3	10	6	4	3	8	2	7	4	3	8	5	2	2	2
	OTU_556	6	2	3	6	1	3	4	0	0	3	3	4	3	6	1	3	6	1	7	4	6	1	3	3	6	6	3	6	5	1	3	4	8	1	6	3	12	5	3	2	5	2	5	10	10	5	3	4
	OTU_557	6	5	8	4	4	3	5	3	3	3	4	8	0	1	2	0	2	1	2	1	3	8	2	5	2	2	1	0	1	2	4	0	2	1	3	2	6	1	2	1	0	2	0	3	0	0	1	1
	OTU_558	2	1	1	2	1	4	2	1	0	1	0	2	1	2	0	6	1	0	3	1	2	2	0	4	2	0	1	1	1	2	3	3	2	1	3	2	3	2	0	2	0	0	2	2	2	1	1	3
	OTU_559	1	2	3	0	1	1	0	0	1	2	2	1	5	0	1	6	1	0	0	2	4	0	1	2	4	3	1	1	0	3	1	2	1	0	1	2	1	1	0	1	0	1	2	2	1	4	4	0
	OTU_560	1	2	4	3	4	2	1	1	1	1	2	5	4	7	1	1	3	5	2	4	1	6	2	0	8	4	1	5	3	3	4	8	2	3	2	9	4	5	2	5	3	7	3	5	7	3	6	4
	OTU_561	0	0	0	1	3	0	1	0	1	0	2	0	3	1	0	3	0	2	5	1	2	1	3	1	2	0	3	5	0	0	1	3	3	2	2	2	3	2	2	0	2	6	2	3	2	2	1	3
	OTU_562	1	0	2	1	1	1	0	1	2	1	0	0	0	1	2	2	2	1	2	2	3	0	2	3	4	5	2	1	5	2	3	1	2	2	1	0	2	0	2	0	1	2	3	2	0	4	3	3
	OTU_563	1	1	2	3	3	1	2	0	1	0	1	2	4	5	1	2	0	0	3	1	1	1	1	2	1	2	3	7	2	3	2	5	5	3	1	8	4	1	1	2	6	2	3	7	9	6	2	2
	OTU_564	6	7	7	5	4	7	4	7	6	4	5	6	2	1	2	1	3	3	3	2	11	5	5	4	6	3	4	1	2	4	2	2	2	9	7	5	7	8	6	11	8	5	5	12	3	4	6	5
	OTU_565	2	1	1	1	0	4	1	1	1	0	0	3	3	6	2	1	4	2	7	2	2	1	0	3	4	1	2	0	1	0	3	4	1	4	2	5	7	0	3	0	1	0	2	2	4	1	1	0
	OTU_566	3	2	1	4	2	2	3	6	2	3	5	3	1	2	1	8	1	1	5	3	3	5	1	2	2	6	1	5	12	3	4	8	1	1	4	3	2	1	4	1	5	1	2	4	1	3	2	4
	OTU_567	1	3	0	2	0	0	1	1	2	1	0	1	0	3	1	2	0	0	6	2	2	1	0	0	0	0	2	3	3	3	4	2	2	2	3	2	4	3	2	2	1	4	3	6	2	2	5	6
	OTU_568	4	0	1	1	2	4	1	2	10	4	1	0	2	1	0	3	0	1	3	2	2	0	3	0	1	3	2	2	4	6	2	1	3	1	1	1	1	4	0	0	1	2	0	4	1	6	1	1
	OTU_569	6	3	4	3	4	2	0	2	0	5	3	2	5	4	2	2	3	3	8	3	2	4	2	3	2	2	3	6	1	4	5	5	3	4	4	13	5	2	6	4	3	4	1	4	5	2	6	1
	OTU_570	5	4	5	5	7	3	3	1	2	6	4	1	4	9	2	5	1	3	4	5	4	6	2	5	2	4	5	6	5	10	6	5	5	4	1	8	13	6	5	2	8	4	4	5	2	6	2	4
	OTU_571	1	3	2	1	0	1	2	0	0	0	2	0	0	2	0	0	0	0	2	0	1	1	2	0	0	3	0	2	1	1	3	0	2	2	2	1	4	1	6	1	5	2	3	3	2	1	1	1
	OTU_572	3	3	4	3	2	3	3	1	1	1	1	2	2	6	1	3	5	2	5	4	6	1	2	1	5	2	2	4	5	1	8	3	3	1	2	0	4	4	3	2	4	2	3	5	4	9	2	3
	OTU_573	1	0	4	2	0	4	7	2	2	1	1	2	2	3	1	2	0	1	4	2	1	1	1	1	0	4	1	2	1	0	1	0	2	3	0	4	8	1	1	4	1	1	1	1	1	1	1	0
	OTU_574	7	10	2	10	5	3	3	2	4	4	8	2	8	12	4	2	7	6	10	2	7	1	5	3	11	9	15	15	5	5	5	10	11	5	3	10	15	4	16	6	8	11	12	18	13	12	10	4
	OTU_575	25	29	42	29	33	34	25	36	42	41	43	38	38	19	60	56	37	45	33	62	40	37	27	37	42	35	41	22	47	39	29	42	26	37	36	17	17	42	36	29	29	28	34	14	28	24	35	34
	OTU_576	0	0	0	1	0	1	1	0	0	0	1	2	3	1	4	0	1	3	1	6	0	0	0	1	1	4	3	1	1	0	1	2	3	1	1	1	1	2	1	0	1	1	0	3	1	0	2	0
	OTU_577	8	12	4	8	11	8	8	10	8	8	8	19	7	6	6	9	8	7	6	12	6	10	12	3	12	10	13	7	9	13	5	5	11	4	5	8	9	12	6	6	9	14	6	9	4	10	9	14
	OTU_578	0	1	1	1	2	2	0	0	0	0	0	2	1	1	0	1	1	3	2	1	0	1	4	1	2	1	1	2	0	3	1	2	0	1	1	5	4	2	1	6	1	3	0	1	0	1	0	3
	OTU_579	0	0	3	3	0	4	1	2	3	1	2	1	1	6	5	2	1	0	8	4	3	3	1	1	3	3	0	4	1	1	10	4	4	1	3	4	8	1	4	2	2	2	4	4	3	1	2	3
	OTU_580	2	0	1	1	0	1	2	0	1	0	2	1	3	1	0	1	2	1	4	3	2	2	3	1	3	4	6	1	0	3	6	1	3	1	3	5	4	4	1	4	5	2	4	3	3	3	3	1
	OTU_581	2	3	0	7	2	5	1	3	5	1	7	2	3	4	2	3	1	7	5	2	4	3	3	3	1	3	4	2	2	4	2	4	1	1	1	4	8	6	2	2	6	2	4	2	2	3	0	1
	OTU_582	7	5	4	10	4	5	3	1	4	9	9	3	8	5	0	6	9	6	9	0	3	6	2	4	2	2	1	7	3	2	5	3	1	5	5	7	6	2	4	4	5	3	4	4	7	2	5	7
	OTU_583	14	12	19	14	9	23	11	13	13	8	15	13	16	13	14	13	15	12	14	24	10	10	6	11	6	13	10	18	18	11	19	10	14	11	11	8	14	11	13	13	13	13	15	13	13	13	8	13
	OTU_584	2	1	4	2	1	3	4	1	3	1	2	2	3	5	4	4	6	1	5	3	0	0	1	3	1	1	1	2	4	1	1	2	1	2	3	1	2	0	0	1	0	2	0	1	2	3	1	2
	OTU_585	6	3	10	10	8	7	5	5	4	4	2	6	6	4	3	11	3	8	4	7	4	8	7	5	4	5	8	7	3	5	7	8	5	6	5	8	3	8	11	4	7	7	9	3	3	10	14	10
	OTU_586	5	6	3	6	4	5	7	4	3	4	3	7	3	4	1	2	2	5	1	7	5	3	1	1	3	6	4	8	5	5	3	4	1	3	3	4	7	4	9	5	3	9	6	3	6	1	1	3
	OTU_587	11	7	4	6	7	6	4	12	6	6	13	7	13	19	5	6	9	8	23	4	5	4	11	10	5	6	8	9	6	5	7	10	8	4	5	7	14	10	6	6	4	5	4	8	3	5	5	16
	OTU_588	5	3	2	2	8	1	2	0	2	0	5	1	5	6	1	4	5	5	1	2	6	3	3	3	1	4	4	6	2	3	5	5	6	4	3	2	9	3	1	2	3	3	3	7	5	2	3	3
	OTU_589	5	6	6	5	5	7	5	6	3	6	7	2	15	9	3	3	6	7	10	5	7	7	3	6	3	10	5	15	8	9	10	7	7	4	5	7	16	4	4	5	13	10	13	28	9	14	10	7
	OTU_590	5	3	5	4	4	9	9	2	3	5	6	5	7	17	5	13	9	5	19	7	3	8	6	7	2	6	6	6	4	3	13	5	3	4	8	8	25	5	9	4	10	9	9	14	9	7	7	6
	OTU_591	0	0	2	1	1	0	0	2	0	2	3	2	1	2	2	1	1	0	3	2	0	2	4	1	0	2	3	1	6	5	3	1	1	0	3	3	2	5	3	0	2	3	1	2	2	1	1	4
	OTU_592	0	1	0	1	0	2	3	0	1	0	0	1	2	3	0	1	0	0	1	1	0	0	1	0	1	0	0	3	0	2	3	3	0	2	3	1	0	3	1	0	0	0	1	1	1	2	3	3
	OTU_593	0	0	0	0	0	0	0	0	0	0	0	0	0	0	0	0	0	0	0	0	0	0	0	0	0	0	0	0	0	0	4	0	0	0	0	0	0	0	0	0	0	0	0	0	0	0	0	0
	OTU_594	2	2	0	0	5	3	0	1	0	2	0	1	3	3	1	2	1	0	1	1	4	1	2	2	1	3	2	4	1	1	2	3	1	2	2	3	3	6	4	3	2	2	1	4	1	2	1	3
	OTU_595	16	18	12	11	13	16	12	14	15	20	16	10	8	21	9	14	6	13	11	13	12	11	12	10	10	13	10	16	7	13	12	10	10	11	7	8	17	16	10	15	10	7	9	12	7	10	9	12
	OTU_596	2	0	4	8	0	2	4	3	6	1	6	3	4	4	0	0	1	2	2	3	1	1	3	3	2	0	3	1	1	2	3	2	3	2	2	2	5	1	0	3	5	3	2	3	3	3	1	2
	OTU_597	2	1	1	1	2	1	0	1	2	1	1	0	0	0	2	0	1	0	1	1	1	2	1	1	2	0	4	6	1	0	1	4	1	2	0	1	3	0	5	1	2	2	3	1	0	1	2	1
	OTU_598	0	0	0	2	0	1	0	5	0	3	1	2	1	3	0	0	0	0	4	1	2	2	0	1	2	2	0	3	0	1	2	2	2	2	0	1	3	1	6	2	2	6	5	3	4	2	4	0
	OTU_599	3	2	0	1	0	0	1	0	0	0	1	1	1	1	0	0	0	2	4	2	2	1	1	3	1	2	0	4	4	2	1	4	0	1	0	1	1	3	5	2	1	1	0	3	2	0	0	2
	OTU_600	4	4	4	3	4	2	4	4	6	2	6	3	2	0	1	0	2	2	4	1	4	3	3	6	1	5	3	1	5	3	1	4	1	1	3	4	2	3	0	1	1	5	2	3	8	1	5	3
	OTU_601	6	1	7	6	1	2	3	1	5	4	3	4	2	7	2	1	5	2	1	5	6	5	6	7	5	3	1	4	3	3	8	3	1	2	3	3	11	3	2	5	9	7	2	11	1	3	8	10
	OTU_602	4	2	0	6	1	1	4	5	3	3	1	0	2	5	1	2	2	1	3	1	3	8	1	1	5	2	4	6	1	4	8	1	3	2	2	2	5	3	5	5	4	8	10	9	7	2	6	4
	OTU_603	1	3	1	1	3	1	0	1	1	1	1	1	2	2	0	4	1	0	4	1	2	2	1	1	2	3	1	4	4	2	2	0	2	3	2	0	0	2	2	2	1	2	4	2	3	5	1	4
	OTU_604	0	4	0	3	3	2	2	4	0	0	0	2	2	6	1	4	1	1	2	1	0	0	0	1	0	0	0	1	0	0	2	1	2	1	0	3	3	3	0	4	0	2	3	5	4	2	3	3
	OTU_605	3	7	2	4	2	4	2	3	6	1	2	1	5	4	2	3	2	6	5	2	4	7	2	0	1	8	1	4	1	2	1	2	3	1	5	2	3	2	11	5	2	2	0	0	0	1	1	0
	OTU_606	1	2	1	3	2	1	4	1	6	2	3	4	3	8	2	3	5	1	3	4	5	3	3	2	5	4	2	1	1	0	4	9	5	5	6	6	5	7	2	4	2	5	0	1	2	7	4	0
	OTU_607	0	0	0	0	0	1	1	0	1	1	1	0	0	1	0	1	0	0	1	0	1	0	1	0	0	2	1	1	3	0	1	0	0	1	1	0	0	0	0	0	1	2	0	1	1	0	0	0
	OTU_608	1	1	1	1	0	0	1	0	0	1	2	2	0	1	1	1	1	0	2	1	0	1	1	0	0	0	0	2	0	1	0	3	0	1	0	0	1	2	0	1	1	2	3	0	1	0	4	1
	OTU_609	0	1	0	2	0	2	0	1	2	1	3	0	1	4	1	2	0	1	2	0	3	2	0	0	0	1	2	0	2	2	3	2	1	0	2	4	1	0	1	2	4	2	2	2	2	1	1	1
	OTU_610	2	2	5	5	2	3	2	1	1	2	3	3	10	14	0	0	0	0	6	2	3	3	1	0	1	3	2	3	1	3	7	2	6	2	2	5	20	3	5	4	7	1	8	10	4	0	4	1
	OTU_611	5	3	5	3	2	1	2	4	11	4	7	6	5	3	1	0	4	4	2	1	5	5	2	6	1	4	5	3	0	1	2	2	2	1	4	2	0	7	3	2	2	3	2	0	0	3	2	2
	OTU_612	3	2	1	5	1	6	5	1	3	4	6	2	10	5	3	7	5	4	4	3	4	1	1	0	5	4	6	0	2	3	6	0	3	1	2	3	2	0	1	2	4	2	4	1	0	1	1	1
	OTU_613	0	0	0	5	0	0	0	0	0	0	0	0	0	0	0	1	0	2	1	0	0	2	0	0	1	1	0	0	4	0	1	2	2	0	1	0	1	1	1	1	0	1	0	0	0	0	0	3
	OTU_614	1	4	3	3	1	2	2	1	4	3	2	2	2	1	3	2	3	1	0	0	2	0	1	1	3	1	1	2	3	1	3	7	7	2	1	2	1	2	2	2	1	2	0	3	0	1	5	0
	OTU_615	6	9	7	4	2	10	7	5	9	8	5	4	3	2	6	9	4	9	5	6	1	1	4	4	7	9	8	1	10	4	6	6	3	6	5	3	9	4	2	6	4	6	7	7	9	6	5	8
	OTU_616	2	0	0	1	3	3	2	1	3	0	5	6	9	8	5	2	7	8	2	1	3	4	1	0	1	8	4	2	3	4	1	1	0	1	3	1	3	4	3	1	2	2	8	2	1	0	3	8
	OTU_617	4	1	3	3	1	1	0	3	3	2	2	3	0	2	1	4	1	1	5	4	2	2	4	2	0	5	3	4	4	6	9	5	6	4	4	5	1	3	1	3	7	1	3	5	3	6	6	3
	OTU_618	5	5	6	4	5	3	3	1	3	1	5	7	2	17	5	6	2	4	8	4	10	1	5	3	8	5	5	9	5	5	4	3	8	5	8	13	20	3	4	8	12	8	17	12	14	6	8	10
	OTU_619	6	4	5	6	8	5	8	12	14	13	10	9	3	4	6	9	6	3	4	3	8	4	8	7	4	6	5	4	2	4	1	3	1	2	5	2	3	5	7	4	4	3	5	2	0	8	3	0
	OTU_620	0	0	0	0	0	0	0	0	0	0	0	0	0	0	0	0	0	0	0	0	0	0	0	0	0	0	0	0	0	0	0	0	0	0	0	0	0	0	0	0	0	0	0	0	0	0	0	0
	OTU_621	0	0	0	0	0	1	0	0	1	0	0	5	1	0	4	1	0	0	0	2	0	1	0	1	1	1	1	2	3	0	1	1	1	1	0	1	0	0	0	1	0	1	0	0	1	1	0	0
	OTU_622	0	0	0	0	0	0	0	0	0	0	0	0	0	0	0	0	0	0	0	0	0	0	0	0	0	0	0	0	0	0	0	0	0	0	0	0	0	0	0	0	0	0	0	0	0	0	0	0
	OTU_623	1	0	0	3	0	0	0	0	1	1	1	1	0	2	0	0	0	0	1	0	3	4	1	0	1	1	2	0	1	0	1	0	0	1	0	0	2	1	5	3	2	4	3	1	1	2	0	2
	OTU_624	7	6	6	3	9	9	7	2	6	7	10	10	6	9	4	4	4	6	6	5	1	2	0	3	1	1	4	4	1	3	2	3	3	2	4	0	3	4	1	9	7	3	1	1	6	6	4	4
	OTU_625	1	0	0	0	1	1	1	1	0	0	1	0	0	0	0	0	0	1	0	0	0	0	0	0	1	0	0	1	2	0	2	0	2	0	0	2	1	0	2	1	0	0	0	1	0	1	0	0
	OTU_626	2	4	0	1	1	3	2	2	0	1	6	2	7	9	2	4	2	1	5	6	3	1	0	1	1	1	0	2	2	2	7	1	9	2	5	8	8	2	1	0	3	0	9	7	3	5	4	6
	OTU_627	0	0	2	2	2	2	1	0	0	1	2	1	2	7	0	2	0	1	1	1	0	1	1	1	2	0	0	3	0	0	0	2	0	0	0	0	0	0	0	0	2	1	0	3	1	2	0	1
	OTU_628	3	1	2	1	2	1	1	1	3	0	2	2	3	3	2	4	2	1	6	1	2	3	2	0	0	4	0	6	2	2	1	1	0	0	4	4	5	1	2	4	3	6	4	6	3	3	3	4
	OTU_629	2	1	1	0	0	0	0	0	1	3	0	0	3	1	0	1	2	3	3	0	0	1	0	4	4	0	0	0	2	0	3	0	0	3	1	0	0	0	1	0	0	0	2	3	1	2	1	3
	OTU_630	3	6	10	10	1	3	6	3	4	4	5	2	9	5	1	3	6	2	3	0	11	1	11	12	2	6	1	4	5	3	5	3	11	3	1	5	12	2	2	6	4	1	9	2	4	1	8	2
	OTU_631	4	2	3	0	0	1	2	1	1	1	1	0	3	4	2	4	2	1	0	2	1	0	2	0	2	3	0	4	0	1	1	3	1	0	0	1	0	0	1	2	1	1	0	1	1	3	1	2
	OTU_632	0	0	2	2	0	0	2	1	3	0	1	2	3	2	1	0	0	1	3	2	1	2	0	2	1	2	0	3	1	2	1	0	2	0	1	0	3	2	1	2	4	2	2	2	2	1	3	2
	OTU_633	4	5	4	5	5	4	2	13	0	5	8	6	1	11	4	5	3	3	7	3	2	5	4	3	2	2	4	2	7	1	3	5	4	3	3	4	3	4	3	5	2	3	3	1	2	1	4	5
	OTU_634	0	1	1	0	1	1	1	0	1	0	0	1	1	0	1	4	1	0	3	1	1	1	3	1	0	1	0	3	1	3	1	1	2	0	3	3	3	2	2	0	4	2	6	1	2	1	0	6
	OTU_635	1	8	4	6	7	7	13	7	8	8	7	11	15	13	18	20	13	17	18	13	1	4	1	5	3	4	6	5	4	14	4	4	1	6	3	5	7	7	1	1	1	3	4	7	7	8	6	5
	OTU_636	2	1	1	4	0	5	6	3	2	2	4	0	2	3	1	6	6	3	4	2	1	4	2	1	2	4	3	2	0	2	4	5	5	1	4	4	1	3	0	2	5	2	1	2	4	3	4	4
	OTU_637	1	1	1	3	0	0	1	0	2	0	2	0	1	1	0	3	1	0	6	0	1	2	0	2	0	0	1	3	1	1	0	1	3	1	1	2	2	1	2	1	5	3	0	7	3	1	1	2
	OTU_638	2	1	0	2	1	1	0	0	1	1	2	0	1	2	1	2	0	0	3	0	1	3	0	1	2	1	1	8	1	2	1	0	0	2	1	4	8	3	4	2	4	2	3	6	5	2	3	6
	OTU_639	2	0	1	1	2	1	1	2	2	1	1	0	2	8	3	2	2	0	3	2	5	2	1	0	1	0	3	6	0	2	1	0	1	0	1	0	3	1	1	0	5	1	4	1	2	3	1	1
	OTU_640	1	2	1	1	3	3	4	1	0	1	5	3	6	7	1	4	4	1	5	3	3	5	2	6	1	5	1	4	2	3	6	4	1	2	3	4	13	2	4	1	5	9	1	6	8	5	2	8
	OTU_641	1	1	0	1	1	1	1	1	2	1	3	1	1	7	2	3	0	1	1	4	1	3	3	1	1	0	0	2	0	0	2	4	3	0	0	0	1	3	3	2	3	2	2	2	4	3	1	0
	OTU_642	6	3	5	5	5	7	7	4	3	2	7	0	6	8	6	4	2	3	5	6	3	1	4	3	7	3	3	6	2	5	8	5	10	5	3	10	6	3	5	2	4	3	5	7	6	7	4	12
	OTU_643	2	0	0	7	1	1	2	2	0	0	1	9	2	1	0	0	1	1	1	0	0	1	4	2	2	1	0	0	1	2	3	4	10	2	0	2	1	1	21	2	0	0	0	0	2	1	2	4
	OTU_644	1	1	2	1	3	1	2	0	1	5	3	1	3	3	0	3	2	3	2	1	1	1	2	0	4	0	1	0	1	0	1	1	2	1	1	1	2	0	0	0	1	1	0	2	0	2	1	1
	OTU_645	2	6	6	7	5	7	5	7	5	4	9	4	3	8	3	6	1	2	3	2	2	1	1	2	0	1	3	3	1	1	3	2	0	2	3	0	4	2	1	3	0	8	6	1	0	1	3	1
	OTU_646	1	5	1	1	8	3	0	1	4	1	4	5	3	3	0	1	1	3	4	0	2	12	0	1	6	3	3	3	1	2	3	6	1	4	3	5	3	0	2	3	8	2	5	3	4	0	4	2
	OTU_647	2	1	3	0	0	1	3	2	1	1	2	2	3	4	1	5	3	0	6	0	1	1	0	0	2	1	3	0	2	0	1	3	0	0	2	4	4	0	1	1	3	1	1	5	2	1	1	1
	OTU_648	23	12	15	5	5	11	5	5	10	10	5	4	7	1	7	6	7	10	4	4	5	8	7	9	7	13	3	3	5	6	8	2	9	4	6	2	8	5	9	12	17	12	5	4	5	10	6	3
	OTU_649	2	1	1	1	1	2	1	1	0	0	3	0	3	1	3	0	1	1	1	0	1	3	0	3	4	1	0	1	1	1	1	4	1	1	4	4	5	0	2	2	0	1	0	1	0	1	0	3
	OTU_650	1	3	5	1	1	0	1	1	0	1	3	6	2	4	0	4	1	0	1	5	3	4	6	1	8	2	2	3	1	5	6	7	2	5	2	3	0	2	2	1	4	1	1	2	4	5	3	0
	OTU_651	0	2	1	0	1	2	3	3	4	0	1	0	1	1	1	1	0	1	1	0	3	4	2	1	1	2	0	1	6	2	0	1	0	2	0	1	2	3	0	0	2	1	0	2	3	2	1	2
	OTU_652	0	0	0	0	3	3	6	0	2	1	1	1	1	3	1	1	2	1	1	0	4	0	0	0	1	1	1	1	0	0	3	0	3	0	1	3	0	2	4	1	1	1	1	5	0	0	1	0
	OTU_653	5	4	2	2	3	4	2	3	4	5	5	3	5	7	0	9	3	4	16	6	4	2	3	4	2	5	1	3	5	2	3	5	1	1	3	8	9	2	0	3	3	4	3	6	4	3	4	2
	OTU_654	2	1	1	0	0	0	0	0	0	2	0	0	0	1	0	0	0	0	0	0	0	0	2	0	0	0	0	0	1	1	0	1	0	2	1	0	0	1	2	0	0	1	1	0	0	0	0	0
	OTU_655	2	2	4	2	1	0	3	0	4	2	3	1	5	11	3	2	3	0	7	1	2	1	4	3	0	1	2	2	2	4	5	2	4	2	3	5	6	0	2	4	6	3	4	5	5	3	2	3
	OTU_656	0	0	3	4	4	0	0	1	0	0	4	1	5	2	4	6	0	0	2	0	4	2	0	0	1	4	0	2	0	0	4	0	4	1	3	2	4	0	3	0	3	3	6	6	2	2	5	2
	OTU_657	2	2	0	2	1	1	0	2	1	0	2	0	3	3	0	0	0	1	0	0	1	3	1	1	2	1	1	1	1	1	2	0	2	2	4	6	1	1	4	3	1	1	4	3	1	1	2	3
	OTU_658	0	3	2	2	2	0	1	0	3	1	2	2	0	4	2	0	2	4	6	0	3	7	1	3	5	3	2	7	3	6	10	5	2	3	4	5	10	3	1	2	5	0	1	5	7	4	2	8
	OTU_659	10	6	8	13	6	5	5	10	5	9	5	8	5	9	7	3	3	5	3	4	11	7	7	2	7	6	9	5	4	8	11	8	8	5	6	5	10	10	6	13	8	5	8	4	3	5	4	3
	OTU_660	0	0	0	0	0	0	0	0	0	0	1	0	0	0	0	0	0	0	0	1	0	2	0	0	0	0	0	0	1	0	0	0	0	0	0	1	0	0	1	0	0	1	0	1	0	1	0	0
	OTU_661	2	1	0	3	0	1	4	0	0	3	3	1	2	4	1	1	1	4	7	1	0	5	0	2	2	4	3	10	1	0	6	2	1	2	5	4	6	2	3	2	4	6	3	11	6	2	1	2
	OTU_662	0	0	0	0	0	0	0	0	0	0	0	0	0	0	0	0	0	0	0	0	0	0	0	0	0	0	0	0	0	0	0	0	0	0	0	0	0	0	0	0	0	0	0	0	0	0	0	0
	OTU_663	0	0	0	0	0	1	0	0	2	0	0	1	0	2	0	1	2	4	2	0	0	0	0	0	3	0	0	1	0	0	2	1	3	2	1	0	1	0	1	2	1	3	2	2	3	0	0	0
	OTU_664	0	1	0	1	1	1	4	1	1	0	1	1	4	5	1	1	1	1	4	4	1	2	1	1	0	3	0	1	2	3	0	0	1	1	1	3	3	1	0	1	4	5	0	2	1	0	0	1
	OTU_665	1	4	2	2	0	1	0	2	2	1	1	0	1	1	0	0	0	0	0	0	6	2	3	1	0	2	4	3	1	0	0	0	1	0	0	4	3	3	4	3	6	1	2	3	2	2	0	1
	OTU_666	5	4	2	4	2	4	1	3	3	5	3	4	1	5	5	0	2	1	7	2	3	1	1	2	1	3	3	2	6	3	2	0	0	0	1	2	2	3	5	5	2	2	1	2	2	2	0	1
	OTU_667	2	0	4	2	2	0	0	1	1	1	2	1	1	0	1	0	2	1	1	1	2	0	2	3	2	1	1	0	1	1	1	3	4	1	0	1	3	0	2	4	1	1	5	2	1	1	1	0
	OTU_668	1	2	1	2	2	4	2	0	1	1	1	2	5	1	3	6	4	10	1	3	1	1	1	0	1	2	4	1	0	2	6	4	3	3	3	6	0	2	3	2	2	2	0	1	3	1	2	2
	OTU_669	2	1	1	4	2	1	0	1	3	2	0	0	4	1	0	0	0	0	1	1	0	1	1	0	0	2	2	0	2	0	0	2	0	1	1	0	1	0	1	0	1	0	1	0	1	0	0	1
	OTU_670	3	1	1	3	1	2	1	1	0	0	0	1	0	2	2	0	3	2	3	1	1	1	1	2	0	4	4	6	2	4	2	2	2	0	0	1	1	1	3	1	2	0	2	6	0	0	1	3
	OTU_671	4	9	5	6	3	4	2	3	2	3	8	5	9	6	4	2	4	4	3	8	0	1	0	1	2	0	0	1	0	2	4	1	4	2	0	2	6	1	1	3	2	3	3	1	2	3	2	2
	OTU_672	2	3	3	4	1	3	2	3	3	3	7	1	2	3	2	3	2	4	2	3	1	1	1	4	1	0	3	1	5	3	3	0	2	4	1	7	3	1	1	6	5	2	0	4	0	3	2	2
	OTU_673	3	0	1	7	1	2	3	0	2	2	2	1	0	1	1	0	0	0	0	0	3	5	0	2	5	4	2	5	2	2	1	1	2	3	1	2	1	1	3	0	6	4	1	0	3	0	0	0
	OTU_674	5	3	4	3	2	1	4	2	4	2	3	7	3	1	3	1	8	3	1	3	1	1	4	4	7	7	2	3	3	3	3	3	1	6	4	1	3	2	3	4	3	0	1	2	2	3	1	3
	OTU_675	7	9	11	12	14	13	11	9	7	16	11	11	12	15	6	6	12	5	9	10	11	7	14	5	7	6	11	9	15	7	7	9	4	9	6	13	7	5	5	5	5	9	2	6	11	7	4	10
	OTU_676	2	2	3	5	3	2	3	2	4	0	1	3	3	8	2	3	1	1	2	3	2	1	0	0	2	2	0	2	0	0	2	2	1	1	1	2	2	0	0	0	3	1	4	2	1	0	3	4
	OTU_677	0	0	3	0	2	3	5	1	1	1	2	4	2	7	2	2	1	0	6	2	2	2	1	3	2	3	5	6	5	6	7	2	5	0	4	3	10	2	2	2	3	5	6	20	8	5	2	7
	OTU_678	1	2	3	3	1	2	0	4	3	1	1	1	2	5	0	2	1	2	7	0	2	2	1	1	1	3	1	7	1	5	1	1	1	1	3	1	1	1	1	0	2	2	1	4	3	1	3	2
	OTU_679	7	1	1	4	1	4	1	5	4	5	0	4	4	3	1	3	3	3	0	1	4	5	2	2	4	8	5	4	6	5	3	3	4	0	1	2	4	2	0	1	3	2	3	1	1	1	1	1
	OTU_680	0	4	2	2	2	4	1	2	5	0	4	2	1	6	3	2	1	0	6	5	0	1	2	0	1	3	3	5	4	0	5	0	2	1	4	0	4	0	1	1	6	0	4	1	3	0	1	2
	OTU_681	2	1	2	0	1	1	0	4	2	3	0	0	2	1	0	1	1	0	0	1	2	2	1	1	0	1	1	1	1	0	0	1	4	1	3	0	0	3	3	2	0	2	1	0	0	2	1	1
	OTU_682	187	189	202	183	200	233	177	194	205	202	174	157	191	142	175	249	206	211	211	220	248	171	260	241	254	287	278	248	273	273	260	202	241	229	238	201	211	225	155	220	237	252	239	234	254	287	246	272
	OTU_683	0	0	0	0	0	0	0	0	0	0	1	1	3	0	1	0	1	0	2	0	0	0	0	2	0	0	0	0	0	0	1	1	1	1	1	0	2	1	0	0	1	1	0	1	1	1	1	2
	OTU_684	2	2	2	4	4	4	4	7	4	5	4	3	3	5	9	3	7	6	1	2	6	2	4	7	5	2	6	6	6	5	3	4	6	2	5	2	5	8	6	3	2	7	2	5	5	4	5	2
	OTU_685	0	1	3	1	0	3	2	0	1	1	0	3	2	4	1	2	1	2	2	1	0	1	1	0	0	4	2	6	8	4	1	3	1	3	3	2	3	1	0	2	3	1	1	4	2	3	3	3
	OTU_686	7	5	5	1	3	3	8	2	4	5	3	1	2	2	6	7	5	1	3	0	5	3	2	6	4	3	2	0	1	2	1	2	1	3	1	0	0	3	0	2	0	0	1	3	4	0	0	0
	OTU_687	0	0	0	0	0	0	0	0	4	1	0	1	0	0	2	1	0	0	3	1	1	0	0	1	2	1	1	2	0	0	1	2	2	2	0	1	0	1	4	0	1	0	3	2	1	1	2	1
	OTU_688	7	4	9	4	3	7	12	3	7	8	10	6	11	20	4	6	6	5	5	5	11	9	8	2	6	4	6	11	3	5	12	6	7	5	12	15	15	6	3	5	16	8	5	13	24	7	15	10
	OTU_689	6	3	6	6	8	6	7	3	4	9	16	9	5	3	5	6	3	3	2	1	5	2	3	2	2	6	1	2	4	0	6	3	5	3	3	2	5	2	2	3	4	7	3	5	3	3	0	1
	OTU_690	1	5	1	0	0	3	1	0	0	0	0	1	1	2	2	2	0	1	1	0	3	4	0	2	0	1	1	4	3	1	3	1	1	2	4	0	1	1	4	2	4	0	2	3	0	0	1	0
	OTU_691	0	1	1	3	0	1	1	0	0	1	1	1	1	0	1	0	0	0	2	0	1	3	1	0	3	3	1	2	3	1	3	0	1	1	0	2	4	0	0	2	2	2	2	5	4	0	1	2
	OTU_692	1	1	8	4	4	3	3	4	6	7	4	6	5	4	10	11	12	9	7	8	2	2	1	0	3	2	4	1	2	2	1	5	3	3	2	2	0	2	1	4	0	0	0	1	0	2	1	1
	OTU_693	6	10	9	2	6	6	8	5	7	4	6	10	7	7	3	4	5	5	6	5	5	8	9	4	4	7	7	9	4	3	6	5	4	4	5	8	7	15	6	7	10	4	3	10	8	2	6	6
	OTU_694	6	6	0	9	8	3	6	5	4	6	4	4	0	2	1	0	2	1	3	0	5	8	10	9	4	5	2	5	0	2	6	6	9	6	4	2	2	3	1	2	7	4	8	6	10	5	8	3
	OTU_695	0	1	3	1	0	4	1	1	0	1	5	1	3	0	0	1	3	2	1	2	0	0	4	1	0	1	2	1	1	1	1	4	0	0	0	2	2	1	2	0	1	0	2	4	0	0	1	0
	OTU_696	1	0	1	4	1	2	0	0	0	1	1	2	0	2	0	0	2	1	2	0	0	3	0	3	3	1	1	2	3	4	2	2	3	1	0	3	3	1	3	1	0	1	6	2	2	1	1	1
	OTU_697	2	0	2	2	0	1	3	0	2	0	1	0	2	2	1	1	1	1	0	1	2	1	2	4	0	1	0	1	1	3	2	2	0	0	2	1	2	1	0	4	1	1	2	7	2	4	1	2
	OTU_698	0	1	2	3	0	2	1	2	0	3	2	3	4	2	1	1	0	0	1	6	0	6	1	3	7	2	1	0	0	1	0	8	0	5	2	0	0	1	1	8	5	1	1	0	1	2	4	0
	OTU_699	50	40	43	56	39	30	39	42	36	39	43	34	35	39	35	19	32	40	35	40	36	52	61	39	43	40	41	39	51	40	53	41	62	51	42	36	60	41	38	39	48	32	41	42	39	45	49	40
	OTU_700	0	3	3	4	2	0	2	2	1	0	3	0	7	6	0	0	2	0	3	6	3	1	2	4	1	3	2	5	0	2	2	2	0	3	1	3	3	2	0	1	4	1	8	6	0	0	1	3
	OTU_701	11	21	14	8	15	14	12	9	10	13	5	5	7	6	12	14	4	9	3	12	11	15	17	11	9	8	8	3	10	10	8	7	8	12	12	8	18	7	16	16	8	12	12	10	11	11	7	2
	OTU_702	1	2	1	1	2	1	1	0	1	4	1	1	4	2	0	2	2	1	0	2	5	5	3	3	4	2	4	3	2	5	6	6	0	2	5	5	1	0	8	6	3	0	1	3	1	0	1	0
	OTU_703	2	1	1	0	3	1	0	0	1	1	0	0	3	1	0	0	1	2	2	3	2	3	1	1	2	1	2	2	1	1	2	3	2	1	1	2	2	4	1	1	3	4	1	0	5	3	2	2
	OTU_704	1	0	0	0	1	0	0	1	1	1	0	0	2	1	0	1	0	0	0	0	0	0	0	0	0	2	1	4	0	0	1	0	1	2	0	0	2	0	0	2	0	1	0	2	3	1	2	1
	OTU_705	12	3	2	8	12	4	3	8	6	5	8	6	5	7	7	7	7	6	2	5	6	5	4	0	2	6	1	1	7	7	2	4	5	1	5	2	7	3	3	1	5	4	5	8	3	2	4	3
	OTU_706	0	0	0	0	0	0	0	0	0	0	0	0	0	0	0	0	0	0	0	0	0	0	0	0	0	0	0	0	0	0	0	0	0	0	0	0	0	0	0	0	0	0	0	0	0	0	0	0
	OTU_707	5	8	11	13	5	9	4	9	9	6	4	7	8	6	6	10	13	11	2	15	10	6	14	14	10	11	8	4	5	16	7	4	10	13	10	8	4	16	8	12	7	13	8	8	3	8	17	15
	OTU_708	4	4	1	7	3	2	1	1	5	0	4	2	6	6	2	5	3	3	3	1	3	2	3	4	2	4	1	3	5	1	7	3	4	2	6	3	4	2	1	2	3	5	4	4	2	1	1	5
	OTU_709	0	4	2	2	1	2	4	1	2	1	1	0	5	2	2	2	2	1	5	0	3	1	3	0	3	4	1	2	5	4	3	2	3	3	1	2	5	5	2	3	1	1	5	6	1	2	2	3
	OTU_710	4	0	0	1	1	1	1	3	0	1	1	0	1	1	0	0	0	2	1	4	0	0	0	1	0	2	4	7	3	1	4	2	0	2	1	0	5	2	1	3	2	4	3	3	3	2	3	4
	OTU_711	8	3	2	4	0	4	5	2	3	4	1	4	3	2	2	1	1	0	1	1	0	2	2	2	1	3	2	2	1	3	2	1	0	0	1	0	1	2	1	0	1	0	2	0	2	1	0	0
	OTU_712	3	4	2	2	6	3	4	4	2	6	5	2	8	13	3	8	5	6	11	5	1	4	5	4	3	8	3	4	8	4	6	3	3	5	4	5	4	7	6	4	7	7	6	16	9	5	4	8
	OTU_713	1	8	2	2	1	3	0	0	3	0	4	4	5	1	3	4	0	1	2	1	1	2	3	2	1	1	4	1	0	1	1	0	3	1	2	3	0	1	3	7	3	1	7	0	4	0	0	2
	OTU_714	1	1	1	3	0	1	1	1	1	0	3	2	1	0	1	2	1	1	1	2	2	2	4	2	0	1	0	3	2	0	4	2	1	3	0	1	5	0	2	1	1	1	4	5	0	2	0	1
	OTU_715	0	2	0	2	2	1	0	1	0	0	0	1	4	4	0	1	2	4	3	0	0	0	0	2	1	1	0	1	0	1	0	3	0	2	1	2	1	0	1	2	0	2	6	1	5	4	4	3
	OTU_716	2	2	2	1	2	1	1	0	3	1	1	4	0	4	1	1	4	3	4	1	2	3	0	1	0	1	1	1	2	3	3	3	3	1	2	0	5	1	4	2	4	5	0	2	1	0	1	2
	OTU_717	1	4	1	3	0	3	1	3	4	5	4	1	3	3	1	3	1	2	3	1	3	3	6	1	0	4	3	2	4	0	3	3	2	0	4	1	4	2	1	1	2	3	5	1	3	2	3	4
	OTU_718	1	2	0	2	1	0	3	0	1	1	1	1	3	5	0	0	2	1	2	3	0	0	1	2	3	1	0	4	0	3	2	0	0	2	0	0	4	0	2	1	2	1	2	3	4	0	2	2
	OTU_719	23	19	25	15	12	12	11	19	19	21	10	13	18	5	14	16	10	11	6	12	17	16	25	14	16	8	16	7	8	19	9	12	14	15	25	15	12	14	13	14	13	16	15	9	18	15	9	6
	OTU_720	10	5	2	4	7	4	5	3	5	3	8	6	8	3	1	3	10	3	8	2	1	2	4	2	4	1	4	4	3	6	4	4	3	5	3	4	4	1	1	0	2	3	3	4	3	5	1	2
	OTU_721	3	0	1	2	1	0	2	0	0	0	0	0	3	0	1	0	0	1	2	0	3	2	2	2	0	2	0	1	1	1	4	0	3	0	0	2	1	0	0	3	1	1	2	1	2	1	1	2
	OTU_722	0	0	0	0	0	1	2	0	1	0	1	1	0	3	0	1	2	0	8	3	0	1	0	0	0	0	0	1	1	0	0	2	1	0	0	1	1	1	3	1	0	1	0	2	0	0	1	4
	OTU_723	2	2	2	1	0	3	2	0	2	0	1	5	1	2	0	2	1	1	1	1	4	1	1	2	3	1	0	6	0	2	0	0	0	1	2	2	3	3	1	1	2	2	3	4	3	1	0	2
	OTU_724	1	1	2	0	2	0	0	1	0	0	0	0	3	2	2	0	0	0	1	0	1	1	2	2	1	1	0	3	1	0	2	2	0	1	3	4	2	2	1	2	5	2	3	4	2	0	1	2
	OTU_725	7	6	3	7	8	8	10	2	3	5	10	5	8	9	5	7	6	3	8	4	5	6	2	3	7	6	1	16	8	6	11	8	3	7	5	16	16	4	10	5	10	7	7	11	12	15	11	3
	OTU_726	1	0	1	2	1	1	2	0	1	0	2	0	3	3	0	1	1	1	4	0	3	3	0	3	0	2	1	1	3	0	0	0	3	1	0	0	1	1	2	1	1	0	0	0	3	1	1	2
	OTU_727	6	4	4	3	0	4	3	6	8	3	2	3	4	3	2	4	5	5	9	2	1	5	1	2	3	6	1	5	1	1	4	5	5	4	0	6	4	0	4	3	4	0	2	3	1	1	5	6
	OTU_728	0	0	0	0	0	1	1	0	1	5	3	1	1	3	2	0	0	1	1	3	1	0	1	2	0	1	0	1	1	1	2	1	0	1	2	4	5	1	1	3	3	4	0	5	7	3	2	4
	OTU_729	0	1	1	2	0	4	0	2	0	0	2	1	0	2	3	2	1	0	2	1	0	0	2	1	1	1	2	2	4	2	2	3	1	1	1	2	1	0	0	0	3	0	0	3	3	0	0	1
	OTU_730	1	1	3	4	0	2	2	2	1	0	0	0	3	4	1	0	0	0	2	2	0	0	0	2	0	1	0	2	0	1	2	0	0	0	4	0	4	2	1	4	5	1	1	3	4	0	2	0
	OTU_731	2	0	1	0	0	0	0	0	0	0	0	0	0	0	0	0	0	0	0	0	1	0	0	0	0	0	1	0	0	0	0	0	0	0	0	0	0	0	0	0	0	0	0	0	0	0	0	0
	OTU_732	3	0	0	0	1	2	0	1	3	0	1	0	1	1	0	1	0	6	0	2	2	2	1	0	1	1	3	2	5	0	1	2	0	1	0	2	0	0	10	1	2	2	0	0	1	0	1	1
	OTU_733	6	6	3	2	2	4	6	0	2	0	1	5	6	11	1	1	2	4	4	1	0	5	4	2	3	1	2	2	2	2	5	1	3	2	3	4	2	4	15	2	3	0	2	3	3	2	1	3
	OTU_734	2	0	0	0	0	1	1	1	2	1	0	0	0	1	0	0	0	0	1	0	0	1	0	2	1	2	2	0	4	1	1	3	0	0	2	0	1	2	0	1	0	1	2	0	0	2	1	1
	OTU_735	0	1	2	1	3	5	2	3	2	1	2	0	4	5	3	2	2	0	3	1	2	0	1	1	2	1	0	6	1	0	3	5	3	0	2	0	5	0	0	0	3	3	3	2	4	1	1	2
	OTU_736	2	0	4	2	2	2	1	3	0	4	4	3	9	7	2	4	2	3	2	7	3	0	5	1	2	2	2	7	1	0	3	3	6	8	6	3	2	4	4	4	3	3	4	3	2	3	7	0
	OTU_737	8	2	4	4	4	2	3	2	3	3	0	0	4	5	4	0	3	2	3	0	2	3	2	2	1	4	2	8	9	2	8	5	4	1	3	4	9	1	8	3	7	8	7	9	8	6	3	5
	OTU_738	0	0	0	1	1	0	1	3	0	2	0	0	0	2	0	1	0	0	1	0	0	0	4	0	0	3	0	0	1	1	0	0	0	1	0	1	0	1	1	1	2	0	0	2	0	3	0	2
	OTU_739	1	1	0	0	0	0	1	1	0	1	0	0	0	1	0	1	1	0	4	0	2	0	0	1	0	2	2	2	2	0	2	2	0	1	1	1	2	0	2	2	3	0	0	1	1	0	0	2
	OTU_740	3	2	4	1	2	6	4	1	4	4	4	1	5	9	2	7	6	3	3	2	3	2	2	4	4	7	3	1	3	2	2	4	3	5	1	2	10	2	0	4	1	5	2	2	2	1	1	1
	OTU_741	5	5	3	2	0	2	1	0	2	1	1	2	1	3	1	0	0	0	1	1	3	3	2	2	2	4	1	1	0	1	4	2	1	0	1	5	4	1	5	5	5	5	0	2	0	1	1	1
	OTU_742	3	1	1	0	1	3	0	1	0	0	2	0	1	0	0	2	3	0	2	0	0	1	0	1	0	2	2	1	2	0	2	1	1	1	2	1	3	3	1	2	2	0	0	0	2	0	2	2
	OTU_743	2	0	2	0	0	5	2	2	0	2	0	2	5	3	3	4	4	6	3	3	3	1	0	2	0	0	0	1	1	3	3	1	2	1	4	1	1	1	0	0	0	1	1	3	2	2	0	2
	OTU_744	1	0	2	0	2	2	0	2	1	1	1	0	0	3	0	0	0	1	0	1	0	0	1	0	0	0	0	3	6	1	0	1	0	0	0	0	0	0	1	1	2	2	0	0	4	3	0	3
	OTU_745	0	0	0	0	0	0	0	0	2	0	0	0	0	1	0	0	0	1	0	0	0	3	2	0	2	1	1	0	0	0	0	0	1	0	0	0	0	0	0	0	0	0	0	1	2	0	0	0
	OTU_746	0	1	2	0	1	1	0	2	1	0	2	0	7	2	0	0	0	0	2	1	3	2	1	2	1	2	1	0	0	0	1	1	1	0	1	2	1	0	0	2	3	0	2	3	2	2	0	0
	OTU_747	0	1	0	0	1	1	1	0	1	1	5	0	4	2	0	2	0	1	2	1	1	0	2	0	3	5	3	4	1	0	3	0	1	0	1	1	6	0	1	2	5	2	2	3	3	1	0	0
	OTU_748	2	2	3	2	0	2	2	2	2	2	0	1	1	1	4	1	2	0	0	1	1	2	1	2	2	1	3	0	0	0	0	1	2	2	1	1	2	2	2	3	3	0	2	2	1	1	0	1
	OTU_749	0	0	1	0	0	1	1	1	0	1	1	0	2	1	0	0	0	1	6	0	1	1	0	0	0	0	0	1	2	0	0	0	1	2	0	1	1	0	0	0	2	1	1	1	1	2	2	0
	OTU_750	7	3	4	2	3	5	4	3	3	2	4	1	4	10	5	2	6	3	16	4	2	3	3	4	1	1	4	10	9	5	10	5	6	3	5	7	20	3	0	5	8	9	10	9	13	8	4	9
	OTU_751	2	2	1	1	1	2	1	0	0	0	0	0	0	0	0	0	0	0	0	0	1	1	0	1	0	1	0	1	0	0	1	0	0	0	1	0	0	0	0	2	4	1	2	0	0	0	0	2
	OTU_752	3	7	2	3	5	2	5	7	4	5	1	5	3	5	7	5	4	3	7	3	1	1	6	3	2	7	3	4	6	7	1	8	4	4	2	4	5	8	6	4	5	4	1	7	1	6	3	4
	OTU_753	1	3	2	2	2	3	2	5	4	5	8	6	1	3	2	0	2	1	5	4	2	0	2	2	1	5	0	0	3	6	1	2	1	1	1	4	3	0	4	3	3	4	2	1	1	2	1	6
	OTU_754	2	0	0	1	0	0	2	0	0	1	1	0	0	0	2	0	0	1	3	0	0	1	0	1	1	1	0	1	3	0	2	0	0	0	0	0	0	0	0	0	2	0	2	4	0	1	0	0
	OTU_755	3	3	0	0	5	3	1	1	2	1	4	1	3	5	2	0	2	0	4	4	2	0	3	2	2	2	3	9	2	3	2	1	2	1	0	2	3	2	4	2	3	2	2	9	3	1	2	3
	OTU_756	1	0	3	3	3	1	0	4	2	3	1	3	0	1	4	4	1	1	4	0	1	0	0	1	2	1	2	0	0	0	3	2	1	1	0	1	4	4	3	2	3	2	0	2	4	0	4	1
	OTU_757	1	2	2	0	2	0	1	1	2	1	1	1	1	1	2	0	0	0	5	3	2	3	2	2	0	2	0	0	5	1	4	1	2	1	2	4	3	7	1	1	8	2	0	2	1	3	1	2
	OTU_758	1	3	0	2	2	3	2	0	3	0	2	1	1	3	2	1	1	2	3	3	2	3	0	0	9	2	1	2	0	2	0	1	1	1	2	2	2	2	1	0	4	0	3	3	4	4	2	0
	OTU_759	5	2	1	5	2	0	1	5	2	1	0	4	4	2	0	0	3	0	2	1	7	2	5	4	2	2	5	1	2	2	0	4	1	3	3	1	3	1	3	2	4	3	0	1	5	3	1	4
	OTU_760	0	0	1	0	0	0	0	0	1	0	0	2	0	1	0	0	0	1	0	2	0	3	1	0	1	1	1	2	1	3	0	0	0	0	0	0	0	0	0	0	1	0	1	0	0	1	1	2
	OTU_761	4	2	0	0	1	3	1	0	1	4	1	0	2	0	1	0	1	1	4	1	1	1	1	2	1	7	1	2	3	4	3	1	3	4	2	8	10	2	2	3	5	0	6	10	2	5	4	1
	OTU_762	1	0	1	5	1	0	1	0	1	1	1	0	0	0	0	0	3	0	1	1	2	2	1	2	1	0	1	8	0	3	2	2	0	2	0	0	2	0	0	0	0	4	2	0	1	1	0	3
	OTU_763	2	1	0	2	1	2	1	2	1	1	2	2	0	1	1	0	0	0	1	5	1	2	0	0	1	3	0	0	4	0	2	0	2	1	2	1	1	4	0	2	1	0	1	0	1	0	1	1
	OTU_764	2	7	3	3	1	3	1	2	3	1	0	2	1	0	0	2	1	0	0	1	1	2	3	1	4	3	3	1	5	4	0	4	3	1	3	2	1	1	3	4	1	2	3	2	2	4	1	5
	OTU_765	7	2	2	0	4	1	1	0	0	1	4	1	1	1	3	5	5	2	1	1	2	3	1	1	2	3	3	2	1	4	1	2	0	2	0	0	3	0	3	0	2	1	0	0	2	0	1	1
	OTU_766	1	0	1	1	0	2	2	1	1	2	1	0	1	1	0	2	1	1	2	1	0	1	0	0	2	2	0	7	2	2	1	1	3	0	1	0	2	1	0	1	2	0	2	4	2	4	2	2
	OTU_767	1	1	3	2	3	1	1	2	1	1	3	0	5	1	5	2	2	0	2	4	4	1	1	1	0	4	3	1	3	3	3	1	1	1	1	3	3	3	0	5	3	1	3	4	5	1	0	5
	OTU_768	0	2	2	1	3	1	0	0	2	1	0	3	4	0	1	0	1	0	0	1	0	5	2	1	0	0	2	4	0	2	3	5	2	1	2	0	1	0	0	1	2	3	3	2	1	1	3	1
	OTU_769	0	2	1	1	0	3	1	0	0	0	3	1	0	0	1	2	0	1	3	2	0	0	0	0	1	4	0	4	6	6	6	5	0	1	2	0	3	1	5	3	2	2	2	4	3	5	1	12
	OTU_770	4	3	1	4	3	2	6	3	1	2	4	3	4	6	4	1	4	2	1	2	4	3	1	1	1	4	6	6	3	5	5	7	5	4	8	3	7	2	2	6	3	0	3	4	2	5	5	6
	OTU_771	1	2	2	0	1	0	1	0	1	1	1	1	1	3	2	1	2	0	1	1	2	1	3	1	1	1	2	0	1	2	1	2	2	1	0	0	2	1	0	0	2	0	1	5	0	3	0	5
	OTU_772	2	3	2	2	2	1	2	2	3	2	1	1	6	13	2	5	3	0	4	8	2	2	3	3	5	1	3	2	2	4	5	9	5	3	1	2	7	0	3	4	4	4	2	4	0	3	5	1
	OTU_773	0	3	0	2	1	1	0	0	0	0	0	1	6	2	1	2	0	0	3	0	0	2	1	1	3	0	1	1	1	0	1	3	1	2	0	0	0	1	1	2	1	2	1	2	1	2	0	2
	OTU_774	2	2	4	2	3	2	1	0	2	2	0	2	3	8	2	5	4	1	4	1	0	0	2	1	0	0	0	1	0	0	2	1	0	1	2	2	1	0	2	0	1	1	3	2	4	2	0	0
	OTU_775	0	0	3	0	1	0	2	0	3	0	0	1	1	0	0	0	0	0	0	0	2	0	0	0	1	0	1	0	0	0	3	2	0	0	1	1	4	0	0	2	2	1	0	1	0	1	1	0
	OTU_776	2	1	1	0	0	0	3	0	4	1	1	0	1	1	1	0	0	0	1	1	2	2	0	2	0	3	1	1	4	2	1	2	0	2	2	0	1	1	1	2	2	0	0	0	0	3	1	1
	OTU_777	0	1	3	0	1	0	1	0	0	0	1	0	1	3	3	1	1	0	0	1	0	2	0	0	0	1	3	0	1	1	4	1	0	1	0	1	1	0	3	0	1	1	0	1	2	1	0	1
	OTU_778	3	3	5	0	2	4	3	0	1	4	0	0	2	9	3	5	3	2	1	1	1	4	2	3	4	3	3	0	1	1	4	2	1	1	0	3	4	0	4	2	7	4	4	4	5	3	3	2
	OTU_779	1	2	2	0	1	1	1	0	2	4	1	0	1	1	0	1	3	2	1	2	3	1	4	2	0	0	2	1	2	3	0	1	0	1	3	2	3	0	2	2	0	1	1	1	2	0	0	3
	OTU_780	4	11	12	7	8	5	4	5	7	2	1	6	1	0	2	3	4	0	1	2	8	8	2	7	3	5	5	3	1	3	1	5	4	2	4	1	4	1	3	2	2	3	1	3	4	4	1	4
	OTU_781	0	1	0	0	0	0	1	0	0	1	2	0	0	2	0	1	1	2	1	0	1	2	0	0	1	2	0	3	1	0	3	0	1	1	0	1	2	1	3	0	2	2	3	1	0	0	0	1
	OTU_782	0	0	0	0	1	0	0	1	0	0	0	0	0	1	0	0	0	1	1	0	2	1	2	0	0	0	0	0	1	0	0	1	1	0	0	1	2	0	0	1	2	0	0	0	1	0	1	3
	OTU_783	0	4	1	3	2	1	2	1	0	2	0	0	1	0	1	3	0	0	1	2	0	1	3	0	2	1	1	3	2	3	1	0	0	2	1	1	1	1	1	3	2	0	0	1	3	0	1	2
	OTU_784	3	2	2	2	4	3	1	1	9	2	3	3	3	15	1	5	2	7	3	5	8	23	6	1	13	0	2	7	4	2	5	6	2	2	1	13	3	6	25	1	3	0	11	2	1	0	1	0
	OTU_785	1	2	3	0	2	0	1	0	0	0	1	1	0	0	0	0	2	0	1	1	4	0	2	0	2	3	1	3	2	1	1	0	0	1	0	1	1	0	2	1	1	0	4	1	1	0	0	0
	OTU_786	0	1	6	4	10	2	2	6	0	1	0	0	1	1	3	0	0	1	0	0	0	2	2	11	2	0	1	1	0	0	0	1	0	3	1	3	3	2	4	3	0	2	0	1	1	0	1	1
	OTU_787	1	0	0	1	0	0	1	1	0	1	0	0	0	0	1	0	0	0	0	0	0	0	4	3	9	1	3	5	6	1	2	0	4	4	1	1	2	2	2	4	4	2	5	0	1	1	2	2
	OTU_788	1	0	4	0	1	3	0	2	2	0	0	2	0	1	2	4	0	0	1	1	2	2	4	1	0	0	0	1	1	0	3	0	1	3	3	1	0	2	1	2	3	2	1	1	2	1	3	3
	OTU_789	1	0	3	0	1	4	1	2	0	1	1	2	0	2	0	2	3	1	1	1	1	1	2	1	1	2	0	0	1	1	1	0	1	1	2	1	1	0	0	1	0	1	0	1	2	0	0	0
	OTU_790	3	3	1	1	1	1	3	1	0	1	1	1	3	7	0	2	0	1	1	2	3	0	1	0	0	1	0	2	1	2	0	1	3	0	1	0	1	0	0	1	1	0	2	3	0	2	1	1
	OTU_791	6	3	3	1	5	4	4	3	4	2	8	5	3	5	2	5	0	2	5	1	2	4	2	3	2	2	0	3	1	2	1	1	2	3	1	4	0	1	5	2	0	2	3	2	0	2	0	2
	OTU_792	0	1	2	0	1	1	2	1	0	0	0	2	0	0	1	1	0	0	1	0	4	3	1	2	3	0	0	1	0	0	0	2	1	1	0	0	3	1	1	4	0	2	0	1	1	0	2	3
	OTU_793	6	9	4	5	5	4	2	4	8	4	5	2	4	17	6	1	6	6	2	5	11	13	7	6	8	0	8	14	7	6	22	15	4	1	6	12	9	4	17	6	7	8	5	7	4	5	7	4
	OTU_794	0	0	0	1	1	3	0	1	3	2	2	0	1	1	1	2	1	1	0	1	2	2	2	0	1	0	1	1	1	1	0	8	2	2	0	0	1	0	1	2	0	2	0	1	2	0	4	1
	OTU_795	1	3	4	1	2	0	3	2	1	6	3	4	1	1	3	2	1	0	0	2	0	2	2	0	1	2	1	1	0	2	1	1	0	0	3	3	2	3	2	0	2	2	3	2	0	1	0	1
	OTU_796	6	5	9	9	8	10	11	10	4	12	4	6	5	21	12	8	6	3	21	8	9	4	7	6	10	3	10	13	9	7	6	7	6	5	9	11	19	2	4	7	15	9	5	20	17	6	5	6
	OTU_797	2	3	0	1	0	1	1	0	1	0	1	0	2	0	0	2	1	1	1	1	1	0	0	0	1	0	0	2	1	1	3	4	2	1	4	1	1	2	2	3	3	2	4	9	3	3	3	7
	OTU_798	0	1	1	2	0	0	0	2	0	0	3	2	2	3	0	1	0	0	4	2	0	0	2	4	3	2	2	0	1	1	3	2	1	4	2	2	5	0	0	3	4	3	0	6	2	1	0	0
	OTU_799	0	3	2	3	2	2	3	2	3	3	1	2	6	5	1	1	0	3	8	2	0	3	2	0	2	2	2	3	5	2	3	2	3	1	2	3	3	1	0	3	3	5	2	5	5	4	2	2
	OTU_800	0	0	1	0	0	0	0	3	2	0	1	0	2	1	0	0	1	0	4	4	0	1	0	0	0	1	0	0	0	2	0	1	1	0	1	0	1	1	2	0	1	1	0	1	2	1	1	3
	OTU_801	2	3	0	4	2	5	5	4	4	3	6	8	7	6	0	7	5	3	6	4	6	3	5	6	4	6	5	8	7	2	3	2	10	3	5	6	7	2	10	14	5	2	6	10	4	12	9	11
	OTU_802	0	1	1	0	1	0	0	0	2	3	1	2	3	0	0	1	1	1	1	4	0	10	0	1	7	0	1	1	0	0	4	8	1	4	0	0	0	0	2	3	2	0	1	1	1	1	3	0
	OTU_803	1	1	3	2	3	3	6	0	2	3	5	2	4	4	2	5	3	3	2	4	3	1	0	2	1	6	3	2	1	2	4	2	4	2	1	4	8	5	2	6	5	1	4	6	3	4	0	3
	OTU_804	1	1	0	1	1	1	0	1	1	0	0	3	3	5	0	2	0	2	2	0	0	1	1	0	0	3	1	3	2	4	0	2	3	1	2	1	2	1	1	2	0	0	0	1	0	1	0	1
	OTU_805	8	13	13	13	9	12	9	7	9	10	7	9	12	8	8	7	18	9	12	8	8	9	19	13	8	11	8	9	15	17	13	9	15	16	14	8	10	18	10	9	7	14	17	12	15	9	29	15
	OTU_806	0	0	1	1	1	0	2	1	0	1	3	0	2	3	1	3	3	2	2	4	0	6	4	3	2	1	2	3	2	1	0	1	3	1	3	3	0	2	2	1	2	3	3	2	0	4	3	3
	OTU_807	1	7	6	3	5	4	3	5	5	5	9	7	3	7	3	3	2	2	3	2	1	1	2	2	1	3	2	4	0	1	3	1	4	1	3	3	2	3	0	2	1	0	1	1	2	1	2	1
	OTU_808	0	0	0	0	0	0	0	0	0	0	0	0	0	0	0	0	0	0	0	0	0	0	0	0	0	0	0	0	0	0	0	0	0	0	0	0	0	0	0	0	0	0	0	0	0	0	0	0
	OTU_809	2	6	2	1	3	6	1	0	6	4	4	0	9	3	3	3	2	4	3	0	3	1	3	1	6	4	1	1	2	4	2	1	2	0	2	8	4	1	1	3	3	1	0	3	4	0	0	0
	OTU_810	0	1	4	0	3	0	2	0	1	2	2	3	6	3	2	1	1	5	3	3	1	2	2	0	1	2	2	4	1	1	2	1	2	1	2	3	9	6	4	2	2	4	4	4	4	1	2	1
	OTU_811	0	1	1	0	1	3	0	1	3	2	0	0	1	1	3	3	1	0	1	0	1	1	0	0	1	0	0	1	4	3	2	4	1	2	1	1	3	0	0	1	0	1	0	0	0	0	0	0
	OTU_812	5	2	2	0	2	1	5	1	1	2	1	2	2	1	0	3	0	0	2	1	2	0	1	2	0	3	0	0	1	1	0	1	2	1	1	3	0	3	1	0	3	1	2	2	4	2	1	4
	OTU_813	17	8	17	14	13	12	15	19	9	10	13	10	8	15	8	8	11	14	14	14	7	11	7	12	6	7	8	9	4	9	11	9	9	12	11	7	6	0	5	6	6	3	6	8	6	5	2	7
	OTU_814	0	5	1	3	2	1	1	2	3	3	2	3	2	4	2	3	6	4	2	4	3	1	3	5	3	3	2	2	5	3	3	5	6	1	5	3	6	2	2	0	0	0	2	7	2	1	1	2
	OTU_815	1	2	0	1	2	1	1	0	0	0	0	0	2	0	0	3	0	2	0	2	1	1	0	2	1	4	1	4	0	0	0	0	2	2	1	3	3	2	1	0	2	2	0	1	3	1	1	1
	OTU_816	4	1	0	1	0	3	3	0	2	4	1	0	3	0	0	3	0	1	0	1	5	0	2	0	4	4	3	2	1	3	2	4	5	3	3	2	5	2	1	4	3	1	3	3	4	4	4	5
	OTU_817	4	0	3	4	4	6	5	4	0	3	4	1	3	0	4	1	1	4	2	5	0	3	2	0	4	1	0	3	3	0	0	1	0	2	0	1	3	0	1	4	0	0	0	0	0	2	0	1
	OTU_818	2	1	3	1	5	0	0	1	0	0	4	0	0	3	0	3	2	1	3	3	2	2	0	4	3	1	1	5	6	1	1	5	1	2	4	3	4	2	1	1	0	3	3	5	2	1	4	0
	OTU_819	4	4	3	1	0	4	2	2	2	4	0	0	1	0	4	5	1	1	0	2	2	3	1	3	1	2	2	0	2	2	1	3	2	3	3	2	0	4	1	1	1	2	1	0	2	3	2	2
	OTU_820	1	1	0	0	1	0	1	0	1	0	1	0	0	0	0	0	0	1	1	1	0	2	1	0	1	1	3	0	0	1	0	0	0	1	0	0	0	0	2	0	2	0	1	0	0	0	1	1
	OTU_821	0	1	0	0	0	0	1	1	0	0	4	0	2	0	0	2	1	4	4	0	1	1	1	2	1	0	1	2	2	0	1	1	1	1	0	3	2	0	4	0	2	1	2	4	1	1	0	2
	OTU_822	0	0	0	1	0	0	0	0	0	1	3	1	0	0	2	0	0	0	2	3	0	0	1	0	0	0	0	0	0	1	0	0	0	0	0	1	0	1	0	1	0	0	1	0	5	1	2	2
	OTU_823	0	0	2	0	0	1	0	0	2	1	0	1	2	2	1	0	0	0	1	0	1	2	3	1	0	3	1	0	0	2	0	2	0	0	0	0	1	1	2	0	0	1	0	0	0	0	0	0
	OTU_824	2	0	1	0	2	2	0	0	0	0	1	2	4	4	1	1	2	1	3	1	0	3	1	0	3	1	1	1	2	1	2	3	1	2	2	0	2	2	1	1	2	3	0	2	0	1	2	3
	OTU_825	0	2	0	0	0	0	0	0	3	0	0	0	0	0	1	2	2	2	1	0	0	0	0	0	1	1	0	0	0	0	0	0	2	1	0	0	1	18	0	0	0	0	0	0	1	0	0	0
	OTU_826	1	0	0	0	0	1	2	0	0	1	0	0	0	1	1	3	2	1	0	0	1	0	1	1	0	0	0	1	2	0	0	2	2	1	1	2	3	0	0	0	1	1	4	0	0	1	0	1
	OTU_827	10	7	14	13	11	11	14	8	7	6	9	6	15	12	9	13	16	10	13	17	6	10	11	10	13	6	9	12	14	9	21	21	21	11	16	15	19	14	9	15	10	15	13	14	16	13	15	20
	OTU_828	5	4	3	1	2	1	3	0	1	4	2	2	2	2	2	4	4	3	1	2	7	3	7	3	2	1	1	1	1	1	2	0	1	0	1	2	4	1	3	1	7	5	5	7	7	5	5	1
	OTU_829	1	4	1	5	3	3	5	5	5	3	5	6	6	11	5	0	9	6	5	1	1	3	1	0	4	1	3	4	1	2	3	4	3	2	1	4	3	1	0	1	1	4	3	1	1	3	1	5
	OTU_830	0	0	1	1	0	0	0	2	1	0	1	0	1	0	1	0	2	0	1	1	0	0	2	2	0	0	0	2	1	0	1	1	0	0	0	4	1	1	2	0	2	4	1	0	1	0	3	0
	OTU_831	2	0	0	2	1	0	1	0	4	1	1	0	3	4	0	1	2	2	2	1	1	1	1	0	0	0	1	1	0	0	0	0	1	0	1	2	4	0	0	0	0	2	0	2	4	0	1	1
	OTU_832	0	0	0	0	1	2	1	1	0	0	0	1	2	4	0	3	1	0	5	0	3	1	1	0	1	2	0	2	0	2	1	2	2	2	1	2	4	2	2	0	2	1	2	8	1	4	2	3
	OTU_833	0	0	0	0	0	0	0	0	0	0	0	0	0	0	0	0	0	0	0	0	0	0	0	0	0	0	0	0	0	0	0	0	0	0	0	0	0	0	0	0	0	0	0	0	0	0	0	0
	OTU_834	1	0	0	0	2	0	1	0	1	1	1	1	0	3	0	2	0	0	0	3	0	0	3	0	1	1	1	1	0	1	1	0	1	1	1	0	0	0	0	1	1	1	1	3	1	0	0	0
	OTU_835	2	1	0	2	1	3	0	0	0	1	5	0	4	1	2	0	1	1	8	1	1	3	3	1	0	1	2	2	2	1	2	3	3	1	4	0	0	1	1	2	4	4	0	6	0	3	5	1
	OTU_836	0	3	4	8	8	10	6	2	4	4	3	2	8	13	9	8	6	3	5	6	2	4	2	5	5	7	6	6	6	4	6	7	6	3	3	10	16	7	1	2	11	7	10	14	6	6	4	8
	OTU_837	1	8	5	3	1	1	3	0	0	0	4	1	3	2	3	2	1	3	1	1	2	4	3	4	5	3	4	1	1	1	2	5	3	7	2	3	2	0	1	1	2	2	0	1	3	4	5	0
	OTU_838	3	2	3	3	1	3	1	0	1	6	0	2	2	5	2	2	3	2	1	2	6	1	1	0	1	2	3	0	0	2	2	3	3	1	1	2	4	0	3	5	3	3	2	1	1	0	2	2
	OTU_839	0	1	0	1	0	1	0	0	1	1	1	1	2	2	1	0	1	1	1	0	1	0	2	1	1	2	0	1	0	1	1	1	3	0	0	0	1	1	1	0	1	0	3	2	1	0	0	2
	OTU_840	3	8	3	8	7	3	7	1	7	3	5	3	6	14	1	7	1	10	6	3	6	37	4	2	5	3	7	7	9	4	1	10	8	4	2	4	7	3	16	5	9	7	45	6	7	1	8	5
	OTU_841	2	3	3	4	1	4	1	0	1	6	4	8	2	8	1	1	5	2	4	1	2	2	0	0	1	2	1	0	0	4	1	1	1	3	5	4	5	0	0	3	1	2	0	2	5	1	0	2
	OTU_842	0	1	1	0	4	3	1	0	1	0	0	0	0	2	1	1	1	0	2	0	1	0	0	0	0	1	1	2	0	0	1	1	0	1	1	3	6	1	0	0	2	0	1	3	1	0	0	1
	OTU_843	0	0	2	4	1	2	1	4	5	1	5	4	2	6	5	13	3	6	13	4	2	1	1	0	3	2	2	2	6	2	2	2	1	1	5	1	2	3	4	3	3	3	1	2	1	4	2	1
	OTU_844	0	0	5	0	0	0	0	3	1	2	0	4	0	0	1	1	0	2	3	1	2	1	2	2	2	0	1	1	0	0	1	3	0	1	1	0	4	0	1	1	1	1	3	1	0	1	0	0
	OTU_845	1	1	1	0	0	1	5	1	0	1	3	1	3	3	0	0	2	1	5	0	1	1	5	1	2	3	2	4	0	0	3	0	1	2	0	0	3	1	0	2	2	2	3	0	0	0	1	1
	OTU_846	0	1	1	2	0	1	2	1	1	0	0	1	0	4	2	2	1	2	3	0	1	1	1	1	2	3	1	3	1	2	1	1	3	2	1	2	3	0	2	0	3	2	4	3	3	1	2	2
	OTU_847	3	4	3	3	5	3	1	3	4	4	4	1	2	0	7	1	2	2	1	2	2	2	1	0	0	4	0	2	0	1	1	3	0	1	0	1	3	1	1	2	0	1	0	1	0	2	1	1
	OTU_848	1	1	1	0	2	1	3	1	4	2	1	0	1	1	1	2	0	1	1	0	2	0	3	0	0	0	1	0	0	0	1	3	3	2	1	1	2	2	2	2	3	1	2	0	1	0	0	1
	OTU_849	4	7	7	6	6	7	8	6	7	6	7	12	9	6	6	10	2	4	6	6	3	5	9	3	4	4	3	13	9	2	10	5	8	2	5	10	6	8	4	2	4	7	4	8	6	4	6	8
	OTU_850	1	0	0	0	1	2	3	1	0	0	1	0	0	2	0	4	0	3	2	3	5	1	0	0	0	4	0	1	5	1	0	0	1	0	0	0	3	3	1	1	2	1	2	1	2	1	0	0
	OTU_851	3	5	9	6	5	3	8	3	2	5	0	4	5	3	2	0	1	0	2	1	6	3	4	4	5	0	3	3	2	2	0	0	0	4	2	4	6	4	6	9	3	5	7	9	5	4	2	2
	OTU_852	0	0	0	1	1	0	0	0	2	0	3	0	2	0	1	0	1	1	4	0	0	1	1	0	1	0	1	4	0	3	0	1	0	2	1	2	1	0	2	1	0	1	2	2	1	1	0	2
	OTU_853	3	4	1	1	2	0	1	2	2	0	2	3	0	0	2	0	1	0	3	2	4	1	2	0	1	1	1	1	0	1	0	0	1	1	1	1	1	0	1	5	9	3	0	3	3	2	0	0
	OTU_854	0	0	0	0	2	0	0	1	0	1	0	3	2	3	0	2	1	1	2	0	1	1	2	0	3	2	3	5	1	1	0	3	4	1	2	3	5	0	0	1	1	2	2	0	4	1	2	2
	OTU_855	0	0	0	1	0	0	1	0	0	0	2	0	1	2	1	0	0	0	1	1	0	0	2	0	0	0	1	0	0	2	3	5	7	1	0	1	5	0	2	0	4	1	1	5	5	4	2	3
	OTU_856	2	1	0	0	0	2	1	0	2	0	1	1	1	1	0	0	0	2	1	1	0	0	1	1	1	2	1	0	1	2	0	2	0	2	1	1	0	1	3	1	0	1	1	0	1	0	2	0
	OTU_857	1	1	0	1	1	1	0	0	0	0	0	1	3	1	0	1	0	0	3	0	0	0	0	0	1	0	1	2	0	0	1	1	0	1	1	1	0	0	0	0	1	0	0	1	0	1	1	1
	OTU_858	4	1	2	3	6	4	5	1	2	3	1	1	2	5	1	3	3	3	7	1	1	8	4	6	6	5	8	9	4	2	6	11	2	8	3	9	6	3	8	3	8	11	3	6	8	5	7	6
	OTU_859	3	1	3	2	3	1	4	2	4	4	2	1	4	6	0	4	3	2	3	1	0	0	2	0	3	1	1	0	0	0	6	2	4	1	4	1	6	0	1	3	2	0	1	2	2	2	3	0
	OTU_860	1	0	0	0	2	1	1	0	1	0	0	1	2	1	1	4	2	1	6	1	1	2	1	2	1	2	0	0	3	5	0	2	1	0	0	1	0	0	0	3	1	0	0	0	3	3	2	1
	OTU_861	0	0	2	1	0	1	0	2	2	1	1	1	0	0	0	0	1	2	4	2	0	2	1	0	1	1	0	0	2	1	0	1	0	1	0	0	4	3	1	1	0	1	1	0	1	1	1	3
	OTU_862	0	2	2	0	3	1	3	0	2	0	0	2	5	2	1	1	4	0	0	4	3	1	1	2	1	1	0	3	2	2	2	1	2	3	0	0	1	0	0	4	2	1	3	1	0	0	0	3
	OTU_863	1	0	2	1	3	2	5	0	4	3	1	1	2	2	1	2	0	1	2	1	3	0	2	1	0	3	2	7	1	2	3	1	4	2	0	2	3	0	0	0	1	1	1	2	3	2	2	0
	OTU_864	0	0	0	0	0	0	0	0	0	1	0	0	1	0	0	0	0	0	0	0	0	0	0	0	0	0	0	0	1	4	2	2	0	0	0	0	0	0	1	0	1	2	0	3	0	2	2	3
	OTU_865	3	3	1	4	0	1	1	1	0	2	2	1	2	0	0	0	0	0	1	0	3	6	3	1	2	0	2	1	0	0	0	0	0	0	0	0	0	1	2	3	3	0	0	0	1	0	0	0
	OTU_866	17	5	10	6	3	7	9	9	3	8	8	7	4	3	5	6	3	10	4	3	7	8	7	11	6	3	7	3	3	4	1	4	2	4	2	5	6	6	3	6	7	6	7	2	3	6	5	4
	OTU_867	0	0	1	1	0	1	2	0	0	3	1	1	0	0	0	0	0	0	0	1	2	0	1	1	0	1	1	2	4	4	5	1	3	2	0	4	4	1	1	2	1	0	1	0	1	1	3	2
	OTU_868	0	1	0	1	1	2	3	4	0	1	1	0	0	1	1	2	1	1	1	1	3	2	1	1	3	3	2	3	2	2	4	1	0	1	5	3	4	1	3	1	6	3	2	3	3	3	1	11
	OTU_869	4	0	2	1	0	0	0	0	0	0	0	0	0	0	0	1	0	0	0	0	2	0	0	0	0	1	0	0	0	0	0	1	1	0	0	0	3	0	1	0	0	1	0	1	0	0	0	0
	OTU_870	2	2	1	3	0	2	0	1	3	2	1	1	0	0	1	3	1	2	2	0	0	1	1	2	3	0	1	1	4	2	3	3	3	0	4	2	1	0	1	2	1	0	0	2	0	0	0	2
	OTU_871	0	0	0	2	1	1	1	0	0	0	0	1	1	1	0	1	1	1	0	2	2	1	1	1	1	0	0	2	0	0	0	0	0	1	2	3	3	0	2	2	0	4	1	4	2	1	1	2
	OTU_872	1	1	4	2	5	0	8	0	3	2	0	2	1	4	1	2	0	2	5	1	3	5	3	2	5	8	5	8	6	4	6	7	5	1	2	9	13	5	5	4	12	10	10	22	7	9	7	10
	OTU_873	2	1	2	1	4	3	1	2	0	2	0	1	4	1	1	1	0	2	5	0	4	1	1	3	2	1	1	3	2	3	5	1	2	0	2	1	4	1	2	2	3	4	3	1	3	3	2	1
	OTU_874	0	1	1	0	3	0	0	0	0	1	1	0	3	0	0	1	3	0	4	2	1	1	1	0	1	1	0	0	0	1	0	0	2	0	0	3	1	0	1	1	4	2	1	1	0	0	0	2
	OTU_875	0	1	0	1	0	1	0	0	1	0	1	0	1	4	0	1	1	0	2	1	4	0	0	3	0	0	2	0	2	1	2	0	2	0	0	0	3	0	1	0	0	0	1	0	1	0	0	0
	OTU_876	2	0	2	0	0	2	0	0	1	0	0	1	1	0	0	1	0	0	0	0	1	0	0	0	0	1	1	2	2	2	0	1	0	0	2	1	2	1	0	0	0	1	3	0	0	2	0	1
	OTU_877	2	3	2	0	2	7	2	3	5	5	3	2	4	6	2	2	2	0	3	5	1	2	4	2	2	1	2	1	0	5	1	1	2	3	0	2	5	2	3	3	3	4	2	1	5	2	1	1
	OTU_878	1	1	1	2	1	0	0	3	3	0	3	3	3	3	3	0	0	2	4	3	4	2	2	0	3	2	2	4	4	1	1	2	1	1	1	0	3	3	2	0	3	2	1	0	0	0	2	2
	OTU_879	9	3	1	6	7	5	4	3	5	5	5	8	6	1	4	3	3	2	2	6	3	3	2	3	1	5	4	0	2	1	2	5	2	2	4	2	3	2	3	4	1	1	0	1	2	2	0	2
	OTU_880	7	10	9	1	1	12	6	1	4	3	3	5	12	4	2	0	3	2	9	1	9	5	4	3	2	10	3	7	4	4	8	0	3	0	2	11	15	6	6	12	10	4	1	6	4	2	2	4
	OTU_881	3	2	1	1	2	0	1	0	2	2	0	0	1	1	1	0	1	0	0	1	2	1	1	1	3	1	0	1	0	0	0	3	1	1	0	0	2	0	1	3	0	2	0	4	0	1	0	0
	OTU_882	1	5	7	0	1	2	5	6	2	2	6	2	7	1	2	8	1	2	4	6	4	3	5	4	2	7	4	2	3	3	7	2	1	3	4	4	1	3	2	3	5	7	2	2	2	4	0	4
	OTU_883	0	1	4	0	0	0	1	0	0	1	1	3	0	3	1	3	3	0	1	2	0	1	2	0	4	0	4	0	1	1	0	2	0	1	1	1	1	3	4	4	0	1	1	1	0	0	3	1
	OTU_884	2	1	2	5	4	1	1	0	1	1	1	2	2	1	3	1	2	0	3	0	4	2	1	0	1	0	0	0	0	1	3	2	2	1	2	1	1	1	1	2	0	1	1	1	1	2	1	2
	OTU_885	0	0	0	1	1	2	1	0	2	1	0	1	2	4	1	1	0	2	1	0	0	1	0	1	2	2	3	5	4	0	3	1	4	1	1	0	4	2	1	1	1	0	1	5	3	1	1	3
	OTU_886	1	0	0	1	0	0	0	0	0	0	0	0	2	3	0	0	0	0	2	0	0	1	0	0	0	1	1	0	1	1	1	0	1	1	1	0	0	0	0	0	2	0	1	0	0	0	0	1
	OTU_887	1	1	0	2	2	2	2	1	1	0	0	0	0	4	0	3	2	1	0	2	1	0	0	0	0	0	0	1	1	0	3	2	0	1	2	1	4	0	1	2	2	3	0	1	1	1	0	4
	OTU_888	0	1	3	0	0	1	0	0	0	0	0	1	0	0	1	0	0	0	2	0	0	1	2	2	2	0	2	2	2	1	1	2	0	2	0	1	0	0	2	0	5	3	1	1	2	2	6	1
	OTU_889	4	16	23	72	54	28	27	36	49	12	4	10	15	37	17	9	13	37	31	3	3	10	14	62	47	22	16	21	26	9	1	7	4	34	31	24	27	53	41	9	1	9	12	58	50	14	16	21
	OTU_890	1	1	1	1	0	2	1	0	1	0	0	0	0	3	0	2	0	1	0	1	3	5	2	3	1	4	1	1	9	3	1	0	1	0	2	0	0	2	2	0	1	2	0	3	0	1	0	3
	OTU_891	3	4	0	3	1	0	1	3	0	3	1	1	8	1	0	0	5	3	3	0	0	3	2	2	2	0	8	1	4	4	0	0	0	0	0	1	0	0	1	0	3	0	4	0	4	0	1	1
	OTU_892	0	0	0	0	0	3	0	0	0	0	0	0	0	0	1	1	0	0	0	0	0	0	0	0	2	0	0	0	0	0	0	1	1	1	0	2	2	1	0	1	0	0	0	1	0	0	0	0
	OTU_893	0	0	0	1	0	0	0	0	0	0	0	2	1	0	2	0	0	0	1	0	0	0	0	0	0	0	0	1	3	2	0	1	0	0	2	1	1	2	0	0	0	1	1	4	1	1	0	3
	OTU_894	3	1	0	1	2	2	0	0	0	0	3	0	0	1	0	0	0	0	0	0	3	1	0	1	1	0	0	0	0	0	0	2	0	2	0	0	1	2	4	2	2	1	1	1	1	1	1	1
	OTU_895	1	0	0	2	1	0	0	1	0	1	0	1	0	2	0	1	0	0	5	4	3	0	0	0	2	0	1	1	1	1	1	3	0	0	0	0	1	0	0	1	0	0	1	2	2	0	0	2
	OTU_896	0	2	0	6	5	2	1	2	0	3	3	2	4	4	5	4	3	1	1	1	2	6	2	0	6	2	1	4	3	3	3	7	2	3	2	5	4	2	6	1	6	5	8	4	2	1	3	1
	OTU_897	1	0	0	0	0	0	0	0	1	0	0	0	0	0	0	0	0	0	0	0	0	0	0	0	0	0	0	0	0	0	0	0	0	0	0	0	0	0	0	0	0	0	0	0	0	0	0	0
	OTU_898	1	1	2	2	0	1	0	2	2	0	0	0	1	0	1	3	0	4	2	2	1	1	2	2	1	2	1	2	3	1	1	0	2	0	0	0	0	1	0	2	2	1	1	1	0	1	3	0
	OTU_899	1	1	2	1	1	2	0	2	1	1	4	0	4	5	0	2	2	2	3	1	0	1	1	0	1	3	3	3	1	0	2	2	3	3	0	5	2	0	0	1	2	2	2	6	2	5	1	5
	OTU_900	1	1	1	0	0	0	0	0	1	0	0	1	1	2	0	0	0	0	0	0	0	1	1	0	0	1	0	2	0	0	1	0	1	0	2	2	1	0	0	0	1	0	0	1	1	1	0	1
	OTU_901	0	1	0	1	2	1	2	1	2	1	2	1	4	4	0	0	2	2	1	1	0	1	0	0	1	1	0	1	0	0	2	5	1	1	2	1	2	0	3	1	3	0	2	1	2	0	1	1
	OTU_902	0	3	1	2	0	1	2	1	4	3	4	1	0	1	0	0	1	0	1	2	1	1	1	3	2	0	1	2	4	0	0	0	1	0	1	2	4	0	1	1	3	4	0	2	2	1	2	3
	OTU_903	0	0	0	0	0	0	0	0	0	0	0	0	0	0	0	0	0	0	0	0	0	0	0	0	0	0	0	0	0	0	0	0	0	0	0	0	0	0	0	0	0	0	0	0	0	0	0	0
	OTU_904	1	0	1	2	1	0	1	0	3	0	3	0	1	0	0	2	0	0	3	3	3	1	1	2	2	3	1	2	1	1	1	0	2	0	0	1	0	0	1	0	1	2	0	3	1	2	2	0
	OTU_905	13	19	13	9	10	15	16	15	23	14	8	4	5	2	4	9	6	5	13	6	20	10	16	9	9	11	7	8	20	7	22	7	16	6	12	10	13	20	20	15	26	16	12	6	21	13	7	19
	OTU_906	0	0	0	0	0	1	1	0	0	0	2	3	3	4	1	1	3	2	3	0	2	0	1	1	1	1	0	0	1	0	2	0	1	0	2	0	1	1	1	1	3	2	0	3	1	0	1	1
	OTU_907	0	1	0	0	0	1	4	0	1	0	1	3	0	0	2	2	0	1	2	3	0	1	0	2	2	0	1	0	1	4	1	2	2	1	2	0	0	1	0	0	1	2	0	0	0	1	0	2
	OTU_908	1	0	1	0	0	2	1	0	0	1	0	0	1	1	0	1	1	0	2	0	1	0	1	0	0	2	1	1	1	0	0	0	0	1	0	0	0	0	2	1	4	0	0	3	2	2	0	1
	OTU_909	0	0	0	0	0	0	0	1	1	1	0	0	0	1	1	1	0	0	0	0	2	1	3	1	1	1	0	1	4	1	2	0	4	1	2	1	0	0	1	1	1	0	1	1	0	1	0	0
	OTU_910	0	0	2	1	1	0	1	2	0	1	0	0	0	3	0	3	2	0	1	1	0	1	0	0	0	0	0	0	0	0	5	0	2	2	0	0	2	0	1	2	3	0	2	4	2	2	1	0
	OTU_911	3	2	2	4	6	5	2	0	0	1	3	3	3	8	3	4	2	3	11	1	6	3	1	7	5	5	1	5	4	2	8	2	3	1	6	7	11	3	5	1	6	3	3	6	10	1	6	2
	OTU_912	2	3	3	3	0	2	2	1	9	4	3	3	5	3	2	0	2	4	4	2	6	11	6	2	3	9	7	7	5	2	6	11	8	2	3	1	4	4	15	5	1	2	5	2	1	2	4	8
	OTU_913	0	1	2	2	0	2	3	0	1	0	0	0	3	0	0	2	0	1	1	2	0	0	0	1	2	6	0	2	0	0	0	1	0	0	3	1	2	0	1	0	2	1	3	1	1	1	2	2
	OTU_914	4	2	1	0	1	3	0	4	1	2	2	0	0	0	0	2	0	1	0	1	2	0	2	2	2	2	2	0	2	1	3	2	5	2	1	2	3	1	1	2	0	1	1	5	0	2	1	0
	OTU_915	2	0	1	0	1	1	2	0	2	4	0	2	1	1	1	1	1	2	1	1	2	1	4	0	2	2	0	2	0	0	2	8	2	0	2	2	2	0	3	1	1	1	0	2	0	1	0	0
	OTU_916	0	1	0	0	0	1	5	0	2	0	0	0	1	2	0	0	0	0	5	0	0	3	1	0	1	0	0	0	0	0	0	1	0	1	2	1	1	0	0	0	0	0	0	2	1	0	1	0
	OTU_917	0	1	1	0	0	1	4	1	0	0	1	1	2	3	0	0	2	2	0	0	1	4	0	3	0	3	0	0	0	1	2	1	0	0	0	0	0	1	0	1	0	0	0	4	3	1	1	1
	OTU_918	0	0	0	1	1	0	0	0	0	1	0	0	0	0	0	0	0	0	0	0	5	0	4	1	2	2	3	0	1	0	1	0	0	0	0	0	0	1	0	3	1	2	0	0	0	0	1	0
	OTU_919	0	1	0	0	0	5	1	3	1	1	2	2	3	2	1	2	0	0	6	1	0	1	1	2	2	4	0	7	0	3	0	2	1	0	1	1	1	0	0	0	1	3	1	1	1	0	3	1
	OTU_920	0	2	0	1	1	1	2	1	2	0	1	2	1	0	0	1	5	0	1	2	0	0	4	2	2	1	4	1	0	4	2	3	5	0	0	1	0	2	0	2	0	1	6	2	1	2	2	5
	OTU_921	1	0	2	1	0	1	1	0	0	0	0	1	6	1	0	1	0	1	1	3	1	0	0	0	0	1	4	3	0	2	2	3	3	0	0	1	4	2	1	4	2	0	3	1	2	1	2	0
	OTU_922	3	5	1	4	3	1	2	3	2	0	4	2	1	5	1	2	2	4	6	1	2	3	2	3	3	3	1	11	4	5	3	1	1	1	1	5	8	4	2	2	4	6	1	7	4	3	3	5
	OTU_923	6	0	3	3	0	2	3	2	3	4	3	1	2	3	0	0	1	3	0	3	6	2	3	3	0	3	0	1	2	2	1	0	4	2	3	2	3	1	4	2	1	0	2	0	1	1	2	1
	OTU_924	2	0	1	3	1	0	1	1	2	3	3	4	0	1	1	1	2	2	2	2	1	0	1	0	2	2	2	0	3	2	2	2	0	2	1	2	1	0	1	0	1	2	0	5	2	3	3	0
	OTU_925	0	0	0	0	0	0	0	0	0	0	0	1	0	3	0	1	1	0	0	1	0	0	1	2	1	1	0	1	1	1	2	1	0	1	0	1	1	0	1	0	0	2	0	0	0	1	3	2
	OTU_926	2	3	1	0	0	2	4	1	1	4	1	3	1	5	0	1	0	0	2	2	2	4	2	0	3	1	0	4	1	2	0	0	2	1	1	0	3	0	4	0	8	1	3	7	1	3	3	1
	OTU_927	4	1	6	4	3	8	6	4	2	6	4	8	7	11	7	8	4	6	7	0	4	7	4	4	6	2	3	4	7	2	5	3	5	3	2	3	2	0	5	3	5	1	4	3	1	3	2	5
	OTU_928	1	1	0	2	0	0	3	0	3	0	1	0	3	3	0	0	4	1	7	3	0	1	1	2	2	1	1	1	0	0	2	3	1	1	0	4	4	1	0	3	4	2	2	4	1	4	0	2
	OTU_929	2	1	1	1	0	0	2	2	0	0	1	1	0	2	1	0	1	1	0	1	3	1	0	1	0	1	0	0	0	0	0	0	0	1	0	0	3	1	2	1	1	1	1	2	1	0	3	0
	OTU_930	0	0	1	0	1	1	0	1	3	1	1	0	2	0	2	1	1	2	2	1	1	3	1	0	1	0	1	2	2	0	2	0	1	0	1	0	2	2	2	0	2	0	1	0	3	0	1	0
	OTU_931	4	1	2	2	1	3	1	2	2	4	3	5	1	5	2	1	1	2	7	2	0	0	1	1	0	4	1	8	5	2	3	4	2	1	0	3	2	4	5	2	3	3	2	2	1	2	1	3
	OTU_932	0	0	1	2	3	1	5	1	1	0	3	2	2	4	3	5	5	4	4	2	1	0	1	2	1	1	2	3	1	1	0	3	0	3	1	3	3	1	0	0	1	1	2	1	1	5	1	1
	OTU_933	0	0	0	0	1	0	0	0	0	1	0	0	0	1	0	0	1	1	0	0	0	0	1	0	2	1	0	0	0	0	1	0	1	0	1	2	1	1	1	0	0	2	0	0	0	0	0	0
	OTU_934	2	2	0	2	0	3	0	0	0	1	0	2	1	4	0	1	1	1	2	0	1	0	0	1	2	6	1	8	3	4	1	6	2	0	2	3	6	3	2	2	1	6	2	3	2	1	1	1
	OTU_935	1	0	2	0	0	0	0	0	0	0	0	0	0	3	0	2	0	1	2	0	0	1	1	0	0	1	0	1	1	0	1	3	1	0	0	1	3	0	0	0	0	0	1	4	0	1	1	0
	OTU_936	4	1	3	2	5	3	1	0	2	1	2	3	1	2	0	4	2	3	4	0	3	1	0	1	0	1	1	2	1	0	1	2	2	2	1	1	8	0	1	2	0	2	1	2	1	0	2	1
	OTU_937	1	2	0	3	1	1	2	0	4	1	3	2	0	3	2	2	0	3	8	0	3	3	4	3	4	2	2	5	2	1	3	4	0	1	1	3	2	1	3	4	2	2	0	1	1	1	2	1
	OTU_938	4	5	4	1	1	7	3	4	1	0	2	1	4	2	0	1	1	2	1	1	5	1	1	2	0	3	0	1	3	2	1	2	1	2	1	4	4	4	0	1	1	0	1	1	2	2	0	2
	OTU_939	0	3	1	3	1	2	0	0	0	0	0	0	0	0	2	1	2	3	1	3	0	1	0	1	0	3	1	2	3	1	2	1	1	2	0	2	0	4	3	1	0	1	0	2	0	1	2	1
	OTU_940	4	3	2	2	4	2	0	4	3	1	2	2	0	2	1	10	4	3	3	4	3	2	2	1	1	0	1	2	5	2	0	1	3	2	6	5	1	0	1	6	2	0	2	3	2	3	0	2
	OTU_941	1	3	3	3	1	4	1	3	3	1	5	4	2	5	1	4	2	6	9	1	2	3	3	2	2	3	6	5	0	0	3	2	1	0	1	1	1	1	3	5	1	2	2	5	2	0	0	2
	OTU_942	0	1	0	0	0	1	0	0	1	0	2	1	1	0	0	1	0	1	1	0	0	0	1	1	0	0	0	1	0	0	0	1	0	1	0	1	0	0	0	0	1	0	0	1	0	0	0	0
	OTU_943	3	4	2	3	2	5	1	0	5	1	1	0	1	1	0	0	0	0	0	0	3	2	0	1	1	0	0	0	0	0	1	2	0	0	1	2	2	0	5	1	1	2	1	0	0	1	0	0
	OTU_944	2	1	0	0	0	0	1	0	0	0	1	0	0	0	0	0	0	0	0	0	1	0	0	1	1	0	1	1	0	0	0	0	0	0	0	1	0	0	0	1	2	0	0	0	0	0	0	1
	OTU_945	1	3	3	5	9	6	3	1	2	1	1	3	4	5	1	3	3	1	3	0	2	4	3	1	3	4	1	4	1	4	2	1	1	2	0	3	3	3	2	2	3	1	3	6	7	4	2	3
	OTU_946	0	1	0	0	1	1	0	0	1	1	1	1	0	1	2	0	1	0	0	1	0	0	2	0	0	1	0	0	0	0	3	1	2	1	0	1	3	0	0	0	1	0	2	3	2	0	0	0
	OTU_947	3	2	0	1	1	0	1	0	2	0	0	0	1	3	1	1	1	1	2	1	1	3	0	4	0	0	1	1	1	0	0	1	0	2	0	1	2	2	1	4	1	0	0	1	0	1	0	1
	OTU_948	0	0	3	1	1	1	1	0	0	1	2	1	4	3	0	0	2	2	7	3	0	0	3	1	2	3	2	5	0	2	1	0	3	2	1	0	6	2	0	2	1	0	2	2	2	1	2	0
	OTU_949	0	0	0	2	0	1	0	1	2	1	0	1	2	0	0	0	0	0	0	1	0	1	1	0	0	2	2	0	0	2	0	2	1	0	1	1	1	0	1	0	1	1	0	2	2	1	0	3
	OTU_950	1	0	2	2	1	1	1	1	2	0	2	0	1	1	1	5	1	0	2	2	2	1	0	0	1	2	2	1	1	0	1	1	0	1	2	0	3	2	0	1	5	4	1	3	4	0	1	3
	OTU_951	0	2	0	1	1	2	1	1	1	1	1	1	4	0	0	1	1	0	2	1	1	0	2	0	2	3	0	1	2	2	1	2	1	0	1	0	0	0	1	0	2	3	1	1	1	1	6	4
	OTU_952	0	0	1	1	0	2	1	1	0	1	2	0	1	2	1	0	0	0	1	2	0	3	1	1	0	0	1	1	0	1	3	1	0	2	0	1	2	0	2	1	1	2	4	2	2	1	2	1
	OTU_953	0	0	0	0	0	0	1	0	0	0	2	0	0	0	0	0	1	2	0	1	2	0	2	0	0	1	0	0	0	1	0	1	0	1	0	0	0	5	0	0	0	1	0	0	0	0	0	0
	OTU_954	1	0	0	0	0	1	0	0	0	0	0	0	1	0	0	0	0	0	0	0	0	0	0	1	0	0	0	0	0	2	0	1	0	0	0	3	0	0	4	1	0	3	1	0	0	0	0	0
	OTU_955	1	1	2	1	0	0	0	0	0	1	2	1	2	4	1	3	1	2	1	0	3	2	2	2	3	1	2	3	0	1	1	0	1	1	0	1	2	2	2	1	0	0	1	0	0	1	1	2
	OTU_956	0	0	0	1	0	0	1	1	0	3	1	0	3	5	2	2	2	2	6	1	1	4	1	1	2	4	1	6	3	1	3	2	1	1	3	1	5	1	1	1	6	1	3	3	1	4	1	6
	OTU_957	13	28	2	3	3	3	2	8	23	5	6	7	3	6	5	2	4	4	1	3	3	7	6	6	18	20	3	6	4	6	3	4	1	6	4	2	5	5	13	9	2	11	16	4	10	9	4	9
	OTU_958	0	0	4	0	1	1	1	1	0	0	1	0	1	0	0	0	0	1	0	0	5	0	4	3	1	1	0	0	0	2	2	0	2	1	1	1	5	1	1	2	2	3	1	4	3	2	0	2
	OTU_959	0	1	0	2	2	0	3	0	0	0	1	1	1	6	2	1	0	1	4	3	1	0	2	1	1	1	0	4	0	0	2	2	2	1	4	3	3	0	0	1	4	3	3	3	4	1	0	2
	OTU_960	0	0	0	1	1	1	0	1	2	0	1	1	1	0	0	1	0	1	1	1	0	0	0	0	1	1	0	0	1	1	1	3	1	1	0	3	1	0	1	1	2	2	1	2	2	1	0	1
	OTU_961	0	0	0	0	0	1	0	1	0	2	1	0	0	0	0	1	1	0	0	0	1	0	0	0	0	0	0	1	0	4	0	0	0	0	0	0	0	1	0	0	0	0	1	1	0	0	1	1
	OTU_962	1	0	0	0	1	1	1	0	0	1	1	0	0	4	0	2	2	0	2	0	1	1	3	1	0	0	1	0	3	1	3	0	0	0	1	1	3	0	2	0	2	0	2	3	5	3	1	2
	OTU_963	0	0	0	0	0	0	0	0	0	0	0	0	0	0	0	0	0	0	0	0	0	0	0	0	0	0	0	0	0	0	0	0	0	0	0	0	0	0	0	0	0	0	0	0	0	0	0	0
	OTU_964	1	1	2	2	0	0	0	1	1	1	0	1	1	2	2	0	0	1	1	1	1	1	1	2	0	1	0	2	1	0	1	4	4	4	2	3	5	1	3	3	0	1	0	0	0	1	0	0
	OTU_965	6	4	4	3	1	1	4	3	2	2	8	0	2	12	0	7	2	2	6	4	3	2	3	1	2	9	1	3	2	3	4	3	1	0	5	4	4	2	0	4	6	2	6	9	9	5	0	9
	OTU_966	1	2	0	2	0	2	0	1	0	1	2	2	0	3	2	3	0	0	1	1	0	0	0	0	2	1	0	3	2	1	1	1	1	0	2	1	4	3	1	0	1	3	2	3	0	1	3	1
	OTU_967	11	10	10	5	7	8	9	11	8	9	9	10	10	14	10	11	19	9	8	13	18	10	8	7	13	4	11	3	6	6	7	14	6	15	13	4	15	5	7	2	8	7	8	5	7	9	5	9
	OTU_968	4	2	2	5	5	5	4	4	1	2	2	2	4	7	4	3	2	5	0	3	3	5	2	6	7	2	3	2	5	3	4	4	2	1	6	1	5	6	8	5	3	4	4	3	7	4	3	4
	OTU_969	0	0	0	0	0	0	2	0	0	1	0	1	0	0	1	0	0	2	1	0	0	2	0	1	1	2	0	0	0	0	2	2	0	0	1	1	3	0	1	0	0	3	1	2	0	0	2	0
	OTU_970	3	1	0	3	3	0	6	2	5	2	2	0	7	2	1	2	1	2	1	3	2	0	4	0	0	2	0	1	2	1	1	2	3	2	0	4	6	2	1	6	0	5	1	3	2	2	2	2
	OTU_971	6	2	4	1	2	7	4	4	8	1	3	3	3	5	1	6	5	2	3	5	2	3	4	4	2	6	3	1	9	1	1	7	4	7	3	5	4	1	3	5	3	2	4	6	4	4	5	5
	OTU_972	1	0	0	0	0	0	1	0	0	2	1	0	1	0	0	1	0	1	4	0	1	1	1	0	0	2	1	0	1	1	0	0	0	0	0	0	2	1	0	0	0	3	0	4	1	2	1	2
	OTU_973	3	2	1	1	3	0	0	1	5	1	0	0	2	2	1	1	1	0	11	1	2	0	4	0	1	1	0	6	4	1	1	4	2	3	3	7	1	4	9	2	2	1	4	3	6	3	1	3
	OTU_974	0	1	0	2	0	1	0	1	0	2	1	1	1	2	1	0	3	1	4	2	1	0	0	3	1	4	2	5	0	0	3	3	1	1	6	1	4	1	0	0	2	3	6	6	4	5	1	1
	OTU_975	1	1	12	3	0	18	6	2	1	1	2	4	4	3	1	2	6	3	1	5	1	1	3	4	0	9	7	3	5	1	3	2	5	4	2	0	5	1	0	2	0	0	2	1	1	0	2	4
	OTU_976	4	6	4	1	3	6	5	2	1	3	4	2	3	4	4	4	6	6	9	8	3	1	4	3	2	4	6	7	2	9	8	3	4	1	5	6	8	5	3	3	1	4	7	4	4	6	4	4
	OTU_977	0	0	0	0	0	0	0	0	0	0	0	0	0	0	0	0	0	0	0	0	0	0	0	0	0	0	0	0	0	0	0	1	0	0	0	0	1	0	0	0	0	0	0	0	0	0	0	1
	OTU_978	1	0	0	0	0	0	1	1	0	0	0	1	0	1	0	0	1	0	2	0	0	1	0	0	0	0	0	1	1	1	0	0	0	1	0	0	3	0	0	0	2	0	5	2	0	0	2	1
	OTU_979	0	4	2	3	3	3	3	0	3	2	3	2	5	1	0	0	0	1	3	5	4	6	1	1	1	2	2	4	1	0	1	2	2	1	2	3	2	0	3	3	6	4	3	3	3	2	3	4
	OTU_980	0	0	0	0	1	1	1	1	1	2	0	0	0	0	0	0	0	1	1	1	0	0	0	0	0	0	0	0	0	0	0	1	2	0	1	0	2	0	0	0	1	1	1	3	1	4	3	0
	OTU_981	0	0	1	1	0	0	1	0	3	1	0	0	1	1	0	0	0	2	3	2	0	0	2	0	0	1	1	0	6	0	1	1	1	1	1	2	1	1	2	1	0	0	0	1	0	0	0	2
	OTU_982	0	2	1	0	0	3	1	2	1	1	2	0	3	6	3	1	1	2	1	2	2	3	3	3	0	0	2	3	2	0	1	1	2	3	1	4	2	2	1	0	3	0	6	4	3	3	2	1
	OTU_983	4	8	9	3	5	6	8	11	5	3	10	4	6	14	3	4	5	7	12	7	8	10	12	11	4	6	3	5	7	7	9	10	7	5	4	5	8	9	13	5	9	4	3	6	10	6	8	2
	OTU_984	2	0	6	1	1	1	1	0	0	0	1	0	3	4	0	1	1	1	0	2	4	1	2	0	3	0	0	0	1	0	4	1	1	1	0	2	2	1	1	2	4	1	4	2	0	1	1	0
	OTU_985	1	1	1	1	0	1	2	0	2	0	2	2	3	2	2	0	2	1	5	0	2	1	0	2	0	0	0	0	1	0	0	0	1	1	0	0	1	1	0	0	3	2	2	2	1	4	0	5
	OTU_986	4	0	1	1	0	1	5	1	0	2	0	2	1	0	2	1	1	1	1	3	1	2	0	0	1	2	2	1	1	1	3	1	2	0	1	1	2	0	2	0	0	0	0	5	0	2	2	1
	OTU_987	2	1	7	5	0	1	2	0	1	6	2	3	4	1	2	1	2	0	1	3	2	1	2	1	5	2	6	3	3	5	2	2	2	1	2	1	6	1	3	4	5	0	3	4	0	0	4	2
	OTU_988	2	2	1	0	0	1	1	1	2	1	0	2	0	0	0	2	2	2	1	1	1	2	1	0	0	2	1	0	3	1	0	1	0	0	0	1	0	0	3	0	1	0	0	1	0	0	0	1
	OTU_989	11	24	20	20	21	20	11	16	16	22	10	16	22	19	20	23	20	20	16	11	17	27	19	20	20	20	36	24	23	35	20	25	26	25	17	15	19	22	19	16	17	38	30	13	32	33	30	18
	OTU_990	2	6	6	3	2	2	2	3	3	4	1	3	4	0	1	6	6	6	3	2	6	2	3	5	1	1	2	2	4	2	2	5	3	6	2	3	3	1	7	2	3	1	2	3	2	2	7	2
	OTU_991	0	1	0	0	0	0	0	0	1	0	0	1	0	0	0	1	0	0	0	0	0	0	0	0	0	1	0	0	0	1	1	0	1	0	0	0	0	0	0	0	0	0	0	0	0	1	0	0
	OTU_992	1	5	3	2	4	3	5	1	4	6	2	6	4	5	2	2	7	3	2	6	3	3	3	3	4	3	3	3	2	3	3	4	4	2	3	6	7	5	8	8	7	2	1	2	3	4	2	2
	OTU_993	0	2	0	1	0	0	0	1	1	2	0	0	1	0	0	1	0	1	0	0	0	0	1	0	0	1	2	0	1	0	0	0	0	0	0	0	0	0	0	0	0	0	3	0	1	0	2	0
	OTU_994	1	0	0	2	0	0	0	0	0	0	1	0	1	0	0	1	0	0	2	0	0	1	1	1	0	1	1	0	0	2	4	1	2	1	0	0	1	0	2	0	2	2	1	0	2	2	3	2
	OTU_995	5	1	3	3	3	3	1	1	0	0	2	0	1	1	0	4	0	0	2	0	3	1	2	5	2	0	2	1	0	1	0	3	0	1	0	2	0	0	1	3	0	1	0	0	1	1	0	1
	OTU_996	1	0	2	3	5	4	8	1	7	2	7	4	5	3	2	4	5	6	5	4	5	5	8	5	1	6	5	1	4	3	3	3	1	2	1	3	4	1	2	4	1	2	5	2	3	1	2	3
	OTU_997	1	0	1	0	0	0	0	0	0	0	0	0	0	0	0	0	0	0	0	0	0	0	0	0	0	1	0	2	2	1	1	0	1	0	0	1	3	0	0	0	0	1	2	0	2	1	0	0
	OTU_998	0	1	2	1	2	1	1	0	1	0	0	0	1	0	1	1	1	0	0	0	0	1	0	0	1	3	2	2	0	0	3	2	2	1	1	2	4	0	0	0	2	0	2	2	3	3	7	6
	OTU_999	0	0	0	1	0	1	0	2	1	0	0	0	2	1	0	0	1	0	2	0	0	0	0	0	0	0	0	0	0	0	1	0	0	0	0	0	1	0	0	0	0	0	0	1	0	0	0	0
	OTU_1000	1	1	0	0	1	1	0	1	0	0	1	1	1	2	0	0	2	1	0	0	0	0	1	0	1	1	0	0	0	0	1	0	0	1	1	0	0	0	1	1	4	2	1	2	2	1	0	1
	OTU_1001	1	0	0	0	0	0	0	0	0	0	0	0	1	0	0	2	0	0	6	1	1	0	0	1	0	0	0	0	0	0	0	0	0	0	0	2	0	0	2	0	3	0	1	1	1	1	0	0
	OTU_1002	0	0	0	0	0	0	0	0	0	0	0	0	0	0	0	0	0	0	0	0	0	0	0	0	0	0	0	0	0	0	0	0	0	0	0	0	0	0	0	0	0	0	0	0	0	0	0	0
	OTU_1003	1	0	1	0	2	5	1	1	2	1	0	3	1	3	0	1	3	3	1	0	3	1	0	3	0	1	2	0	1	2	2	1	0	2	0	1	0	2	0	0	1	2	0	2	2	0	0	1
	OTU_1004	1	0	1	1	0	3	0	0	2	0	0	0	2	0	0	0	0	2	0	1	1	2	1	0	0	0	1	0	0	2	0	0	0	0	0	0	0	1	2	0	0	2	0	0	1	1	0	0
	OTU_1005	0	1	1	1	1	4	0	2	1	0	0	3	1	4	2	0	2	1	0	1	0	1	0	1	0	0	2	1	2	4	3	3	1	1	3	4	4	1	3	2	3	2	3	5	2	1	0	2
	OTU_1006	0	3	1	1	3	1	2	2	0	2	1	1	5	3	1	2	1	0	0	3	4	4	1	2	2	4	1	3	0	1	5	5	3	2	0	5	10	1	1	3	4	0	5	2	1	0	6	5
	OTU_1007	2	1	2	2	0	0	3	0	2	1	4	1	3	6	1	1	0	3	5	2	6	1	1	3	3	0	2	0	1	1	2	0	2	1	5	5	1	0	1	3	6	0	5	1	1	3	1	2
	OTU_1008	1	1	2	1	1	2	1	0	2	1	0	3	1	1	2	0	3	1	2	0	1	0	0	0	1	0	1	0	2	0	1	0	0	1	2	0	1	0	1	0	2	5	1	0	0	0	0	0
	OTU_1009	0	0	0	1	1	3	0	0	1	0	1	1	2	2	1	0	0	0	2	2	0	2	1	3	0	1	4	0	0	1	0	1	0	1	1	0	1	0	0	1	0	0	0	0	2	0	0	1
	OTU_1010	0	0	0	1	0	0	0	3	0	0	2	2	1	0	0	0	0	0	0	1	0	0	1	1	0	1	1	1	2	1	1	0	0	0	1	0	0	0	0	0	0	2	2	0	1	0	0	0
	OTU_1011	6	3	5	7	2	2	6	7	5	3	5	3	9	7	3	5	3	10	13	5	4	2	5	3	9	6	5	7	3	3	6	4	3	6	4	0	6	4	4	5	5	8	4	5	3	4	5	9
	OTU_1012	0	0	0	1	1	0	1	0	0	0	0	1	0	1	1	0	1	1	1	1	0	0	1	1	0	1	0	0	0	1	0	2	1	1	0	3	4	0	0	0	1	1	0	2	1	0	1	4
	OTU_1013	0	1	1	0	1	1	1	3	0	1	2	2	2	1	1	1	0	0	0	1	4	1	0	1	0	1	1	0	0	0	0	0	0	0	1	0	0	1	1	0	0	0	1	0	2	1	1	0
	OTU_1014	0	1	0	0	0	0	2	1	0	0	0	0	0	2	0	3	0	2	3	1	1	0	0	1	0	1	2	2	0	2	0	1	2	0	2	1	1	0	0	1	0	0	1	0	2	3	1	1
	OTU_1015	2	1	1	0	1	0	2	0	1	0	0	1	0	0	2	0	1	1	1	0	1	0	0	0	1	0	1	1	1	2	2	0	0	0	1	0	1	1	0	2	1	2	1	3	0	0	2	1
	OTU_1016	2	0	1	0	0	0	0	4	0	0	0	0	2	3	0	0	0	1	4	3	0	0	0	2	1	1	1	0	0	0	0	1	0	0	0	2	3	0	0	0	2	1	0	1	0	0	1	0
	OTU_1017	0	1	0	2	0	2	0	0	1	0	1	0	3	0	0	0	0	0	0	1	1	1	0	2	5	4	0	1	0	0	1	0	1	1	0	3	0	2	0	0	0	0	2	0	1	1	0	1
	OTU_1018	0	0	2	0	1	0	0	0	0	1	0	2	0	4	1	0	2	0	0	1	0	0	0	0	1	0	1	1	0	0	0	0	0	0	1	0	0	0	0	0	0	3	0	0	2	0	0	0
	OTU_1019	0	0	0	1	0	0	1	1	1	0	0	1	0	0	1	0	0	0	1	0	0	0	2	1	0	0	0	2	2	0	0	0	1	1	1	0	1	0	1	1	3	0	0	0	0	0	0	0
	OTU_1020	1	1	2	0	0	1	1	0	0	0	1	0	0	1	1	1	0	0	0	0	1	0	0	0	1	0	0	2	0	1	0	1	1	1	1	1	1	1	3	0	0	2	0	1	1	1	1	2
	OTU_1021	0	0	0	0	0	1	1	0	0	1	0	4	0	0	1	1	0	2	3	0	0	1	0	0	0	3	1	2	2	2	1	2	0	0	0	1	1	0	1	0	0	0	0	0	0	2	0	1
	OTU_1022	2	1	0	0	3	0	3	0	0	0	0	0	1	0	0	0	0	1	0	1	2	0	0	0	1	3	1	0	2	3	0	0	1	1	0	4	1	1	0	1	1	1	0	1	1	1	1	1
	OTU_1023	0	0	0	2	0	0	0	0	0	0	3	0	1	2	1	0	1	0	2	1	0	0	0	2	0	0	0	2	1	2	2	1	0	0	0	1	0	0	0	0	0	0	1	0	1	2	2	1
	OTU_1024	0	0	0	0	0	0	0	0	0	0	0	0	0	0	0	0	0	0	0	0	0	0	0	0	0	0	0	0	0	0	3	0	0	0	0	1	0	0	10	0	5	0	0	0	0	0	0	0
	OTU_1025	2	1	0	1	0	2	4	1	1	0	1	2	3	1	0	1	0	0	5	0	0	0	3	0	0	2	1	3	2	0	3	3	2	1	0	2	2	0	0	2	0	3	3	0	1	0	0	3
	OTU_1026	23	12	19	18	22	26	17	19	13	15	16	22	20	20	19	35	16	24	16	15	17	27	14	17	25	18	26	21	19	16	32	11	22	22	17	20	16	9	10	12	22	13	15	15	19	23	18	11
	OTU_1027	2	0	2	0	3	1	2	0	0	1	0	0	2	0	1	0	0	0	5	1	1	2	3	1	1	0	1	2	0	1	1	1	0	1	2	2	2	1	2	0	4	2	3	3	2	2	0	1
	OTU_1028	0	1	0	1	1	1	3	1	1	0	0	0	0	0	0	1	1	1	2	1	1	1	0	1	0	4	1	2	2	0	1	0	2	2	1	1	2	1	1	2	1	2	1	2	4	3	0	1
	OTU_1029	0	1	0	1	0	0	0	0	0	0	1	1	3	1	1	2	1	0	1	0	0	2	1	1	0	1	0	4	1	0	3	1	3	0	1	1	3	0	0	2	1	0	0	0	2	2	1	3
	OTU_1030	1	0	2	1	1	0	0	1	1	1	1	3	1	3	0	3	0	1	1	2	0	1	0	1	1	0	1	2	1	3	2	1	1	1	0	0	3	1	3	0	2	0	2	2	0	3	0	2
	OTU_1031	1	2	1	0	2	1	3	2	5	0	0	2	3	2	0	0	3	6	4	3	1	0	2	0	0	0	1	2	2	2	3	1	1	1	2	2	4	0	0	0	1	2	1	3	1	1	0	0
	OTU_1032	3	1	0	0	1	1	0	1	1	2	1	6	1	1	0	1	0	3	0	0	0	1	0	2	2	1	2	1	0	0	0	0	1	2	1	1	0	0	5	0	1	1	0	0	0	0	0	0
	OTU_1033	0	0	0	1	11	0	0	0	1	0	1	1	0	0	0	0	1	0	3	0	0	0	0	0	1	1	0	0	2	0	1	0	0	0	1	1	0	0	1	1	1	5	4	3	2	0	2	7
	OTU_1034	1	0	0	0	1	0	1	0	1	0	0	0	1	1	1	0	3	1	3	0	1	0	0	0	0	1	0	2	3	3	0	1	0	0	0	2	1	1	1	0	0	0	1	0	1	0	6	0
	OTU_1035	2	1	2	0	2	1	0	0	2	1	0	2	2	1	0	4	0	1	3	0	1	2	0	1	1	0	1	1	3	2	0	0	3	2	0	0	2	0	1	3	0	1	0	1	1	1	2	2
	OTU_1036	0	1	1	0	0	0	0	1	1	0	0	1	1	0	1	0	0	0	0	1	2	0	0	0	0	1	0	2	3	1	0	3	2	1	2	1	1	0	1	0	0	2	1	1	2	0	0	0
	OTU_1037	1	4	1	2	2	3	2	1	5	0	1	3	2	7	2	2	2	3	3	2	1	7	0	4	5	0	6	2	0	1	4	7	2	3	2	3	1	4	43	1	3	3	3	3	2	6	3	1
	OTU_1038	0	0	0	1	0	0	2	0	0	0	3	1	3	1	0	0	1	1	1	2	1	0	0	4	1	2	1	5	3	0	2	2	5	0	2	5	3	1	0	0	2	2	1	3	2	4	1	6
	OTU_1039	6	6	3	7	4	6	3	9	7	4	6	14	3	6	11	4	6	6	7	3	4	6	4	8	8	10	11	16	17	21	6	14	14	5	9	6	6	5	4	4	7	14	10	11	8	8	11	17
	OTU_1040	1	1	1	1	0	2	2	1	2	0	2	0	1	1	0	1	0	1	0	0	0	0	2	1	1	0	0	2	0	1	1	1	2	1	0	1	1	0	0	0	1	0	2	0	1	1	1	0
	OTU_1041	1	3	0	2	2	1	7	0	1	4	5	1	3	3	1	1	3	4	8	4	2	1	0	2	0	4	1	8	2	2	4	3	3	5	4	2	5	1	1	1	0	4	1	7	3	1	5	7
	OTU_1042	1	6	1	0	1	1	1	0	4	3	1	2	4	5	1	0	0	6	0	0	3	13	3	4	3	1	4	5	2	2	1	1	0	0	0	0	1	4	15	0	2	2	1	1	5	1	3	0
	OTU_1043	0	1	0	0	0	4	0	2	2	4	2	5	0	9	0	1	2	1	3	3	0	0	1	0	1	1	2	1	1	1	0	1	1	1	0	0	2	1	0	2	1	0	0	1	2	0	0	0
	OTU_1044	0	0	3	2	2	2	2	0	0	2	1	2	2	4	1	3	2	3	5	1	1	1	1	0	0	0	0	1	1	4	2	2	0	1	1	2	1	1	0	1	0	1	0	0	1	1	3	5
	OTU_1045	0	1	2	0	0	0	2	0	2	2	0	0	2	4	2	1	2	0	4	1	0	0	0	0	1	1	0	2	0	0	3	0	1	0	2	1	5	1	1	3	3	3	2	1	3	3	1	4
	OTU_1046	1	1	0	0	1	1	0	1	3	0	1	0	0	0	1	0	0	0	0	0	0	0	0	0	0	0	0	0	0	0	1	0	0	1	1	1	1	1	1	1	1	1	0	0	2	2	0	1
	OTU_1047	5	2	2	3	4	1	8	0	5	4	6	8	4	2	4	2	5	7	0	2	1	4	6	6	3	1	4	3	2	2	6	1	5	2	7	3	1	2	5	2	6	8	4	3	1	2	3	5
	OTU_1048	6	5	5	0	2	4	8	3	9	5	9	7	3	3	4	0	8	6	2	4	7	4	5	7	2	4	4	0	1	2	1	2	3	3	7	1	2	4	2	1	0	3	3	2	7	1	1	1
	OTU_1049	4	4	0	1	1	3	1	2	2	3	0	3	1	1	2	0	0	1	1	4	1	3	2	1	0	2	2	1	1	2	5	2	3	1	4	0	1	2	5	2	6	0	1	1	1	2	2	1
	OTU_1050	2	5	0	2	0	2	1	1	7	2	1	2	3	6	3	2	3	10	3	5	3	3	5	5	8	10	4	9	4	10	0	2	0	2	0	2	0	2	0	3	11	8	4	5	5	5	4	11
	OTU_1051	0	0	0	2	0	1	0	1	1	0	2	0	2	1	1	1	0	0	0	0	0	2	0	1	0	0	0	3	1	0	1	3	2	0	1	2	1	0	2	1	2	0	0	2	1	2	0	0
	OTU_1052	1	0	2	2	0	1	1	1	3	2	1	0	2	1	1	1	3	2	3	1	4	0	0	3	2	3	3	0	3	4	2	2	0	1	0	2	2	3	4	4	2	0	2	3	0	5	1	2
	OTU_1053	6	10	0	2	6	2	2	1	5	6	1	5	5	5	4	4	2	2	3	3	3	5	2	2	0	3	0	4	3	2	4	8	9	1	5	5	10	6	2	5	4	7	5	9	4	8	7	5
	OTU_1054	9	6	6	9	4	5	5	3	5	9	4	3	12	11	10	11	7	6	10	6	10	9	5	13	8	12	6	10	6	6	6	9	9	13	9	19	21	7	14	10	5	9	13	15	23	11	11	17
	OTU_1055	1	0	3	0	0	1	1	0	1	0	0	0	0	1	0	1	2	0	0	0	0	0	1	1	0	0	1	0	0	0	2	1	0	1	0	1	0	2	1	1	1	0	1	2	0	0	0	0
	OTU_1056	0	0	0	0	0	0	0	1	0	0	0	0	1	0	0	1	0	0	1	1	1	3	2	0	1	2	1	1	0	0	0	1	4	0	1	1	0	1	2	1	0	0	0	0	0	1	1	2
	OTU_1057	0	2	0	1	1	2	0	2	0	1	0	0	1	2	0	1	1	2	1	0	1	0	0	0	1	1	1	1	0	0	0	2	1	1	0	0	1	1	1	0	0	0	0	0	1	1	0	1
	OTU_1058	3	1	1	1	1	1	3	7	0	1	5	4	4	8	1	5	3	4	9	2	2	2	3	3	3	1	5	5	4	0	3	1	2	2	1	1	4	3	8	1	0	2	3	2	2	2	4	1
	OTU_1059	0	0	0	0	0	0	0	0	0	0	0	0	0	0	0	0	0	0	0	0	0	0	0	0	0	0	0	0	0	0	0	0	0	0	0	0	0	0	0	0	0	0	0	0	0	0	0	0
	OTU_1060	1	0	1	0	1	0	0	0	1	0	2	1	1	2	0	0	2	0	0	0	0	2	1	3	0	1	0	2	1	1	0	3	1	1	0	1	5	0	2	2	0	1	1	1	1	1	1	1
	OTU_1061	0	0	0	0	0	1	0	1	2	1	3	2	3	4	1	2	1	4	3	0	0	0	0	6	1	5	2	2	1	2	2	3	1	3	3	0	4	0	0	0	1	2	5	1	4	2	2	3
	OTU_1062	1	4	4	0	0	1	2	1	2	1	4	0	5	9	1	4	2	1	6	1	0	2	1	2	4	2	1	3	4	3	5	0	1	5	5	3	6	3	4	4	2	3	7	4	5	3	2	7
	OTU_1063	1	3	1	0	2	1	0	2	0	1	1	3	0	1	0	1	1	1	0	1	0	2	2	0	1	6	0	1	6	1	0	3	0	1	1	0	0	3	7	1	1	1	0	0	2	0	3	1
	OTU_1064	3	0	1	1	1	1	0	1	2	2	0	1	0	4	1	1	0	1	0	2	2	0	2	1	0	3	0	0	3	1	0	0	2	2	1	0	4	1	0	4	0	1	1	3	6	1	3	2
	OTU_1065	1	0	0	0	0	0	1	2	0	0	0	0	1	0	0	0	0	2	0	1	1	0	0	1	0	0	0	2	1	1	2	1	2	0	1	0	1	2	0	0	0	0	1	2	2	0	1	2
	OTU_1066	0	0	0	2	0	0	0	0	0	0	1	0	1	0	0	0	0	0	0	2	2	1	0	1	0	0	0	0	0	0	0	0	0	0	0	0	0	1	0	1	1	1	0	0	1	0	2	0
	OTU_1067	0	0	2	0	1	0	0	0	0	0	0	0	0	1	1	0	0	0	2	0	1	0	0	0	1	1	0	2	0	0	1	2	2	0	0	0	2	1	2	1	0	0	0	1	0	1	0	1
	OTU_1068	5	4	5	4	3	6	3	2	0	5	1	4	4	2	1	3	3	2	1	1	0	1	1	3	2	1	0	0	4	1	1	0	1	0	0	1	0	1	1	2	0	2	4	0	2	2	1	1
	OTU_1069	0	2	1	0	2	1	0	1	0	0	1	1	1	2	1	0	0	0	2	1	0	4	1	0	1	1	1	0	1	1	0	1	0	0	0	1	1	1	1	1	2	1	2	0	1	0	0	5
	OTU_1070	0	0	0	1	0	2	0	0	3	1	0	1	0	2	1	0	0	0	3	1	2	0	2	2	0	4	0	0	2	1	2	2	4	0	2	0	3	1	3	0	1	0	0	2	1	0	2	0
	OTU_1071	1	2	2	1	1	2	0	3	0	1	1	3	3	3	0	3	1	3	0	2	2	0	2	2	2	6	1	0	2	1	2	2	1	1	1	0	0	1	3	5	1	1	1	2	0	2	0	1
	OTU_1072	1	0	1	0	0	1	2	0	1	2	0	0	2	2	0	0	0	0	1	1	3	0	3	0	0	1	3	0	1	2	1	0	2	0	1	0	2	0	0	0	6	0	3	5	2	1	3	1
	OTU_1073	0	0	0	0	0	0	0	0	0	0	0	0	0	0	0	0	0	0	0	0	0	0	0	0	0	0	0	0	0	0	0	0	0	0	0	0	0	0	0	0	0	0	0	0	0	0	0	0
	OTU_1074	1	2	0	1	0	2	0	3	1	0	0	0	2	9	2	1	4	0	3	0	0	0	0	0	0	0	0	0	0	0	0	1	1	0	1	2	4	1	0	2	5	1	3	5	3	2	3	2
	OTU_1075	0	0	0	0	0	1	0	0	0	0	0	1	1	0	0	0	1	0	8	0	1	1	0	1	0	1	0	1	0	0	0	0	0	0	0	0	0	0	0	0	2	0	1	1	0	3	0	2
	OTU_1076	1	0	0	0	0	0	0	0	0	0	1	0	0	0	0	0	1	0	2	1	0	0	0	0	1	0	1	2	6	0	1	0	0	0	0	1	2	0	0	0	0	0	0	1	1	1	0	2
	OTU_1077	0	1	0	0	4	4	0	0	1	2	5	3	9	1	2	0	0	1	9	1	1	0	0	1	3	4	1	1	2	2	3	4	3	1	3	0	0	5	1	4	4	3	3	7	3	2	0	4
	OTU_1078	2	1	1	0	1	0	2	1	0	0	1	1	0	3	1	0	0	0	4	0	1	1	0	2	0	3	0	2	1	2	3	1	1	0	1	0	3	2	1	1	5	1	1	4	3	1	4	3
	OTU_1079	16	14	12	15	19	16	9	11	10	9	12	19	14	16	16	12	15	9	7	89	9	11	15	13	16	12	21	12	10	14	24	16	14	13	13	19	14	13	19	18	10	9	13	9	8	6	9	11
	OTU_1080	0	0	1	0	1	0	0	0	2	0	2	1	0	1	1	1	1	0	7	0	0	2	1	0	2	2	0	2	0	3	0	0	0	0	1	0	1	0	0	1	0	2	0	2	2	0	0	0
	OTU_1081	0	0	0	1	0	0	0	1	0	0	0	0	0	0	0	1	1	1	1	3	0	0	0	0	1	6	1	3	0	1	3	1	3	0	1	1	2	0	0	0	0	0	0	1	3	3	0	1
	OTU_1082	1	2	3	1	1	1	2	0	0	2	5	0	13	8	1	1	1	0	1	5	4	2	1	1	1	3	2	3	1	2	4	1	3	3	2	3	9	1	1	4	8	1	5	3	1	5	4	2
	OTU_1083	2	0	0	0	2	0	2	0	1	1	1	1	0	2	0	2	1	1	1	1	1	0	0	1	0	0	0	1	0	2	2	0	0	0	1	1	3	0	0	0	2	0	0	2	2	1	0	2
	OTU_1084	2	2	3	1	1	0	1	0	1	2	1	1	4	8	2	0	2	2	3	0	2	1	3	2	2	2	1	3	0	1	2	0	2	3	2	1	9	1	2	2	0	2	5	2	2	3	1	1
	OTU_1085	0	0	0	0	0	0	2	0	1	1	0	2	2	2	0	0	1	0	1	1	1	2	0	1	0	1	1	2	0	0	0	1	1	0	0	0	2	0	0	0	2	0	2	0	0	0	0	1
	OTU_1086	0	1	0	1	2	0	0	3	1	1	0	1	1	0	0	0	1	1	1	1	2	1	1	1	1	0	0	0	1	0	2	1	2	1	0	1	1	0	0	0	1	3	0	1	2	0	0	2
	OTU_1087	1	0	2	0	0	0	2	1	0	1	2	0	1	0	1	1	1	0	0	3	1	0	0	0	0	2	3	1	4	0	0	0	1	1	3	0	0	0	0	0	0	2	1	1	1	3	0	0
	OTU_1088	7	5	3	3	5	6	4	2	2	2	4	3	12	8	4	4	6	1	6	3	2	5	6	6	3	3	3	5	3	3	6	5	3	3	5	10	11	4	5	8	11	8	7	8	5	7	6	11
	OTU_1089	0	0	0	0	1	0	0	0	0	0	0	0	3	2	1	1	0	1	1	0	0	0	0	0	0	0	1	1	1	1	1	0	0	0	0	1	0	0	0	0	0	1	0	1	2	2	2	0
	OTU_1090	0	0	0	1	1	1	0	0	1	0	0	0	0	1	0	0	0	1	0	0	1	0	1	0	0	1	2	1	0	1	0	1	0	1	0	1	1	0	0	1	0	0	0	1	1	1	1	2
	OTU_1091	0	1	0	0	3	2	1	1	2	1	0	1	0	2	1	1	1	2	2	2	0	1	1	0	1	0	2	1	3	0	0	2	0	1	3	0	1	0	2	0	0	1	1	1	1	1	1	1
	OTU_1092	0	0	0	0	0	1	0	1	0	0	0	0	0	1	1	1	0	0	0	0	1	0	2	0	0	1	1	0	0	1	1	0	2	0	1	1	1	0	0	0	0	0	1	0	0	0	2	0
	OTU_1093	0	0	0	1	1	0	0	0	0	0	0	0	0	0	0	1	0	0	1	0	1	1	0	1	0	1	0	1	1	1	0	1	0	0	0	1	1	0	3	0	0	0	2	0	0	0	0	0
	OTU_1094	0	0	2	2	1	2	1	4	3	1	3	2	4	2	3	1	3	3	6	0	0	0	0	0	2	0	1	2	0	1	0	0	0	1	1	0	0	0	0	2	0	1	0	1	0	0	0	0
	OTU_1095	0	0	0	0	0	0	0	0	0	0	0	0	0	0	0	0	0	0	0	0	0	0	0	0	0	0	0	0	0	0	0	0	0	0	0	0	0	0	0	0	0	0	0	0	0	0	0	0
	OTU_1096	4	3	2	4	5	5	3	0	1	3	5	1	4	4	0	5	1	3	6	5	1	3	0	2	0	2	3	3	1	1	4	2	1	3	0	1	3	1	1	2	3	4	3	5	3	4	2	1
	OTU_1097	0	0	3	0	1	1	2	2	0	0	4	0	2	1	0	0	1	0	0	0	2	2	1	3	4	1	0	2	2	1	0	2	0	0	5	1	1	2	2	3	1	1	1	1	1	1	0	1
	OTU_1098	0	2	1	0	2	1	0	3	0	0	0	0	1	1	1	0	1	1	0	1	1	3	1	1	3	0	1	1	1	2	0	3	0	1	0	2	1	0	1	2	1	1	0	2	0	1	1	2
	OTU_1099	1	1	0	0	0	0	2	0	1	0	0	1	0	5	1	0	3	0	2	1	1	0	0	1	2	0	0	3	0	1	2	0	1	0	1	4	2	1	1	0	2	3	1	2	0	1	0	0
	OTU_1100	0	0	0	0	0	0	1	0	0	0	0	2	1	0	0	1	0	0	4	1	1	0	1	0	0	1	0	0	0	0	1	1	0	0	0	1	0	0	0	1	0	0	0	0	1	0	0	0
	OTU_1101	2	4	5	2	3	3	3	4	0	2	4	4	3	3	4	1	1	3	4	3	3	2	5	4	1	6	2	1	5	3	3	3	0	0	1	2	0	2	3	2	2	1	0	1	2	4	0	3
	OTU_1102	0	1	0	0	0	0	0	0	1	0	0	0	1	0	3	0	0	0	2	0	0	0	1	0	0	0	1	0	3	1	1	1	0	2	1	1	1	1	1	0	0	0	3	0	0	0	0	2
	OTU_1103	1	0	0	0	1	0	2	0	0	1	0	0	1	2	0	0	2	1	0	2	2	0	2	1	0	1	1	0	0	1	1	0	1	1	0	2	3	1	0	0	0	0	2	1	0	1	1	1
	OTU_1104	0	0	0	1	0	0	2	0	0	0	0	0	0	0	0	2	0	0	0	1	0	0	0	0	1	0	1	1	1	2	0	3	1	0	1	0	0	0	0	0	0	0	3	1	1	3	2	0
	OTU_1105	0	0	1	2	1	2	0	1	0	1	0	1	0	0	1	0	0	0	1	1	0	1	2	1	0	0	0	2	0	1	2	1	2	0	1	2	3	0	0	6	3	2	0	3	1	0	0	0
	OTU_1106	1	0	0	1	1	1	0	1	0	2	0	2	3	3	1	4	0	0	5	1	0	4	2	1	0	2	1	0	1	1	4	7	0	1	0	2	1	0	0	1	5	0	0	0	5	2	0	5
	OTU_1107	2	1	1	1	2	5	2	1	3	2	5	4	4	2	1	4	4	2	2	0	0	0	1	2	2	1	2	0	1	2	1	1	1	1	1	3	2	1	1	1	0	0	3	1	2	1	0	6
	OTU_1108	0	1	1	0	0	0	0	0	0	1	0	0	0	0	1	2	0	1	0	1	0	0	0	0	0	0	1	1	0	0	2	0	1	0	0	0	2	0	0	0	2	0	0	1	3	1	0	1
	OTU_1109	0	1	0	1	2	2	0	0	0	0	0	1	2	0	1	1	4	0	1	1	1	1	2	0	1	0	1	0	1	0	0	1	2	1	4	0	3	1	0	0	1	0	0	1	2	0	1	0
	OTU_1110	0	0	1	1	1	2	2	1	0	0	0	1	1	0	0	1	1	0	0	0	0	3	1	0	2	0	0	1	0	2	1	0	2	0	1	2	2	1	0	0	1	1	2	1	2	0	2	2
	OTU_1111	3	1	0	1	1	2	1	1	1	0	0	0	1	0	0	1	1	1	2	2	2	1	0	0	1	2	2	2	3	6	1	5	2	1	0	1	2	2	2	3	0	1	3	1	2	1	5	2
	OTU_1112	1	0	1	1	0	0	0	0	1	0	0	0	0	1	0	0	1	0	0	0	1	0	0	0	1	3	0	2	0	0	0	1	0	0	0	0	1	0	1	0	1	1	1	4	2	2	0	1
	OTU_1113	0	1	3	1	1	3	4	1	1	1	3	0	6	5	1	1	0	3	11	4	1	2	1	2	4	3	4	3	4	1	4	2	6	3	5	1	6	0	2	1	3	2	5	2	4	4	6	3
	OTU_1114	18	13	15	17	13	10	17	17	14	17	10	19	13	16	14	7	10	19	9	10	19	24	24	23	25	18	24	20	14	11	14	11	10	17	10	7	9	14	7	7	13	21	21	17	26	24	24	14
	OTU_1115	0	1	0	0	1	1	0	0	0	0	0	1	1	2	0	0	0	0	1	0	0	0	1	0	0	1	1	1	1	2	2	0	1	0	0	1	0	2	1	0	1	1	1	2	1	0	0	2
	OTU_1116	0	0	0	0	0	0	0	2	0	0	0	1	1	0	0	0	1	0	0	2	0	0	0	0	0	0	0	2	1	0	0	0	0	1	2	0	1	0	0	0	0	1	0	1	1	3	1	1
	OTU_1117	1	1	2	0	1	0	2	0	0	3	1	1	2	0	0	0	0	0	1	1	0	1	1	1	0	0	0	0	0	2	4	1	1	1	0	3	1	1	0	2	0	2	1	1	1	0	0	0
	OTU_1118	8	4	10	6	10	5	7	3	8	8	6	9	4	8	6	3	8	14	1	7	8	14	9	8	2	5	7	9	3	9	6	4	8	7	5	7	4	7	9	13	10	8	12	4	5	10	8	9
	OTU_1119	5	6	2	3	5	1	4	3	8	2	3	9	5	3	2	12	4	1	8	4	2	2	1	3	2	6	2	3	2	5	4	2	4	2	1	3	2	1	3	1	3	2	3	5	3	1	3	1
	OTU_1120	1	1	1	0	0	0	2	0	1	0	0	0	1	1	0	0	0	0	0	2	1	0	0	1	0	1	0	1	0	1	1	0	1	1	2	1	0	1	0	0	1	0	3	0	1	1	1	0
	OTU_1121	0	0	3	0	0	0	1	0	0	1	2	0	1	0	0	0	1	0	2	0	0	0	1	1	0	0	0	0	3	0	0	0	1	0	1	0	2	0	0	0	3	0	5	7	0	1	1	1
	OTU_1122	0	1	1	1	1	1	2	0	1	1	0	0	0	0	0	0	0	0	0	0	3	0	0	0	1	1	1	0	0	1	1	0	0	0	0	1	1	1	1	0	1	0	1	2	2	0	1	1
	OTU_1123	1	2	0	2	0	1	0	0	0	1	2	0	1	2	0	1	0	0	4	1	0	0	2	0	0	0	0	0	0	0	2	0	0	0	0	0	3	1	0	1	1	0	0	0	0	0	0	0
	OTU_1124	1	2	0	1	0	0	0	0	0	1	0	1	0	0	1	1	0	0	0	0	0	2	2	0	0	0	0	1	0	0	0	0	0	1	0	2	1	1	0	0	1	1	1	2	1	1	2	0
	OTU_1125	1	1	0	0	1	2	0	1	1	2	1	0	1	3	1	2	0	3	2	0	1	0	0	1	2	1	1	4	2	0	4	2	1	2	3	1	2	1	1	1	2	1	1	2	3	1	2	1
	OTU_1126	3	3	1	1	0	7	2	1	2	1	0	1	3	2	0	2	1	0	4	0	2	1	0	2	1	2	6	8	6	3	7	3	2	3	0	3	4	2	5	2	5	8	7	8	8	4	2	1
	OTU_1127	1	1	0	2	1	0	0	0	0	0	0	0	0	0	2	1	0	0	1	1	1	1	0	1	0	0	1	0	1	0	2	1	0	0	2	0	0	0	2	2	2	0	1	1	0	2	2	0
	OTU_1128	0	0	0	0	0	1	0	0	0	0	0	0	0	0	0	2	0	0	0	0	0	0	0	0	1	0	0	2	2	0	1	0	1	0	0	0	0	0	0	0	0	2	0	0	0	1	0	7
	OTU_1129	0	0	0	0	0	0	1	0	0	0	1	0	0	2	0	0	0	0	2	0	0	0	0	1	0	0	1	3	0	0	3	1	0	0	0	0	3	0	0	1	0	1	5	2	1	1	3	1
	OTU_1130	0	0	2	0	1	1	2	0	1	0	0	1	1	2	1	0	0	0	1	0	0	1	0	0	0	0	1	0	0	3	3	0	1	0	3	3	5	0	1	0	0	1	2	8	2	0	1	0
	OTU_1131	1	0	0	0	0	0	0	0	0	0	0	1	0	1	0	1	0	0	0	0	1	1	1	1	0	0	1	0	1	0	0	2	0	0	0	1	0	0	0	0	0	1	0	0	0	0	0	1
	OTU_1132	1	0	0	2	0	1	0	0	0	0	1	0	0	4	1	0	2	0	1	0	0	3	2	0	2	1	0	2	2	4	0	0	0	0	1	1	0	0	0	0	3	1	1	0	2	0	0	1
	OTU_1133	4	1	3	4	4	3	4	2	4	2	6	6	1	2	1	3	3	4	3	3	6	3	4	2	2	6	5	5	5	1	2	1	1	4	3	3	0	5	3	4	6	1	2	0	4	2	1	3
	OTU_1134	5	3	3	3	4	7	6	4	5	1	0	3	3	6	4	1	0	0	4	0	2	0	3	1	1	1	3	1	0	3	3	2	1	1	2	2	2	3	4	4	2	1	3	3	3	2	0	1
	OTU_1135	1	2	0	1	2	0	1	3	2	1	2	1	1	2	1	2	0	1	0	1	0	2	1	1	2	3	1	0	0	1	3	1	2	1	1	0	0	0	0	0	1	1	1	0	0	0	1	0
	OTU_1136	0	1	2	1	0	0	1	0	0	0	2	3	3	1	1	1	1	3	3	1	2	0	0	1	0	1	1	0	0	0	1	0	0	0	0	1	1	0	0	1	2	0	0	8	1	1	1	2
	OTU_1137	1	1	0	0	0	2	0	2	1	1	0	0	0	4	0	0	0	0	3	2	0	1	0	0	1	0	1	3	2	0	1	0	0	1	0	0	2	2	0	0	0	0	0	0	1	2	0	0
	OTU_1138	1	3	0	0	0	1	0	0	0	2	0	2	1	0	0	1	2	2	1	0	1	1	1	0	2	0	2	2	0	2	1	0	1	1	0	0	4	1	1	1	0	0	0	5	0	1	0	0
	OTU_1139	0	0	1	0	0	0	0	0	0	1	1	0	2	1	0	1	0	0	1	0	0	0	2	1	0	1	0	0	0	1	0	0	0	0	0	0	1	0	0	1	0	1	2	1	0	0	0	0
	OTU_1140	0	0	0	0	0	1	1	1	0	0	1	3	1	0	0	2	0	0	0	0	0	0	0	1	0	0	1	1	4	0	1	0	0	1	1	1	0	0	0	0	1	1	1	4	1	0	1	2
	OTU_1141	0	0	0	1	0	2	1	0	0	0	1	1	3	0	0	3	2	0	0	0	0	1	0	1	0	0	1	0	2	4	1	0	0	0	1	1	1	0	0	1	0	2	2	2	2	1	2	0
	OTU_1142	10	4	8	5	7	4	8	6	8	14	3	4	2	17	3	7	5	9	12	5	4	2	8	3	3	9	6	8	6	7	8	8	7	2	6	17	8	8	8	3	8	5	8	5	8	12	8	13
	OTU_1143	0	1	0	0	1	0	0	3	1	0	0	1	1	0	1	0	0	0	2	0	0	1	2	0	0	1	0	1	0	0	0	1	0	2	1	1	0	2	2	2	1	2	0	1	0	0	2	0
	OTU_1144	15	23	18	16	18	18	25	26	23	30	23	15	31	15	29	20	23	26	9	27	20	13	35	29	24	41	43	36	42	42	31	34	29	35	33	25	19	25	31	33	30	32	28	20	35	32	58	34
	OTU_1145	0	0	0	0	1	2	1	1	0	0	0	0	0	0	0	0	0	1	5	0	0	0	0	0	1	0	0	5	0	0	0	0	0	0	0	0	0	0	1	0	1	0	0	1	2	1	1	0
	OTU_1146	1	0	0	0	2	2	0	0	0	0	2	0	4	2	0	1	1	3	0	1	0	0	2	0	0	0	1	2	0	1	3	2	0	1	5	3	4	0	0	2	2	2	0	4	1	1	1	0
	OTU_1147	2	2	1	4	4	3	2	3	3	0	3	4	4	11	1	0	0	3	5	1	2	3	2	2	1	1	3	6	2	3	3	1	3	3	5	4	5	2	4	3	5	4	3	5	4	6	1	5
	OTU_1148	0	3	0	0	0	0	1	2	0	1	1	0	0	0	0	2	0	3	1	1	1	0	0	0	0	2	0	0	0	0	0	0	0	0	0	0	1	0	1	2	0	1	0	2	0	1	1	6
	OTU_1149	2	1	0	3	2	2	2	3	2	1	4	2	2	3	1	0	2	0	1	2	1	4	0	0	1	2	1	1	0	0	1	2	2	0	0	0	1	0	0	1	1	1	2	2	2	3	0	0
	OTU_1150	0	2	1	0	1	1	0	1	0	0	0	0	3	1	1	1	0	1	5	1	0	0	1	2	1	1	1	0	2	0	0	1	0	0	0	3	5	0	1	0	1	0	1	6	1	1	0	1
	OTU_1151	0	0	0	1	0	2	0	1	1	2	0	1	0	2	1	0	0	0	3	0	0	0	1	1	0	0	2	1	2	2	3	0	0	0	0	0	1	0	0	1	1	0	0	0	1	0	1	0
	OTU_1152	0	0	0	1	0	2	1	1	0	0	0	0	2	0	0	1	1	1	1	0	0	0	1	0	0	0	0	0	0	1	1	2	0	0	0	1	0	2	0	1	2	2	0	1	0	0	1	1
	OTU_1153	1	1	1	0	0	0	0	0	1	0	0	0	0	1	0	1	0	0	2	1	3	1	0	2	0	0	2	2	1	1	2	3	3	2	3	0	2	1	2	4	3	4	0	0	3	1	0	3
	OTU_1154	1	2	0	4	0	2	2	1	2	1	2	0	2	4	1	1	2	0	5	0	0	2	2	2	0	0	1	2	0	0	3	4	1	0	3	2	7	2	1	1	1	3	0	1	2	2	1	2
	OTU_1155	0	0	1	0	0	1	2	0	2	2	1	2	0	4	0	0	2	0	1	1	0	0	0	3	3	3	0	1	1	1	1	2	1	1	2	2	2	3	3	0	2	2	0	1	1	2	0	0
	OTU_1156	0	0	0	0	0	0	0	0	0	0	0	0	0	1	1	0	0	0	0	0	0	0	0	0	0	0	0	1	1	0	0	0	0	0	0	0	0	0	0	0	0	0	0	1	1	0	1	1
	OTU_1157	0	0	0	0	0	0	0	1	0	0	0	1	0	0	0	0	0	0	1	4	2	1	0	1	0	1	0	0	2	0	1	0	2	2	0	0	0	0	0	0	0	0	1	1	1	1	0	4
	OTU_1158	0	0	0	0	0	0	1	1	1	0	0	0	0	2	2	0	0	0	0	0	1	1	0	2	2	0	0	0	0	0	2	0	2	0	2	0	0	0	1	0	0	0	0	0	0	0	0	1
	OTU_1159	10	11	6	18	14	18	11	6	12	24	10	13	8	19	14	17	7	14	8	22	11	12	8	10	47	12	12	8	12	13	23	24	11	15	14	9	5	11	25	17	17	8	13	20	14	10	22	23
	OTU_1160	1	2	2	5	1	1	5	5	3	2	7	1	3	7	0	3	3	4	3	4	4	1	2	4	4	2	2	3	1	1	0	2	2	0	2	1	2	0	0	1	2	2	4	1	1	4	2	0
	OTU_1161	0	0	0	0	0	0	0	0	0	0	0	0	0	0	0	1	0	0	0	0	1	0	0	0	0	1	0	1	1	0	0	0	0	0	0	1	1	0	0	0	1	0	1	1	1	0	0	1
	OTU_1162	0	1	2	1	1	4	1	0	0	0	2	3	2	1	0	3	2	2	7	0	1	3	1	1	0	3	2	7	3	2	2	1	3	1	2	2	1	1	2	3	2	5	6	9	1	5	4	2
	OTU_1163	3	5	2	2	3	2	2	1	4	3	2	8	3	5	6	4	3	3	2	2	4	5	2	0	8	1	4	4	1	4	4	7	7	8	6	3	2	6	10	2	2	0	2	1	1	3	1	3
	OTU_1164	0	1	2	1	3	1	0	0	0	2	2	0	2	1	0	0	0	0	0	2	1	2	0	1	1	0	0	0	1	0	2	1	1	0	2	1	0	0	2	0	2	1	2	0	1	0	0	1
	OTU_1165	0	0	0	0	0	0	0	0	0	0	2	1	0	0	0	0	0	1	0	0	0	0	1	0	0	0	0	0	0	0	1	1	0	0	1	0	1	0	1	0	0	0	0	0	1	0	2	0
	OTU_1166	0	0	0	0	0	0	0	0	0	1	0	0	0	2	0	0	0	0	0	0	0	0	0	0	1	0	1	0	0	0	0	0	2	0	0	0	0	0	0	1	1	0	2	0	1	0	0	1
	OTU_1167	1	0	3	3	0	3	4	7	1	1	0	2	2	0	2	1	3	0	1	2	0	0	1	0	2	0	0	3	1	1	1	0	2	1	0	2	1	1	3	1	1	2	2	2	0	1	0	1
	OTU_1168	1	5	2	1	1	1	1	0	3	1	4	0	1	3	1	2	1	1	3	0	1	0	0	0	4	1	0	3	2	4	3	3	0	1	3	1	6	0	2	2	2	6	3	6	3	2	4	5
	OTU_1169	0	0	0	0	1	0	0	0	0	0	0	0	0	1	0	0	1	0	0	0	0	0	0	0	0	2	0	0	0	0	2	0	0	0	0	1	2	0	0	0	1	0	1	0	0	0	0	0
	OTU_1170	1	0	1	1	1	2	1	0	2	2	1	1	0	1	0	2	2	0	2	0	0	1	1	0	0	0	0	2	1	0	0	3	0	0	0	0	1	3	0	1	2	1	0	2	0	2	1	2
	OTU_1171	0	0	1	0	0	2	0	1	0	1	1	0	0	2	1	0	1	0	1	1	0	0	0	2	0	2	0	1	0	0	0	1	0	0	0	2	0	0	0	0	3	1	0	0	1	1	1	0
	OTU_1172	0	2	0	0	1	1	1	0	0	0	1	0	0	2	0	0	1	0	5	1	0	2	0	0	1	0	1	5	1	0	0	2	1	0	0	1	2	2	1	1	0	0	0	0	1	0	0	3
	OTU_1173	44	54	59	54	48	72	92	83	81	91	95	92	83	62	86	132	127	125	83	134	36	42	46	43	36	51	70	58	55	71	47	50	45	55	56	45	36	48	39	38	43	42	61	51	79	80	87	87
	OTU_1174	0	0	0	1	1	1	0	1	0	2	0	0	1	2	1	0	0	0	1	1	0	1	1	0	1	1	1	3	4	2	0	1	1	0	0	0	0	0	0	0	0	1	0	4	2	2	3	1
	OTU_1175	0	0	1	0	0	0	1	0	0	0	0	1	1	2	0	0	0	0	0	1	0	0	0	0	0	0	0	1	0	2	0	0	1	1	1	1	1	0	2	0	0	1	0	0	0	1	1	0
	OTU_1176	1	1	0	0	0	0	0	0	0	0	0	0	0	0	1	0	0	0	2	0	0	1	0	0	0	1	2	0	1	0	0	1	0	1	0	0	0	0	2	0	0	0	1	0	0	0	0	0
	OTU_1177	1	5	4	3	2	4	4	2	4	2	6	6	5	3	2	5	1	3	2	4	4	0	2	4	1	6	2	4	7	2	4	9	1	6	2	2	5	3	0	7	1	2	7	7	6	6	8	2
	OTU_1178	0	0	0	0	0	1	1	0	0	0	1	0	0	1	0	1	1	0	0	0	0	0	1	0	0	2	0	0	0	0	0	1	1	0	0	0	0	1	1	0	1	1	1	2	1	0	0	1
	OTU_1179	0	0	3	0	2	2	1	0	2	0	1	0	2	2	0	2	0	0	0	0	1	0	0	1	0	3	0	0	3	1	1	0	1	0	0	1	1	1	1	1	0	0	0	5	1	1	2	5
	OTU_1180	2	2	2	0	1	5	3	1	3	1	0	0	0	2	0	1	0	2	3	0	1	0	1	1	0	1	0	1	4	1	4	3	1	4	4	2	1	4	2	6	0	2	1	0	1	0	0	1
	OTU_1181	2	0	0	1	0	0	0	0	2	0	0	0	1	2	0	1	0	0	2	1	0	1	1	1	1	1	1	2	3	1	1	0	0	2	0	1	2	3	1	0	1	0	1	0	0	2	0	0
	OTU_1182	1	0	0	3	2	2	0	0	2	1	1	1	1	3	1	1	2	1	0	3	0	2	5	3	2	1	1	2	1	0	1	1	0	1	1	2	1	0	2	1	2	1	3	3	4	1	2	1
	OTU_1183	0	4	2	1	0	2	1	3	2	1	2	1	0	0	0	1	0	1	0	0	1	0	1	0	1	1	1	2	2	1	2	2	2	0	1	0	0	0	0	3	1	1	1	1	0	2	2	1
	OTU_1184	0	1	0	0	1	0	1	0	0	0	1	1	0	2	0	1	0	1	3	1	0	0	0	0	1	0	0	1	0	1	0	0	1	0	1	2	2	1	0	2	1	1	0	1	2	0	0	1
	OTU_1185	0	1	0	1	0	1	2	0	0	1	2	2	1	3	0	0	2	1	2	0	1	1	2	0	1	0	0	1	2	0	1	0	1	0	1	0	2	0	3	0	1	1	0	3	3	3	0	3
	OTU_1186	0	3	0	0	0	0	1	0	0	1	1	0	0	3	0	0	2	0	6	0	0	1	0	0	1	1	0	1	0	0	1	0	0	1	0	3	2	0	0	0	3	1	1	3	0	3	0	0
	OTU_1187	2	1	0	1	1	1	0	0	0	0	0	1	0	3	1	0	0	0	0	2	0	2	0	1	0	1	0	1	2	1	2	1	1	1	0	0	1	0	1	0	1	0	0	0	1	0	2	1
	OTU_1188	2	1	0	1	0	1	2	2	1	0	1	0	4	3	0	2	1	0	2	1	2	1	0	1	1	3	4	1	2	1	3	2	1	2	2	1	3	1	1	2	3	2	1	3	1	3	1	3
	OTU_1189	0	0	2	2	2	2	1	1	1	1	0	0	1	0	0	0	0	1	0	2	0	3	2	4	0	3	1	2	3	0	1	3	1	1	0	2	1	5	0	3	1	0	1	4	0	1	2	1
	OTU_1190	1	0	1	4	2	2	2	0	0	3	0	3	3	1	0	1	1	0	0	4	0	0	1	0	0	0	0	0	0	0	0	2	0	0	1	0	0	3	0	0	1	1	0	1	0	0	0	0
	OTU_1191	0	1	1	0	0	0	0	0	0	1	0	2	1	1	1	1	1	0	2	1	0	1	1	1	1	2	0	0	0	0	0	2	0	0	0	1	1	1	0	1	1	2	4	0	1	0	3	0
	OTU_1192	2	1	5	1	3	3	2	2	1	1	2	1	5	0	0	2	2	1	2	2	4	2	3	3	0	2	3	2	1	1	2	1	0	1	0	3	1	5	2	1	0	3	2	3	2	2	1	2
	OTU_1193	0	0	0	0	0	0	3	0	1	0	0	0	4	3	0	3	1	2	4	1	0	0	1	0	1	1	0	3	0	1	1	3	0	0	1	4	5	0	1	1	0	1	2	3	5	1	4	3
	OTU_1194	2	3	5	2	3	2	5	0	3	1	0	1	0	1	1	0	2	0	0	2	1	1	0	2	2	2	3	1	3	2	3	1	2	3	2	3	4	1	1	5	3	1	1	2	1	1	2	0
	OTU_1195	0	1	1	1	1	0	0	0	0	0	0	1	0	0	0	1	0	0	0	0	0	0	1	0	1	0	0	0	0	0	0	0	0	0	0	0	0	0	0	0	0	0	0	0	0	0	0	0
	OTU_1196	0	0	1	0	0	0	0	1	0	0	0	0	0	0	0	0	1	0	0	0	1	0	0	0	0	0	0	0	0	0	1	2	1	0	0	1	0	0	0	0	4	1	0	1	1	2	2	3
	OTU_1197	2	4	1	1	1	2	2	1	3	2	0	0	1	3	0	2	2	1	1	3	1	2	2	1	1	1	1	0	0	1	1	2	1	0	0	3	3	0	2	1	0	3	0	0	0	3	1	2
	OTU_1198	1	3	0	1	0	0	0	0	0	0	0	0	2	1	0	3	0	1	0	0	2	0	2	0	1	6	0	6	5	0	2	3	4	2	0	4	1	2	2	1	5	2	0	0	3	2	2	0
	OTU_1199	2	1	1	3	1	1	1	0	5	1	1	0	2	1	2	0	0	1	0	2	0	4	2	1	2	2	2	0	0	0	2	0	2	2	0	0	0	0	1	0	1	0	0	1	1	0	0	2
	OTU_1200	1	0	2	1	0	1	0	1	1	2	2	1	0	3	3	0	0	0	2	0	1	0	0	0	0	0	0	0	3	0	1	2	0	0	1	1	0	0	0	0	0	0	1	0	0	0	0	0
	OTU_1201	0	0	0	1	1	0	1	2	1	1	0	0	1	4	0	0	0	1	0	0	0	0	1	2	0	2	3	2	0	1	0	2	0	1	2	0	3	1	1	0	1	2	1	0	1	2	0	4
	OTU_1202	5	0	0	0	1	1	2	2	2	1	1	1	0	1	1	3	3	1	0	0	2	0	0	1	1	1	1	6	0	4	3	2	2	0	0	1	1	2	1	1	3	0	3	3	1	1	1	5
	OTU_1203	0	0	0	0	0	0	0	0	0	0	0	0	0	0	0	0	0	0	0	0	0	0	0	0	0	0	0	0	0	0	0	0	0	0	0	0	0	0	0	0	0	0	0	0	0	0	0	0
	OTU_1204	6	8	3	6	3	4	5	4	4	6	0	5	2	2	2	4	1	2	2	5	5	6	3	3	4	4	8	1	2	8	6	2	4	5	5	1	5	5	5	4	7	1	3	1	3	3	2	6
	OTU_1205	0	1	1	1	3	0	0	1	0	0	1	2	0	0	0	0	0	0	0	0	2	0	0	0	1	1	0	1	0	3	0	0	0	0	0	0	0	0	0	0	0	0	0	0	0	0	0	0
	OTU_1206	0	1	0	1	0	0	0	0	2	2	0	1	3	3	1	2	2	2	0	0	1	2	0	2	0	1	2	2	0	2	2	2	0	0	1	1	4	1	1	0	4	1	0	0	1	2	1	2
	OTU_1207	0	2	3	0	1	4	0	3	0	0	0	0	2	4	0	2	1	1	3	0	2	1	3	1	1	1	5	2	0	2	4	3	6	0	0	7	2	2	3	4	2	2	2	2	5	1	6	2
	OTU_1208	0	0	0	0	0	0	0	4	0	0	0	2	1	1	0	1	0	1	1	0	0	0	0	3	1	1	0	2	0	0	1	1	0	1	1	1	1	2	0	1	3	1	1	0	0	1	1	0
	OTU_1209	1	0	1	0	2	2	1	0	3	0	0	1	0	0	0	1	0	1	1	0	1	0	0	0	0	1	0	0	2	0	0	1	0	0	1	0	1	1	2	1	0	1	1	2	0	2	0	2
	OTU_1210	0	0	1	2	1	0	1	1	1	2	2	2	2	4	4	3	2	1	6	0	0	1	0	0	2	1	0	1	5	3	3	4	6	2	3	2	6	1	4	2	3	3	3	3	3	1	3	5
	OTU_1211	0	0	0	0	0	0	0	1	0	0	1	0	0	1	0	0	0	0	1	0	0	2	0	1	1	0	0	0	1	0	0	0	3	1	1	0	0	0	0	1	0	0	0	0	1	0	0	2
	OTU_1212	0	0	0	0	1	1	0	1	2	1	1	2	0	0	0	1	1	1	0	2	0	0	0	1	0	0	1	0	1	1	0	0	0	0	0	0	0	0	0	0	1	0	0	1	0	1	2	0
	OTU_1213	1	1	3	1	0	1	3	1	1	3	1	0	8	2	0	0	2	0	1	0	3	0	1	2	1	4	1	3	0	4	2	4	3	0	1	1	5	1	4	2	1	3	4	5	1	3	1	0
	OTU_1214	2	1	2	3	1	1	3	0	1	0	2	1	3	4	1	3	2	2	0	1	1	3	1	1	0	1	2	4	2	3	0	4	4	3	0	4	1	3	4	2	1	0	4	1	2	2	1	0
	OTU_1215	0	1	0	0	1	0	1	0	1	0	1	0	0	0	0	0	1	0	1	0	1	0	1	2	2	0	1	0	1	1	0	2	0	1	0	1	2	2	0	1	1	1	1	2	1	2	2	0
	OTU_1216	0	0	0	0	1	2	2	1	2	0	1	1	2	3	1	0	1	2	3	1	2	0	2	1	1	0	2	2	2	1	3	0	2	1	4	4	4	0	0	0	4	5	1	0	3	2	4	5
	OTU_1217	1	0	0	1	0	0	0	0	0	0	0	0	0	0	0	1	0	0	4	1	1	1	1	0	0	0	0	0	0	0	1	0	0	0	0	0	0	0	1	0	0	0	1	2	0	1	1	0
	OTU_1218	1	1	0	1	0	0	1	1	2	1	0	0	1	1	0	1	0	0	3	2	0	0	0	0	1	1	0	1	1	0	2	1	1	0	2	0	0	1	0	2	0	1	0	1	1	1	0	1
	OTU_1219	4	8	14	3	7	4	12	10	9	9	10	13	16	5	11	9	14	16	6	15	16	8	14	9	11	14	16	10	11	5	10	12	6	18	15	9	8	16	14	15	20	17	15	6	17	13	22	17
	OTU_1220	0	0	0	0	0	1	1	0	0	0	0	2	0	0	1	0	1	0	0	0	1	0	0	0	0	0	1	0	2	0	1	0	0	1	0	0	0	1	0	1	0	0	0	0	0	0	1	0
	OTU_1221	1	1	0	0	1	0	1	1	1	0	0	1	2	2	1	0	1	0	1	1	0	0	2	0	0	0	0	0	0	0	0	1	0	0	0	0	1	0	0	1	0	0	0	0	0	0	0	1
	OTU_1222	1	0	1	0	3	0	2	2	0	0	0	2	1	4	3	1	2	0	2	1	1	0	0	2	3	0	1	1	0	2	1	1	1	2	1	4	4	2	0	2	3	1	3	8	3	1	4	4
	OTU_1223	0	0	0	1	1	1	0	0	0	1	1	3	0	1	2	1	2	0	3	2	1	2	0	3	2	1	1	2	7	1	3	0	0	0	2	0	0	0	2	1	1	1	1	0	1	3	1	5
	OTU_1224	0	1	0	1	0	0	0	0	1	0	1	0	1	0	0	0	0	0	0	0	0	0	1	0	3	0	0	0	1	0	3	1	1	3	0	1	0	0	0	0	0	2	1	1	2	0	0	1
	OTU_1225	0	0	0	0	0	0	0	0	0	0	0	0	0	0	0	0	0	1	0	0	0	0	0	0	1	0	0	0	0	0	1	0	1	0	0	0	0	0	1	0	1	2	0	1	0	0	0	0
	OTU_1226	0	1	1	1	0	2	1	1	2	2	0	1	3	2	1	1	0	0	2	1	1	1	1	1	1	1	2	3	0	2	5	1	2	3	2	1	1	3	0	2	3	1	1	2	3	2	2	6
	OTU_1227	8	1	0	1	0	1	0	3	0	0	0	3	0	3	3	5	1	3	5	2	1	2	2	0	0	2	4	2	0	0	4	3	0	2	1	0	1	0	2	2	0	2	1	1	0	1	3	1
	OTU_1228	1	0	1	0	0	1	0	0	1	1	0	1	0	2	0	0	0	0	2	0	0	6	0	1	0	0	0	3	1	0	2	1	0	1	0	2	1	0	1	1	2	0	0	1	1	1	3	2
	OTU_1229	1	0	0	0	0	0	0	0	0	0	0	0	0	3	0	1	1	0	0	0	0	0	0	0	0	1	0	2	0	0	0	0	0	2	2	1	1	0	0	1	3	0	0	0	1	1	0	0
	OTU_1230	0	1	2	2	4	1	3	5	3	4	0	1	3	1	6	10	5	2	4	9	2	0	0	0	2	1	1	2	5	2	0	3	1	0	1	0	0	0	0	2	1	0	2	1	0	3	0	0
	OTU_1231	0	1	0	0	0	0	0	0	0	0	1	0	0	2	1	0	0	0	1	0	0	0	0	0	0	0	0	0	1	0	0	0	0	1	0	1	0	0	1	0	0	0	0	0	3	0	3	0
	OTU_1232	1	1	1	0	0	1	1	1	0	1	2	0	1	0	0	0	0	0	1	0	0	0	1	1	1	0	1	0	1	5	0	0	0	3	2	0	0	0	0	0	3	1	1	0	1	0	2	1
	OTU_1233	0	0	1	0	0	0	0	0	0	0	0	0	1	0	3	2	0	0	2	1	0	2	5	0	0	0	0	1	2	1	1	0	0	2	0	0	2	0	0	1	0	0	0	1	1	1	1	0
	OTU_1234	14	29	9	12	14	24	17	15	23	14	18	13	15	18	10	16	13	10	19	7	12	13	19	7	10	15	15	21	13	16	11	20	18	13	8	16	26	14	14	7	10	21	25	18	17	7	7	10
	OTU_1235	1	0	0	1	0	0	0	0	1	1	1	0	1	4	0	2	0	0	0	1	0	0	0	1	0	1	0	1	1	1	1	0	1	1	1	0	0	1	0	2	1	1	2	0	2	0	2	0
	OTU_1236	0	0	0	0	0	0	0	0	0	0	0	0	0	0	0	1	0	0	0	0	0	0	0	0	0	0	0	0	0	0	0	0	0	0	0	0	0	0	0	0	0	0	0	0	0	0	0	0
	OTU_1237	1	0	0	0	2	0	0	1	1	1	1	0	0	1	0	2	0	1	0	1	0	0	1	0	0	2	1	3	0	1	1	0	1	1	1	1	1	1	2	1	0	2	1	2	1	0	0	0
	OTU_1238	0	1	0	1	0	2	0	0	3	1	0	0	0	1	0	1	0	1	1	0	0	0	1	1	1	0	2	4	2	1	0	1	1	0	0	0	1	0	0	1	0	0	0	0	0	0	1	2
	OTU_1239	0	0	1	0	0	1	0	0	1	1	2	0	1	0	1	0	0	1	0	1	2	3	1	1	0	0	1	1	2	0	0	0	0	0	0	1	0	0	1	0	0	0	0	1	0	0	1	0
	OTU_1240	0	0	0	0	0	0	0	0	0	1	3	1	0	1	2	0	0	0	1	1	0	0	0	0	0	0	0	2	1	0	1	1	2	0	1	1	0	0	1	0	1	0	0	0	1	0	0	2
	OTU_1241	0	0	0	0	0	0	0	0	0	1	1	1	2	0	0	0	0	0	1	0	1	0	2	0	0	1	0	0	1	1	2	0	0	0	1	0	0	0	1	0	2	0	1	5	1	0	0	1
	OTU_1242	1	2	1	0	3	3	4	4	3	4	3	2	1	3	2	3	1	0	3	4	1	2	3	2	4	4	3	3	4	2	3	5	0	4	2	3	0	5	3	0	4	2	0	1	6	1	1	0
	OTU_1243	3	0	0	1	1	0	0	1	0	1	0	1	0	0	2	0	0	1	0	2	0	0	3	0	0	2	2	0	1	0	1	0	0	2	1	0	0	0	0	0	0	2	0	1	2	0	0	1
	OTU_1244	11	9	12	12	7	17	12	8	17	15	5	7	9	8	12	11	14	10	11	7	11	10	6	9	11	6	6	9	6	9	12	13	7	9	6	12	17	8	10	13	12	13	9	10	16	11	8	10
	OTU_1245	1	0	0	0	2	0	1	0	0	0	0	0	0	1	0	1	0	0	1	0	0	0	0	0	0	0	1	0	0	0	0	0	0	0	1	1	0	0	0	0	0	4	1	0	0	1	0	1
	OTU_1246	0	0	0	0	2	0	2	3	0	0	1	1	3	2	0	0	1	1	1	1	2	0	1	1	0	1	2	3	4	0	1	1	3	1	0	3	0	1	0	0	0	2	2	0	1	1	2	3
	OTU_1247	2	2	0	2	1	0	0	0	0	0	3	3	1	2	0	1	0	1	0	0	1	3	0	1	1	1	0	4	0	0	2	2	3	2	0	1	1	1	5	1	3	2	1	0	0	1	0	3
	OTU_1248	0	0	0	0	0	0	1	0	0	0	0	0	0	0	0	1	0	0	0	0	1	1	0	0	1	0	1	0	0	0	0	1	0	0	0	0	0	0	0	2	3	0	1	3	1	0	1	1
	OTU_1249	0	0	0	0	0	0	1	0	0	0	0	0	0	0	0	0	0	0	0	0	0	0	0	0	0	0	0	0	0	0	0	0	0	0	0	0	0	0	0	0	0	0	1	0	0	0	0	0
	OTU_1250	0	1	0	0	0	0	2	0	1	0	0	0	0	0	0	0	2	0	1	1	1	0	0	0	3	0	1	1	0	1	0	0	1	1	0	1	0	0	0	0	0	0	0	1	0	0	0	1
	OTU_1251	1	0	0	1	0	4	3	0	1	0	0	1	0	0	0	0	1	1	1	1	1	2	1	2	0	0	1	1	1	2	2	0	0	1	0	0	3	0	0	1	0	1	1	0	0	0	0	0
	OTU_1252	1	0	0	0	0	0	0	3	2	1	0	0	0	1	0	0	0	2	2	0	0	2	0	0	0	2	1	0	0	0	0	0	0	0	2	0	1	0	0	0	1	1	1	3	0	1	0	1
	OTU_1253	1	0	0	0	0	1	0	1	0	0	1	0	1	0	1	0	0	1	0	0	0	0	0	0	0	0	0	2	0	0	1	1	0	0	0	1	0	2	1	0	0	2	1	3	0	0	0	1
	OTU_1254	0	1	0	1	1	0	1	0	0	0	0	0	1	2	1	1	0	1	2	0	0	1	0	0	1	1	1	1	1	0	0	0	0	1	0	0	0	2	1	0	1	0	0	1	0	0	0	0
	OTU_1255	0	0	1	0	0	0	0	0	0	0	0	0	0	0	0	0	0	0	0	0	0	0	0	0	0	0	0	0	0	0	0	0	0	0	1	0	0	0	0	0	0	0	0	0	0	0	0	0
	OTU_1256	3	2	2	4	2	0	0	3	1	1	2	1	1	2	1	0	0	3	0	0	3	6	1	1	4	0	3	1	2	2	4	3	2	2	1	2	1	6	30	0	4	7	5	3	1	2	1	1
	OTU_1257	1	0	0	0	0	0	0	0	0	0	1	0	0	0	0	1	0	0	0	2	2	0	1	0	0	0	2	3	0	0	0	0	1	0	0	1	2	0	0	1	2	0	1	0	2	0	0	0
	OTU_1258	0	2	0	1	0	1	3	0	0	1	3	1	0	0	0	0	0	0	0	2	1	1	1	2	2	1	0	0	2	5	3	6	4	1	0	4	3	2	0	0	4	1	1	1	4	5	0	10
	OTU_1259	0	1	0	2	2	1	1	0	2	2	1	3	3	3	0	1	1	2	5	2	3	1	0	1	4	2	1	1	0	4	3	1	1	1	0	2	1	5	1	1	3	0	3	5	1	3	0	2
	OTU_1260	1	2	0	0	1	3	0	0	1	0	0	0	0	1	0	0	0	1	1	0	0	1	0	0	0	0	2	1	1	1	0	1	4	0	1	1	0	0	0	0	0	0	2	1	0	0	0	0
	OTU_1261	5	1	0	0	1	3	1	1	1	0	4	0	2	1	1	1	1	0	0	1	1	0	2	2	1	1	2	0	0	0	0	2	0	0	0	0	1	1	0	2	0	0	0	0	0	0	0	0
	OTU_1262	0	0	1	0	1	0	0	0	0	0	0	1	3	1	0	0	0	2	0	0	0	0	1	0	0	0	0	1	2	0	0	0	1	1	0	0	1	1	0	0	1	0	0	0	0	1	0	1
	OTU_1263	0	0	0	0	0	0	1	0	0	0	1	0	0	1	0	1	0	1	1	1	1	0	0	0	0	0	0	0	1	0	0	0	0	0	0	0	0	0	0	0	1	0	1	2	1	1	1	0
	OTU_1264	1	0	0	0	1	0	2	1	1	0	1	0	1	1	1	3	1	0	0	2	0	0	0	1	0	0	3	0	0	0	0	1	0	1	3	0	1	0	0	1	4	2	1	1	1	0	2	0
	OTU_1265	1	0	4	2	1	0	0	0	0	2	0	2	2	1	1	1	1	0	0	1	0	0	2	2	1	0	0	2	3	1	2	5	1	1	0	2	1	4	1	0	0	1	1	0	1	2	2	0
	OTU_1266	0	0	0	1	1	1	1	0	0	0	0	1	0	2	0	0	1	1	5	0	1	1	3	1	0	1	1	4	2	1	1	2	0	2	0	0	0	0	0	0	1	0	0	0	0	0	0	0
	OTU_1267	2	0	2	0	1	1	0	1	2	0	1	1	1	1	1	2	0	0	1	1	0	1	0	1	1	0	0	0	0	0	1	0	0	0	0	1	1	0	0	1	0	1	0	0	0	0	1	0
	OTU_1268	1	0	0	0	1	0	2	0	0	1	0	0	0	0	0	0	0	0	2	0	0	1	0	1	3	0	1	1	1	1	0	0	0	0	1	0	0	0	0	2	2	0	0	1	1	0	1	0
	OTU_1269	3	3	5	1	3	4	3	1	3	1	0	0	3	2	1	0	1	0	0	3	3	2	2	0	4	0	1	2	0	1	3	1	2	1	0	2	2	1	1	0	0	1	2	2	0	2	0	2
	OTU_1270	0	0	0	1	0	0	1	0	0	0	0	0	2	2	0	0	0	1	3	0	1	0	0	1	1	0	0	0	1	1	1	2	0	0	1	0	1	0	0	0	0	1	1	0	2	2	0	1
	OTU_1271	1	0	2	0	1	1	2	0	1	0	1	1	0	1	1	3	2	0	2	1	3	0	0	0	1	0	1	2	3	1	0	3	2	0	1	1	1	1	0	1	0	1	1	0	0	0	0	2
	OTU_1272	2	1	0	1	1	0	1	2	0	1	1	2	1	1	2	1	1	0	3	0	0	1	0	0	1	0	0	3	2	3	0	0	0	0	1	2	1	1	4	0	1	1	2	0	0	1	0	0
	OTU_1273	1	1	0	0	0	0	0	0	0	1	0	0	0	0	0	0	1	0	0	0	0	1	0	1	0	1	0	1	0	0	0	1	0	0	0	0	0	1	0	1	1	1	1	0	0	0	0	0
	OTU_1274	0	0	0	0	0	1	1	1	1	2	1	0	0	0	0	1	0	0	1	1	1	1	1	0	1	0	0	0	1	2	0	0	0	0	0	0	0	1	0	0	1	0	1	0	0	1	0	2
	OTU_1275	3	0	0	0	2	0	0	1	0	1	0	0	2	0	0	2	0	0	3	0	0	0	1	0	1	2	1	0	0	0	0	2	1	2	0	1	1	0	0	0	1	1	1	2	0	0	1	1
	OTU_1276	0	0	3	0	0	0	1	0	0	1	1	1	1	3	0	0	2	1	0	0	1	0	2	3	1	2	1	2	0	1	2	1	1	0	0	1	2	0	1	0	3	0	2	3	1	0	0	0
	OTU_1277	0	0	2	0	3	1	1	0	0	1	5	0	0	1	2	2	1	2	2	0	0	0	1	0	1	2	1	2	0	0	0	2	2	3	1	3	5	0	1	1	5	2	2	2	0	1	0	0
	OTU_1278	2	1	0	1	1	0	1	0	0	0	0	0	0	2	0	1	0	0	1	2	0	0	0	1	0	0	1	2	0	0	0	0	0	2	0	0	0	1	0	0	0	1	3	2	2	0	0	0
	OTU_1279	1	0	1	0	0	1	0	0	0	1	0	1	1	0	1	0	0	0	0	0	0	0	0	0	0	0	0	0	0	0	0	0	0	0	1	0	0	0	0	0	2	1	0	0	0	0	1	0
	OTU_1280	1	0	0	1	0	1	0	0	0	0	1	0	1	2	0	0	0	0	0	1	0	0	0	0	0	0	0	0	0	0	1	1	1	0	0	0	2	0	0	0	2	1	2	2	0	0	0	0
	OTU_1281	0	0	1	0	0	2	0	0	0	0	0	1	0	2	2	1	1	0	1	1	1	1	2	2	2	1	2	1	1	2	2	0	3	0	0	3	1	1	4	2	3	1	1	1	0	3	1	2
	OTU_1282	2	1	0	1	0	2	0	0	0	0	1	1	0	1	0	0	1	0	0	1	0	2	0	1	1	0	0	3	3	2	0	0	0	1	1	1	1	3	4	0	0	2	0	2	2	1	0	0
	OTU_1283	0	0	0	0	0	0	0	0	0	0	0	0	0	0	0	0	0	0	0	0	0	0	0	0	0	0	0	0	0	0	0	0	0	0	0	0	0	0	0	0	0	0	0	0	0	0	0	0
	OTU_1284	4	0	2	0	1	0	2	2	0	1	1	0	0	1	0	3	1	2	6	0	0	2	1	0	1	0	0	0	1	1	3	2	0	1	1	1	1	1	2	0	1	2	2	1	0	1	0	1
	OTU_1285	0	2	1	0	0	2	3	0	1	0	1	2	4	0	0	4	1	1	2	2	2	1	3	2	2	2	1	2	1	0	3	3	2	1	0	0	0	0	1	0	0	2	1	2	2	0	0	1
	OTU_1286	1	0	1	1	0	0	2	0	1	2	0	0	1	0	0	0	0	0	0	0	0	0	0	0	0	1	1	0	0	0	2	1	0	0	0	1	1	0	0	0	0	0	0	0	0	0	0	0
	OTU_1287	1	0	0	0	0	0	0	0	0	0	0	0	0	0	0	0	0	0	0	0	0	1	0	1	0	0	0	0	0	0	0	0	0	0	0	0	0	0	0	0	0	0	0	0	0	0	0	0
	OTU_1288	5	3	1	3	8	3	7	2	3	2	2	3	4	5	2	1	3	0	5	3	0	1	4	1	1	0	0	1	3	2	2	1	1	1	0	5	4	3	0	2	0	2	1	1	3	1	1	2
	OTU_1289	2	0	2	1	0	0	0	1	1	4	1	2	2	1	0	1	2	2	0	1	2	2	2	2	1	2	3	2	3	2	0	3	2	0	2	0	2	0	3	1	2	1	1	1	1	3	2	1
	OTU_1290	0	0	4	0	0	0	1	0	3	0	0	0	0	1	0	0	0	1	0	0	1	3	1	3	1	0	1	0	0	1	2	2	2	0	1	1	0	0	0	1	1	0	0	0	1	0	1	3
	OTU_1291	0	2	0	0	0	0	0	1	0	0	0	0	0	1	0	0	0	0	0	1	0	0	0	0	0	0	0	1	0	2	0	1	1	0	1	1	1	0	0	0	0	1	3	0	0	0	2	0
	OTU_1292	0	0	0	0	0	0	2	0	0	0	1	0	0	0	0	1	0	1	1	0	0	0	0	1	3	0	0	1	1	0	0	0	0	0	0	0	1	0	0	1	0	0	1	0	2	0	0	0
	OTU_1293	0	0	0	0	1	0	0	0	1	2	0	0	1	2	0	1	2	0	1	1	1	3	1	1	5	1	0	2	1	0	3	4	0	2	0	1	1	2	2	2	2	1	1	2	1	0	2	1
	OTU_1294	2	0	0	0	1	1	0	1	1	0	2	0	1	0	0	0	1	0	0	1	0	0	0	0	0	0	0	0	2	2	0	2	0	1	1	1	1	0	0	0	0	3	0	3	1	1	1	2
	OTU_1295	0	0	1	4	0	1	0	1	4	1	0	0	0	0	0	3	1	2	2	2	1	2	2	1	0	3	1	0	2	0	2	0	2	4	2	1	0	2	3	2	2	1	2	1	2	0	4	5
	OTU_1296	1	1	1	1	2	2	1	1	2	0	1	0	4	3	4	2	2	0	7	2	0	2	2	2	2	1	0	3	4	2	2	1	0	1	0	3	3	2	2	3	2	4	4	3	3	4	3	5
	OTU_1297	0	1	0	0	0	0	0	0	2	0	0	0	0	0	0	0	0	0	0	0	0	0	0	0	1	0	0	0	0	1	0	0	1	1	1	0	0	0	1	0	0	0	0	0	2	0	0	1
	OTU_1298	0	1	0	1	3	0	0	1	0	0	2	0	0	3	1	1	1	2	6	0	1	3	0	4	0	0	1	0	1	2	1	1	2	1	0	1	2	1	1	1	2	2	2	4	0	0	1	2
	OTU_1299	4	3	1	1	5	2	1	1	0	3	3	2	2	3	2	2	1	0	1	0	0	0	1	0	0	2	0	1	0	0	0	2	3	2	0	4	0	1	0	0	1	1	1	1	0	1	0	0
	OTU_1300	0	0	0	2	0	0	1	0	1	0	0	0	0	2	0	0	0	0	2	0	0	0	0	0	0	1	0	4	0	1	1	0	1	0	1	2	0	0	1	0	0	2	2	0	3	1	0	0
	OTU_1301	0	0	0	0	0	0	0	0	0	0	0	0	1	1	0	1	0	0	0	0	0	1	0	0	0	0	0	2	0	0	0	1	2	0	0	1	1	0	1	0	0	0	2	1	0	0	2	0
	OTU_1302	0	3	0	2	0	1	4	0	0	1	3	2	1	1	1	1	2	0	2	1	2	0	0	2	1	0	0	0	3	0	3	0	0	1	1	0	0	0	1	0	0	1	1	1	2	0	0	0
	OTU_1303	0	0	0	0	0	0	1	0	0	0	0	0	0	1	1	0	0	0	0	0	0	0	0	1	0	0	0	0	0	0	0	0	0	0	0	2	0	0	1	2	3	2	1	2	0	0	1	0
	OTU_1304	0	0	0	1	0	0	0	0	0	0	0	0	0	1	0	0	0	0	0	1	0	0	0	0	0	0	1	0	0	0	1	3	1	0	0	0	0	0	0	0	0	0	2	0	1	1	0	1
	OTU_1305	0	0	0	0	0	0	0	0	0	0	0	1	0	0	1	1	0	0	3	1	0	1	0	1	1	0	0	1	0	0	0	0	1	0	1	0	0	0	1	1	1	0	1	0	1	0	1	0
	OTU_1306	0	0	2	1	0	0	0	1	0	1	1	0	2	1	1	1	0	3	3	0	0	0	2	2	1	1	0	2	3	0	4	1	0	2	0	1	1	0	1	0	3	1	1	2	1	1	0	2
	OTU_1307	1	0	0	0	0	1	0	0	1	0	1	1	1	2	1	1	2	1	2	3	1	1	2	4	2	2	1	5	1	3	2	4	1	0	1	1	4	1	1	2	3	1	1	3	0	0	0	4
	OTU_1308	21	15	15	12	16	28	16	10	8	16	16	10	10	9	21	14	21	13	2	15	12	4	17	9	7	13	17	14	3	14	11	11	15	10	12	9	14	9	3	10	10	8	8	13	15	15	23	11
	OTU_1309	0	2	2	1	0	1	0	0	0	0	0	1	1	1	0	0	0	1	4	2	0	2	0	0	0	0	0	0	1	1	0	0	1	1	0	0	1	0	0	0	0	1	0	0	0	0	0	0
	OTU_1310	1	1	0	0	0	0	0	0	1	1	0	0	0	1	0	0	1	0	0	1	1	1	0	0	0	0	1	0	0	1	0	1	1	0	0	0	0	1	0	1	2	0	0	1	0	0	0	1
	OTU_1311	5	6	5	6	7	9	5	6	8	4	9	6	6	8	5	5	5	5	6	13	6	2	2	7	0	6	1	5	7	4	5	7	0	3	7	9	6	5	9	2	8	9	3	9	2	6	0	4
	OTU_1312	0	0	0	0	0	0	0	1	2	0	0	0	1	0	0	0	2	0	2	1	0	0	1	0	1	0	1	0	0	0	0	1	0	0	0	0	0	0	0	0	0	0	0	0	1	0	0	0
	OTU_1313	2	0	6	1	0	0	1	0	0	0	0	0	4	1	0	0	0	0	1	1	1	1	0	0	1	1	0	0	0	0	0	0	0	0	0	0	2	1	1	4	2	0	1	0	0	0	0	0
	OTU_1314	0	0	0	1	0	0	0	0	0	0	1	1	1	0	0	0	0	1	0	0	0	0	0	0	1	0	0	0	0	1	0	3	0	4	0	0	1	0	0	2	1	0	2	2	1	0	1	0
	OTU_1315	3	1	2	0	1	0	0	1	2	1	2	1	1	1	2	1	0	2	5	3	2	2	2	0	5	0	0	1	1	1	1	1	2	1	3	1	2	1	2	2	1	2	1	2	1	3	1	0
	OTU_1316	1	0	0	0	3	1	0	1	1	1	0	0	0	0	1	0	0	0	1	0	1	0	1	0	2	0	0	0	0	0	0	0	0	0	1	2	2	0	0	1	1	0	0	0	0	0	2	2
	OTU_1317	0	2	4	1	0	2	2	0	4	3	3	2	1	3	4	3	0	2	3	3	0	4	2	1	4	3	1	0	2	0	5	1	0	1	1	0	0	0	3	0	2	2	0	2	1	1	1	4
	OTU_1318	0	2	0	1	1	0	0	0	0	1	0	2	1	0	0	1	0	0	0	0	0	0	0	1	0	0	1	3	0	1	1	1	1	0	1	2	2	0	0	0	0	1	1	0	0	2	1	0
	OTU_1319	0	0	1	1	0	0	1	0	0	0	0	0	0	0	1	1	0	0	0	1	1	0	0	0	1	1	1	1	0	2	1	0	0	1	1	1	0	0	1	2	1	0	1	1	1	1	0	0
	OTU_1320	2	1	1	1	0	2	0	2	1	3	0	1	0	1	1	0	1	0	0	2	0	1	1	0	2	0	1	0	0	0	0	0	1	1	0	1	0	1	0	0	0	1	0	0	0	1	0	0
	OTU_1321	0	0	0	0	0	0	0	1	0	0	0	1	0	0	0	0	0	0	2	0	1	0	0	0	1	0	1	4	1	0	1	0	0	1	0	0	0	1	0	0	0	0	0	0	0	0	0	2
	OTU_1322	117	93	113	97	86	103	75	91	103	93	85	94	81	69	106	107	95	79	86	77	95	96	85	104	109	100	96	84	75	89	86	101	110	98	106	103	93	101	133	122	113	92	80	78	103	83	69	87
	OTU_1323	1	1	2	0	0	1	1	0	0	2	2	1	1	0	0	0	0	0	0	0	1	1	1	1	1	1	1	0	0	0	1	0	1	1	0	1	1	0	1	0	1	1	0	2	0	1	2	0
	OTU_1324	3	1	1	1	0	0	0	2	0	0	0	0	0	0	0	0	0	0	2	0	2	2	0	1	1	0	1	0	3	1	1	0	0	0	2	3	0	3	4	4	2	2	1	4	0	0	0	0
	OTU_1325	4	3	5	6	5	3	3	1	2	1	3	4	6	8	4	4	2	2	4	3	2	6	1	3	13	2	1	3	4	6	3	2	4	6	4	7	5	1	6	2	1	3	2	4	8	3	3	4
	OTU_1326	0	1	2	1	0	0	1	0	0	1	0	1	1	1	1	0	0	0	1	0	0	1	1	2	0	0	0	1	1	0	0	1	1	1	1	3	0	0	1	0	0	1	0	1	0	0	0	0
	OTU_1327	0	0	0	0	0	0	0	0	0	0	0	1	0	0	0	0	1	0	0	0	0	0	0	0	0	0	2	4	1	2	1	0	0	1	1	0	1	0	0	0	0	0	0	0	0	0	0	0
	OTU_1328	2	0	0	0	0	2	1	0	0	2	0	0	1	0	1	0	0	0	2	1	2	2	1	0	0	1	0	0	2	0	1	0	0	1	1	1	0	2	3	0	1	1	1	1	1	1	0	1
	OTU_1329	2	2	2	0	0	1	1	0	0	0	0	1	1	0	0	0	0	0	0	0	0	3	2	0	0	1	0	0	0	1	2	1	1	0	1	0	1	0	0	1	1	1	1	2	3	1	2	1
	OTU_1330	1	0	0	1	0	1	0	0	0	0	1	1	3	1	0	1	0	2	1	0	1	0	0	0	0	3	0	5	2	0	2	1	0	3	2	2	0	0	1	1	2	0	2	1	1	2	3	1
	OTU_1331	0	0	1	0	1	0	0	0	0	0	0	0	1	2	0	1	0	0	0	0	0	0	0	1	2	0	1	0	1	0	1	0	0	0	0	0	1	0	1	0	1	1	0	1	0	0	1	0
	OTU_1332	0	1	4	1	5	3	3	2	5	3	8	6	6	4	4	3	1	1	4	2	3	6	1	4	5	4	1	5	3	2	5	5	5	3	7	12	7	4	11	4	6	4	9	11	8	4	3	7
	OTU_1333	3	2	1	0	3	1	0	2	1	1	1	0	1	3	1	3	3	1	3	3	5	1	0	0	3	2	3	3	2	3	2	1	2	2	1	2	1	0	2	2	1	1	1	4	2	1	1	1
	OTU_1334	0	0	1	0	1	0	0	1	2	0	2	0	0	0	0	1	0	1	1	0	0	1	1	0	1	1	0	0	2	0	1	0	0	0	0	0	0	0	1	0	0	1	1	0	0	1	1	1
	OTU_1335	0	0	0	0	0	0	0	0	2	0	0	1	0	0	0	0	0	0	0	1	2	0	1	1	0	1	0	0	0	0	0	1	1	0	0	0	0	1	3	0	1	0	1	1	0	0	0	2
	OTU_1336	1	2	0	0	2	1	0	1	2	1	1	5	1	2	0	0	1	0	4	2	0	3	0	1	0	0	0	2	0	0	0	0	0	0	0	0	1	0	0	0	1	0	1	0	0	0	0	0
	OTU_1337	0	0	0	0	0	0	0	0	0	1	0	0	0	0	0	0	0	0	0	0	0	0	0	0	0	2	0	0	0	0	0	0	0	0	0	0	0	0	0	0	0	2	0	1	1	1	0	0
	OTU_1338	1	2	1	0	1	0	1	0	1	4	2	2	0	0	1	0	0	0	0	1	3	2	3	2	1	1	0	2	4	3	1	1	2	2	2	4	3	1	2	2	1	3	2	3	0	1	1	2
	OTU_1339	2	1	0	3	1	0	2	2	0	1	1	0	2	3	0	1	0	0	0	0	2	2	0	0	0	2	1	0	2	1	1	2	2	5	2	0	1	3	3	3	0	2	2	3	1	1	0	2
	OTU_1340	0	0	0	0	0	0	0	0	0	0	0	0	0	0	0	0	0	0	1	1	0	1	0	0	0	0	0	0	0	0	0	0	0	0	0	0	1	0	0	0	1	0	1	0	0	0	0	0
	OTU_1341	1	0	0	0	0	1	1	0	0	0	0	1	1	0	0	1	0	0	1	0	0	1	2	0	0	0	0	2	1	0	1	1	0	0	0	0	1	0	0	1	0	0	0	3	2	0	0	0
	OTU_1342	0	0	0	0	0	0	0	0	0	0	0	2	0	0	0	0	1	1	0	1	2	0	0	0	0	1	0	1	1	0	1	1	0	2	1	2	1	1	0	0	0	0	0	1	1	0	1	1
	OTU_1343	0	0	2	2	2	2	1	0	1	0	0	0	2	1	1	0	2	0	0	0	0	2	2	1	0	1	2	1	1	0	0	4	1	0	0	2	0	2	1	0	0	0	3	0	0	0	0	0
	OTU_1344	4	3	0	2	0	2	1	0	1	1	0	3	2	5	2	1	1	0	1	1	1	5	4	2	2	1	3	2	2	4	4	2	3	1	1	1	4	1	4	1	3	3	2	1	4	3	2	1
	OTU_1345	0	1	0	0	0	0	0	0	0	0	0	0	0	1	1	0	0	1	1	0	1	0	0	0	0	1	0	1	0	0	0	0	0	0	0	0	3	1	1	0	0	0	0	0	0	0	0	0
	OTU_1346	12	16	8	13	12	8	17	4	18	16	12	9	18	27	4	5	9	6	23	13	12	16	9	13	20	15	18	14	11	15	17	14	12	13	26	21	30	13	15	10	18	16	27	29	16	16	16	18
	OTU_1347	4	1	3	0	0	3	1	1	2	1	1	0	2	1	1	0	1	1	0	1	2	1	0	1	0	3	0	2	1	0	1	0	6	4	1	1	4	1	0	1	4	5	2	2	0	2	4	2
	OTU_1348	0	0	0	1	0	1	0	0	0	0	0	1	0	1	0	0	0	1	1	0	1	0	1	0	0	0	0	0	0	0	0	0	0	0	0	0	1	0	0	0	1	1	0	1	1	0	0	0
	OTU_1349	0	0	1	0	0	0	0	0	0	0	0	1	1	0	0	0	3	1	0	1	1	0	1	0	0	0	0	2	1	0	1	0	0	2	0	0	0	0	0	0	0	1	1	0	0	0	0	1
	OTU_1350	4	3	0	2	2	1	0	1	1	1	1	1	0	4	2	1	1	0	6	0	2	3	1	3	1	4	0	3	3	2	3	4	5	1	1	2	1	1	1	2	2	0	2	7	1	0	0	4
	OTU_1351	0	0	1	0	0	2	1	1	0	0	0	1	1	1	0	1	0	1	1	0	0	0	0	1	0	0	0	1	1	0	0	0	0	1	0	0	0	0	0	1	0	0	0	1	0	1	0	1
	OTU_1352	2	1	2	0	1	1	0	0	1	0	1	0	1	2	1	0	2	1	0	0	0	0	0	1	0	0	1	0	0	2	1	0	0	0	0	1	1	3	1	0	0	0	1	0	1	0	2	1
	OTU_1353	6	2	1	2	4	2	0	2	0	3	1	1	1	4	2	1	1	0	0	1	2	1	2	2	1	0	3	1	5	1	1	1	0	0	1	1	1	0	2	3	0	0	1	0	0	0	1	0
	OTU_1354	1	0	0	2	1	1	1	0	1	1	1	1	4	3	0	2	3	2	2	1	0	1	2	2	0	5	1	0	2	1	2	1	2	1	4	1	0	0	0	1	2	0	1	0	1	2	0	0
	OTU_1355	0	1	1	2	1	0	0	3	0	0	1	2	2	4	2	1	1	2	6	0	1	2	3	1	1	0	0	3	3	2	2	1	5	0	0	1	4	0	2	2	3	0	3	2	0	1	0	2
	OTU_1356	2	0	0	0	0	0	0	0	1	1	1	2	2	1	1	3	4	2	1	0	1	1	2	1	0	1	0	2	0	1	2	1	1	1	2	0	2	0	0	1	0	0	1	1	0	2	1	1
	OTU_1357	0	0	0	2	0	0	1	1	1	0	0	0	0	3	1	2	2	0	0	0	0	0	0	2	0	0	1	4	2	1	2	0	0	0	1	1	2	0	1	1	1	1	0	4	2	4	0	3
	OTU_1358	0	2	0	1	2	0	2	0	0	0	0	0	0	0	0	0	0	0	0	0	0	0	0	0	1	0	0	0	0	0	0	0	0	2	0	0	0	0	1	0	0	0	0	0	0	0	0	1
	OTU_1359	0	0	0	0	0	0	0	0	0	0	2	0	0	0	0	0	0	0	0	0	1	0	1	0	0	0	0	0	0	0	1	0	1	0	1	0	0	0	1	0	0	0	0	0	1	0	0	0
	OTU_1360	1	0	0	0	1	0	0	0	1	0	0	0	1	0	0	2	0	0	0	0	0	0	0	1	0	0	0	0	0	0	0	0	0	0	0	0	0	0	0	0	0	0	0	0	0	1	0	0
	OTU_1361	27	27	35	30	39	32	27	21	20	17	38	23	30	20	24	18	14	11	20	11	39	21	13	15	12	10	20	14	11	15	16	11	11	8	9	14	25	12	9	11	16	10	18	16	13	9	9	11
	OTU_1362	0	0	0	0	0	1	0	1	1	0	0	0	0	0	0	1	0	1	0	0	0	0	0	0	0	0	0	2	2	1	3	0	0	0	0	0	1	0	0	1	0	2	2	0	1	2	1	0
	OTU_1363	0	1	1	2	0	0	0	0	0	0	2	0	1	0	2	0	1	0	0	0	1	1	0	0	0	0	0	0	0	0	0	1	0	0	0	0	1	1	1	0	0	0	0	1	0	0	1	2
	OTU_1364	2	1	0	0	0	2	0	0	1	0	0	0	1	2	0	1	1	0	3	0	0	0	1	1	0	4	1	0	1	0	0	1	0	0	1	2	0	0	0	0	0	1	2	2	0	1	1	4
	OTU_1365	1	1	0	0	3	3	0	0	0	1	1	1	1	0	2	0	0	1	0	0	0	1	0	1	2	0	0	0	1	1	1	0	2	1	0	1	1	0	1	2	1	0	1	0	0	1	0	0
	OTU_1366	2	0	1	0	0	0	0	0	0	0	0	0	0	1	1	2	0	0	0	1	0	0	0	0	0	0	0	0	0	1	0	2	0	0	0	1	0	0	0	1	0	0	2	0	0	0	0	1
	OTU_1367	1	0	2	0	0	0	2	0	0	2	0	0	7	6	1	0	2	0	2	1	4	5	2	1	3	2	2	2	1	2	1	1	0	1	0	0	5	3	2	4	5	1	6	5	3	0	3	3
	OTU_1368	2	0	1	0	0	0	2	0	1	1	0	0	0	1	0	0	0	1	0	0	1	0	0	0	1	1	0	0	0	0	0	1	0	0	0	1	0	0	0	2	2	1	0	0	0	1	0	0
	OTU_1369	1	0	4	1	1	4	4	4	3	1	4	2	3	7	0	3	4	3	11	2	1	3	1	2	3	7	2	8	1	1	3	3	3	1	5	1	4	5	1	6	3	4	7	7	6	2	5	11
	OTU_1370	2	0	3	0	0	0	1	1	0	2	0	0	2	3	1	0	1	0	0	1	0	0	2	0	0	0	1	0	3	0	0	1	1	1	0	1	1	0	0	0	0	3	2	1	0	1	2	1
	OTU_1371	0	2	1	0	2	0	3	1	0	0	1	0	1	4	1	2	1	1	2	2	2	3	0	1	1	0	1	2	1	0	1	1	1	1	3	2	2	1	1	1	1	1	4	2	1	0	1	0
	OTU_1372	0	2	1	1	0	2	0	1	0	0	0	0	1	0	0	1	0	0	0	1	1	1	0	0	1	0	0	0	0	0	0	1	0	1	0	0	0	1	0	0	0	0	0	0	2	1	0	0
	OTU_1373	2	4	2	3	4	6	2	6	2	5	4	9	3	3	6	3	2	6	7	3	6	6	6	4	1	2	0	4	2	3	4	5	2	6	5	7	2	0	2	6	0	1	2	2	3	3	1	4
	OTU_1374	0	0	0	0	1	3	1	0	2	0	1	0	1	2	0	2	2	1	2	0	1	3	3	0	1	3	1	3	1	1	1	3	1	1	0	1	2	0	0	1	1	2	0	1	0	0	0	4
	OTU_1375	0	1	1	0	1	1	1	0	0	1	0	1	1	1	2	0	1	0	0	0	0	0	1	1	0	1	0	3	0	1	2	1	1	2	2	2	1	0	1	5	1	2	3	2	2	0	0	2
	OTU_1376	0	0	1	0	1	1	1	0	0	0	0	0	4	2	1	0	0	1	0	1	0	0	0	0	0	1	0	1	2	0	0	0	0	0	0	0	0	1	0	0	0	1	1	2	0	2	0	0
	OTU_1377	0	1	0	1	0	0	0	0	1	0	0	0	1	0	0	0	0	0	0	0	0	0	0	0	0	0	0	0	0	0	2	0	0	0	0	0	2	0	0	0	0	0	0	0	0	0	0	0
	OTU_1378	1	0	0	1	0	0	2	0	0	1	1	0	0	1	0	0	2	0	1	1	2	1	0	0	1	0	0	1	0	1	0	0	0	0	0	1	0	1	0	1	1	0	2	1	1	0	1	0
	OTU_1379	0	2	0	0	0	2	0	0	0	0	2	0	1	1	1	0	0	0	0	0	0	0	1	0	0	2	2	1	0	1	1	0	1	0	0	0	1	0	0	0	0	0	1	0	1	0	0	1
	OTU_1380	0	0	0	0	0	0	0	0	0	0	0	0	1	2	0	0	0	1	1	1	0	0	0	1	0	0	3	3	1	2	0	0	0	0	0	0	0	0	0	0	0	0	0	0	1	2	1	1
	OTU_1381	32	45	46	28	30	32	27	38	34	30	30	35	31	21	22	35	19	29	20	34	43	25	32	28	23	17	17	6	13	11	17	12	16	28	36	20	11	44	37	30	24	21	13	8	13	11	10	9
	OTU_1382	0	2	2	1	1	0	2	0	0	2	0	5	1	6	0	3	1	2	4	3	1	2	0	2	1	2	1	2	3	1	3	2	4	0	0	1	0	0	1	3	1	1	4	4	1	3	2	2
	OTU_1383	0	1	1	0	2	1	1	0	2	0	0	0	1	0	0	0	1	1	0	0	0	0	1	1	0	0	3	0	1	1	0	0	0	0	0	0	0	0	0	0	0	2	0	0	0	1	0	0
	OTU_1384	0	0	0	0	0	0	0	0	0	0	0	0	0	0	0	0	0	0	0	0	0	0	0	0	0	0	0	0	0	0	0	0	0	0	0	0	0	0	0	0	0	0	0	0	0	0	0	0
	OTU_1385	1	0	0	0	1	0	0	0	0	1	0	0	1	0	0	0	0	0	1	0	0	0	0	2	0	1	0	0	0	0	1	1	0	0	1	1	1	0	0	2	0	2	0	1	0	1	1	0
	OTU_1386	0	2	1	1	3	1	1	1	1	1	2	3	0	5	0	1	1	1	1	0	0	0	1	1	1	0	0	6	1	1	0	0	0	0	2	0	4	1	2	3	2	2	2	2	0	0	3	1
	OTU_1387	2	0	0	0	0	1	0	0	0	0	1	0	2	0	0	0	0	1	0	0	0	0	0	0	0	1	0	1	0	0	0	0	0	0	0	0	1	0	0	0	1	0	0	1	0	0	0	1
	OTU_1388	0	1	1	0	1	1	1	0	0	0	2	1	0	4	1	1	0	3	3	3	0	1	0	0	0	1	1	2	2	0	3	0	4	2	1	1	5	2	2	2	2	4	2	2	2	3	1	0
	OTU_1389	0	0	0	0	0	0	0	0	1	0	0	0	0	1	0	0	0	0	1	0	0	0	0	0	0	0	0	0	1	0	1	0	0	0	0	0	2	0	3	1	0	1	0	1	0	0	0	0
	OTU_1390	0	0	0	0	1	0	0	1	0	0	2	0	0	0	1	1	0	0	3	0	0	0	1	0	0	0	1	0	1	0	0	0	0	0	1	1	0	0	0	0	1	0	0	1	0	0	0	3
	OTU_1391	3	2	4	0	1	2	2	2	0	2	2	2	1	1	2	4	1	1	3	2	1	0	3	1	1	1	2	10	1	1	0	1	0	3	3	3	3	2	7	0	1	3	2	3	1	2	2	3
	OTU_1392	0	1	1	0	0	0	0	1	0	3	1	1	1	0	0	0	0	1	3	0	0	0	0	0	0	1	0	0	0	0	2	2	1	1	1	2	1	0	2	1	0	0	3	0	0	2	1	0
	OTU_1393	3	2	1	1	0	2	1	3	1	1	2	2	2	1	1	2	1	1	1	1	2	2	0	0	0	0	2	3	1	2	0	0	2	2	2	1	2	4	4	3	0	0	0	3	1	1	0	0
	OTU_1394	0	0	0	1	0	1	0	0	0	0	0	0	0	0	0	0	0	0	0	0	1	0	1	1	0	0	1	0	0	0	0	0	0	1	1	1	0	0	1	0	0	2	0	1	0	0	0	0
	OTU_1395	0	0	1	0	0	2	0	1	0	1	1	0	1	1	1	0	0	0	0	1	0	1	0	0	0	1	2	0	0	0	0	0	0	0	0	0	1	2	1	0	1	0	0	0	1	1	1	2
	OTU_1396	0	0	2	0	1	0	0	0	0	0	0	0	0	0	1	0	0	2	0	0	0	1	0	0	0	0	0	1	1	1	1	0	0	0	1	0	0	0	0	1	1	0	1	1	0	1	0	2
	OTU_1397	0	1	1	1	0	0	0	1	0	0	0	1	0	1	1	0	0	0	0	0	1	1	2	1	0	1	0	0	0	1	1	0	2	3	1	4	0	3	1	0	1	2	0	2	0	0	3	1
	OTU_1398	2	0	0	1	3	1	0	1	0	2	1	1	0	1	0	0	0	0	4	1	0	1	1	1	0	0	1	0	1	0	2	1	0	0	0	1	1	1	0	0	0	1	2	0	3	0	0	0
	OTU_1399	1	1	1	0	0	0	0	0	0	0	0	0	0	1	0	0	0	0	3	0	0	0	0	0	0	1	0	2	1	1	0	0	2	0	2	0	2	0	2	0	0	0	1	0	2	1	0	0
	OTU_1400	2	0	0	1	0	0	0	0	2	0	1	0	3	2	1	0	1	0	3	0	0	2	0	1	2	0	0	3	0	0	0	0	0	0	1	0	1	0	2	0	4	2	3	3	0	3	0	1
	OTU_1401	0	0	0	0	1	0	0	0	0	0	0	1	0	0	1	1	0	0	0	0	0	0	0	0	0	0	0	0	0	0	0	0	0	0	0	0	0	0	2	0	0	0	0	0	0	0	0	0
	OTU_1402	0	1	1	0	1	1	0	0	1	1	2	0	1	4	0	2	1	1	2	0	1	0	2	1	0	1	1	0	0	0	0	0	0	0	0	0	0	0	0	0	0	1	0	0	0	1	1	1
	OTU_1403	1	0	1	2	2	0	3	1	1	2	1	0	1	1	0	1	1	1	1	2	1	0	1	0	1	2	1	0	0	1	0	1	2	0	1	2	1	1	1	2	1	0	0	1	1	1	1	2
	OTU_1404	0	1	0	1	0	0	0	1	1	2	0	2	1	1	2	4	2	1	3	1	0	0	0	0	0	0	0	0	1	0	0	0	0	0	0	0	0	0	0	0	0	0	0	0	0	0	0	0
	OTU_1405	0	1	0	0	1	0	0	0	0	1	0	3	1	1	0	1	0	0	1	0	1	0	1	1	1	0	1	0	1	0	0	1	1	0	0	0	0	1	0	0	0	0	3	0	1	0	0	0
	OTU_1406	0	0	2	0	0	1	1	1	4	0	1	1	0	2	0	1	1	1	0	2	1	0	0	1	1	2	0	0	1	2	1	2	0	0	1	1	2	1	1	0	1	1	1	1	0	2	2	2
	OTU_1407	2	1	1	0	2	0	0	1	1	1	0	1	0	0	2	0	2	0	1	0	0	0	0	0	0	0	1	0	1	1	0	0	0	0	0	0	1	0	2	1	0	1	0	1	2	1	1	0
	OTU_1408	0	1	0	0	0	0	0	2	0	1	0	2	1	1	2	1	1	2	1	1	0	0	1	1	0	0	0	1	0	1	1	0	0	3	0	0	0	2	2	0	0	1	0	0	0	0	2	0
	OTU_1409	28	25	26	23	25	35	25	19	36	28	29	17	44	43	11	30	30	25	53	27	39	35	30	23	17	40	23	43	63	40	37	41	45	29	24	48	55	31	44	23	59	35	48	40	42	55	41	48
	OTU_1410	0	0	1	1	0	0	3	0	0	0	0	0	0	0	0	0	1	1	3	0	0	0	0	0	0	1	2	1	0	2	1	0	2	0	0	2	1	0	0	0	0	0	0	3	0	0	2	2
	OTU_1411	0	0	0	0	1	0	0	0	0	0	0	1	0	0	0	0	0	0	0	0	0	0	0	2	0	0	0	0	0	0	0	0	0	2	0	0	0	0	0	1	0	0	0	0	0	0	0	0
	OTU_1412	0	0	0	0	0	0	2	0	2	1	0	0	0	2	0	0	0	0	1	0	0	0	0	0	0	0	0	1	0	0	0	1	0	0	0	0	2	0	0	0	0	0	0	0	1	0	0	0
	OTU_1413	0	0	1	0	1	0	0	0	1	0	3	0	1	2	1	4	0	0	0	0	0	0	1	0	0	1	0	0	0	0	1	1	0	0	1	3	1	0	1	0	1	0	2	0	0	0	0	2
	OTU_1414	0	2	0	1	0	0	2	2	1	0	0	0	0	1	1	1	0	0	0	0	2	0	0	0	1	0	0	1	0	0	1	1	0	1	0	0	1	0	1	0	0	0	1	0	0	1	0	2
	OTU_1415	2	1	3	0	2	1	3	1	1	0	1	0	1	3	0	3	0	1	2	0	1	1	1	2	0	2	1	1	3	0	1	1	0	1	0	3	1	0	0	3	0	1	0	0	1	1	2	1
	OTU_1416	0	0	0	0	0	0	0	0	0	0	0	0	0	0	0	0	0	0	0	0	0	0	0	0	0	0	0	0	0	0	0	0	0	0	0	0	0	0	0	0	0	0	0	0	0	0	0	0
	OTU_1417	3	4	1	1	4	1	1	0	2	1	4	2	2	3	1	1	6	1	2	0	3	2	1	2	3	0	3	2	0	0	2	1	1	2	1	1	6	1	6	1	5	3	0	4	0	0	1	1
	OTU_1418	0	0	0	0	0	0	0	0	0	0	0	0	0	0	0	0	0	0	0	0	0	0	0	0	0	0	0	0	0	0	0	0	0	0	0	0	0	0	0	0	0	0	0	0	0	0	0	0
	OTU_1419	1	0	0	0	0	0	0	2	3	0	0	1	1	1	0	0	0	0	2	1	0	2	3	1	1	0	1	1	3	0	0	2	0	0	1	0	1	1	0	1	0	0	0	0	0	0	0	1
	OTU_1420	0	2	0	2	2	0	3	0	1	2	0	1	0	4	0	0	2	2	1	1	0	1	1	0	1	0	2	0	0	0	0	0	0	0	1	0	0	0	0	0	0	0	0	1	0	0	1	1
	OTU_1421	0	1	0	0	2	0	1	0	0	0	1	0	1	3	0	0	2	0	2	0	1	2	0	1	1	2	0	6	0	1	2	1	2	1	0	2	2	0	1	1	3	1	2	3	1	3	0	2
	OTU_1422	0	3	1	0	2	0	1	0	1	0	0	0	1	0	1	0	1	2	0	0	0	1	0	1	1	0	0	0	0	1	1	1	1	0	0	0	0	1	1	1	0	1	1	0	2	1	0	1
	OTU_1423	48	43	41	34	31	38	45	45	53	38	61	68	48	52	76	34	50	76	75	73	11	20	30	22	19	32	44	28	31	26	28	21	25	26	34	34	35	37	20	22	11	9	7	13	9	15	6	19
	OTU_1424	0	0	2	0	0	1	0	1	2	2	0	0	0	1	0	0	2	0	1	1	1	1	0	0	2	0	0	1	0	0	1	1	1	1	1	3	1	0	0	1	1	0	1	0	2	0	0	3
	OTU_1425	0	0	0	0	0	0	1	0	0	0	0	2	2	4	0	0	0	2	0	1	0	0	0	0	1	1	0	2	1	2	2	1	0	1	0	1	7	0	0	1	0	1	1	0	1	1	0	0
	OTU_1426	0	0	0	0	1	1	0	0	0	1	2	2	0	1	1	0	1	0	0	2	0	0	0	1	1	0	1	1	1	0	0	0	0	1	1	0	0	1	2	0	0	0	4	0	1	0	1	0
	OTU_1427	0	0	0	1	0	2	1	1	1	1	0	3	0	3	1	0	1	0	0	0	2	0	0	0	0	0	0	0	1	0	2	0	0	0	1	1	3	2	1	0	2	0	0	1	0	0	0	0
	OTU_1428	3	0	2	5	2	1	0	0	3	4	3	4	1	0	3	4	3	2	6	1	1	1	0	2	2	2	2	2	3	2	3	2	0	2	3	2	0	0	0	3	0	0	1	4	1	2	0	2
	OTU_1429	1	6	3	4	3	0	4	3	4	4	7	4	3	9	7	2	2	4	4	2	12	6	4	6	0	4	2	8	6	6	6	5	5	4	4	8	10	6	6	11	6	7	5	10	2	2	6	11
	OTU_1430	0	2	1	1	0	0	1	1	2	2	5	1	1	3	0	0	2	3	5	2	2	3	3	2	3	3	4	1	2	4	1	6	1	0	3	4	7	0	4	2	3	5	4	3	4	4	2	6
	OTU_1431	0	1	0	0	1	0	0	1	1	0	0	0	1	0	0	0	0	0	0	0	1	6	1	0	3	0	1	1	0	0	0	4	0	1	0	1	0	1	0	0	1	0	0	0	0	0	0	0
	OTU_1432	0	0	1	1	0	3	3	0	1	1	0	0	1	4	0	0	0	0	0	1	0	1	1	0	0	1	2	3	0	3	2	0	1	0	0	1	3	0	0	2	0	0	1	5	0	1	2	2
	OTU_1433	4	4	1	1	2	2	2	2	4	1	5	2	5	6	3	7	9	1	4	2	3	6	5	2	3	2	4	12	4	1	4	4	1	5	5	7	14	3	0	6	4	1	6	13	6	3	1	5
	OTU_1434	1	4	0	0	2	1	3	0	0	0	0	0	0	7	1	2	1	0	5	0	0	0	1	1	2	2	1	4	0	2	2	0	0	2	0	4	3	0	3	1	2	1	3	3	2	3	2	2
	OTU_1435	0	0	0	0	0	0	0	0	0	0	0	0	0	0	0	0	0	1	1	0	0	0	0	0	0	0	1	0	0	0	1	0	0	2	1	0	0	0	0	0	1	0	1	0	1	0	0	3
	OTU_1436	1	2	1	0	1	2	0	0	2	0	0	0	2	2	0	0	2	0	2	0	0	2	0	0	0	0	0	0	0	0	0	1	1	1	0	0	2	0	0	0	0	1	1	0	0	0	1	0
	OTU_1437	2	0	0	1	0	0	0	0	0	0	3	1	2	2	0	0	0	2	4	1	0	0	2	0	3	0	1	3	0	1	4	1	1	0	1	0	1	0	1	0	1	2	1	1	3	1	1	2
	OTU_1438	1	0	0	0	0	0	0	0	0	0	3	0	0	0	0	0	2	1	0	4	0	0	0	0	0	0	0	0	0	0	2	0	1	0	0	0	0	0	0	0	0	0	0	0	1	0	0	0
	OTU_1439	0	1	0	4	0	2	0	1	2	1	1	1	4	6	1	3	1	0	3	1	0	1	1	0	0	2	1	3	1	0	1	1	1	1	0	0	1	2	0	2	0	1	0	2	1	0	3	0
	OTU_1440	4	5	5	8	6	6	6	12	6	5	4	5	1	2	2	1	7	0	2	4	11	5	3	10	6	7	10	3	7	5	6	7	6	8	6	4	6	10	11	9	11	11	6	3	3	12	7	4
	OTU_1441	1	0	0	0	0	0	1	0	0	1	0	0	2	2	2	0	0	0	1	0	2	0	0	1	0	3	2	2	1	2	1	0	0	2	1	0	1	1	0	1	1	1	2	1	3	0	2	1
	OTU_1442	3	1	1	4	0	2	0	0	2	0	0	2	2	2	0	1	5	1	3	1	1	2	2	4	4	2	0	1	0	1	3	5	6	2	0	0	2	3	3	1	1	2	1	1	5	2	4	0
	OTU_1443	0	0	0	1	1	0	0	1	0	0	0	0	0	0	1	0	0	1	0	0	0	0	1	0	1	0	1	1	0	2	0	0	0	1	0	0	2	0	2	1	3	3	0	2	0	0	0	0
	OTU_1444	0	1	0	0	0	0	0	0	0	0	0	0	0	0	0	0	0	0	0	0	0	0	2	0	2	1	0	0	0	0	0	0	0	3	0	0	0	0	0	0	0	0	0	1	0	0	0	0
	OTU_1445	0	1	0	1	0	0	1	0	1	0	0	0	3	4	1	1	2	2	1	5	1	0	1	0	0	1	1	2	2	0	0	0	1	1	0	0	0	0	0	1	1	0	2	1	1	1	1	0
	OTU_1446	0	0	1	0	0	1	2	0	0	1	0	0	0	0	1	0	0	0	0	0	0	0	0	0	0	0	1	2	1	1	1	1	0	0	0	0	1	1	0	0	0	1	0	1	0	0	1	2
	OTU_1447	0	2	0	0	0	0	0	0	0	0	0	0	0	0	0	3	0	0	0	0	0	0	0	1	0	0	0	1	0	0	0	0	0	0	0	0	0	0	0	0	0	0	0	0	0	0	0	0
	OTU_1448	1	0	0	2	0	0	0	2	0	0	2	1	3	0	0	1	1	0	0	0	0	0	0	0	0	0	0	2	0	1	0	1	1	1	0	1	0	0	0	1	0	1	0	2	0	1	1	1
	OTU_1449	3	6	3	3	3	6	7	3	1	3	6	3	5	7	1	2	0	2	4	4	2	5	6	2	4	5	1	6	4	6	5	2	1	2	3	6	7	0	2	3	2	6	1	8	2	4	3	2
	OTU_1450	0	0	0	1	0	0	1	0	0	1	0	1	0	0	0	1	1	2	0	0	0	0	2	1	2	0	1	3	1	2	0	1	1	0	0	0	0	1	1	0	0	0	0	0	0	1	1	4
	OTU_1451	2	0	2	0	0	0	1	0	0	1	0	0	3	1	0	0	0	1	1	0	0	0	0	0	3	0	0	2	1	0	1	2	0	2	3	3	1	0	0	1	2	2	0	0	0	0	0	1
	OTU_1452	0	0	0	1	1	2	0	1	1	0	1	0	0	2	0	1	0	0	4	0	0	1	0	2	0	1	3	1	1	0	1	1	1	0	1	1	3	1	1	0	1	1	0	0	2	1	2	1
	OTU_1453	0	0	1	0	0	0	0	0	0	0	0	0	0	0	0	0	0	1	1	1	0	1	0	0	0	0	0	0	1	0	0	0	1	2	0	1	1	0	0	0	1	2	0	0	2	1	0	0
	OTU_1454	1	0	0	0	0	0	0	3	0	0	0	0	1	2	1	1	0	0	1	1	0	0	1	1	0	0	0	0	1	0	0	0	1	0	0	1	0	0	0	0	0	2	1	1	0	0	0	2
	OTU_1455	1	0	1	0	0	1	0	1	0	0	1	0	3	1	0	0	0	2	1	2	0	0	0	1	0	0	0	1	1	0	1	0	0	0	0	1	1	1	1	0	0	1	0	2	0	0	0	0
	OTU_1456	0	1	2	0	2	4	2	0	0	0	0	0	1	2	0	0	1	1	2	0	0	0	0	1	1	2	0	3	0	0	0	0	0	0	1	0	1	1	0	0	2	2	1	2	2	1	2	3
	OTU_1457	0	1	0	2	0	1	0	0	0	0	1	0	1	0	0	0	0	1	1	1	1	1	0	0	0	0	0	1	2	0	0	1	1	1	0	2	0	0	0	1	1	0	0	0	0	0	1	1
	OTU_1458	0	2	1	1	0	0	1	0	0	0	1	0	1	0	0	2	1	0	0	1	0	0	0	2	0	0	0	1	0	0	0	0	0	0	0	0	1	0	1	2	0	0	2	0	2	0	1	0
	OTU_1459	1	1	0	0	0	1	0	0	1	0	0	0	1	0	0	0	0	0	0	0	0	0	0	0	0	1	0	1	1	0	2	1	0	1	2	0	1	0	0	0	1	0	1	1	0	1	0	1
	OTU_1460	1	0	3	1	0	1	0	0	0	3	0	1	1	2	4	2	2	0	0	0	1	0	0	0	1	1	0	1	0	1	0	0	0	0	0	0	0	0	0	0	1	0	1	1	1	0	1	2
	OTU_1461	0	0	0	0	0	0	0	0	0	1	0	0	0	0	0	0	0	0	0	0	0	0	0	0	0	1	0	2	0	0	0	0	0	1	0	0	1	0	0	1	1	0	0	0	0	1	1	0
	OTU_1462	0	1	0	0	0	0	1	0	0	0	0	0	0	0	0	1	0	1	0	0	0	0	1	0	0	2	0	0	1	0	0	0	0	0	0	0	0	0	1	0	0	1	0	1	0	0	0	0
	OTU_1463	2	0	0	1	1	0	1	0	1	1	1	0	0	3	1	1	2	5	2	1	2	4	0	3	2	1	2	0	1	0	4	3	0	3	0	1	1	0	0	2	2	2	4	4	2	1	3	2
	OTU_1464	1	0	0	0	0	0	0	0	0	0	0	0	0	0	0	0	0	0	0	0	0	0	0	0	0	0	0	0	0	0	0	0	0	0	0	0	0	0	0	1	0	0	0	0	0	0	0	0
	OTU_1465	4	4	6	6	11	7	6	3	3	6	11	4	6	5	4	4	2	1	3	11	5	4	10	4	3	3	2	3	6	8	3	8	1	3	5	10	8	2	4	1	1	2	4	7	4	4	3	3
	OTU_1466	1	0	0	0	0	0	0	0	0	2	1	3	0	0	0	1	2	2	0	0	1	1	0	0	1	0	1	1	3	1	1	0	0	0	0	0	0	0	0	1	0	0	0	1	0	0	0	1
	OTU_1467	0	1	0	2	0	0	0	1	1	0	2	0	0	0	0	1	0	1	0	0	1	0	0	1	0	0	0	0	0	0	0	1	0	0	1	0	0	0	0	0	1	0	0	0	0	0	0	0
	OTU_1468	1	0	0	2	0	1	1	0	1	0	0	1	2	0	0	0	1	1	1	1	0	2	1	0	0	0	0	0	0	0	0	0	0	0	0	0	0	1	0	0	1	0	1	1	1	1	0	0
	OTU_1469	1	3	3	1	2	1	0	1	3	3	0	1	0	3	2	0	2	3	4	2	1	1	2	0	2	1	0	3	0	2	0	0	0	0	0	0	0	0	0	0	2	2	8	7	1	1	4	4
	OTU_1470	0	0	1	0	0	0	0	0	0	0	0	0	1	0	0	1	1	0	1	0	0	0	0	0	0	0	1	2	0	0	0	1	1	0	0	0	2	0	2	0	0	1	0	0	0	0	0	0
	OTU_1471	0	2	0	1	0	0	1	0	0	0	1	0	0	1	0	1	1	1	0	2	0	1	0	1	0	0	0	1	0	1	1	0	0	0	0	0	2	0	0	2	0	0	0	1	0	0	0	1
	OTU_1472	0	0	0	0	0	0	0	0	0	0	0	0	0	0	0	0	0	0	0	0	0	0	0	0	0	0	0	0	0	1	0	0	0	0	0	0	0	0	0	0	0	0	0	0	0	0	0	0
	OTU_1473	1	2	0	2	0	0	1	1	1	0	0	0	3	0	0	2	1	0	0	1	0	2	2	1	5	2	0	1	0	1	2	3	1	1	0	0	1	0	0	1	4	0	1	2	1	0	1	0
	OTU_1474	0	0	0	0	0	0	0	0	0	0	0	0	0	0	0	0	0	0	0	0	0	0	0	0	0	0	1	0	0	1	3	0	0	0	0	0	2	0	0	0	0	0	0	0	0	0	1	0
	OTU_1475	0	0	2	1	0	1	1	1	3	2	1	1	0	1	2	1	1	0	1	0	0	1	0	0	2	2	0	0	0	0	1	1	2	0	1	0	3	0	0	1	1	2	2	2	0	3	2	3
	OTU_1476	0	0	0	0	1	0	0	0	1	0	0	0	0	1	0	0	0	0	0	0	0	0	0	2	1	0	0	1	0	0	0	1	0	0	3	0	0	1	0	1	0	0	0	0	0	1	0	0
	OTU_1477	0	0	1	0	1	1	0	0	3	0	0	0	1	0	0	1	1	0	1	0	1	0	0	0	0	3	0	0	0	1	0	1	0	1	0	0	1	2	1	2	0	0	1	0	2	0	0	0
	OTU_1478	0	0	0	1	1	1	0	0	2	1	0	0	0	1	1	1	0	0	0	0	2	0	0	0	2	0	1	0	0	0	3	0	0	0	0	1	0	1	0	0	1	1	1	2	0	0	0	1
	OTU_1479	0	0	0	0	0	0	0	0	0	0	0	0	0	0	0	0	0	0	0	0	0	0	0	0	0	0	0	0	0	0	0	0	0	0	0	0	0	0	0	0	0	0	0	0	0	0	0	0
	OTU_1480	2	0	0	2	1	0	0	0	0	2	1	1	2	2	1	0	1	2	0	0	1	0	1	1	1	2	1	1	1	0	1	3	0	1	2	0	1	0	2	2	0	3	1	3	1	0	1	2
	OTU_1481	5	1	2	1	1	0	3	3	0	0	2	0	2	2	0	1	0	1	2	2	2	1	0	2	0	1	1	0	2	1	3	1	0	1	1	2	2	0	1	1	1	0	3	0	1	1	3	1
	OTU_1482	1	0	0	1	2	0	0	0	0	2	2	0	1	2	0	0	3	1	1	1	0	0	2	0	1	0	2	4	1	2	0	2	1	1	0	5	8	1	3	1	1	0	0	2	2	2	0	1
	OTU_1483	1	0	1	0	0	0	0	0	0	0	0	0	1	0	1	0	1	0	1	0	0	0	0	0	0	0	1	1	1	0	1	0	0	0	1	0	2	0	0	1	1	0	0	2	1	0	0	1
	OTU_1484	0	0	0	0	0	2	0	0	1	1	2	0	1	2	0	0	0	0	0	0	1	0	0	1	0	0	0	0	0	1	2	1	2	1	1	0	1	1	1	0	0	0	0	0	0	0	0	1
	OTU_1485	0	0	0	1	0	0	0	1	0	0	1	0	2	1	0	0	1	1	0	0	0	0	0	1	0	0	0	0	0	0	1	1	0	0	0	0	0	0	1	1	0	0	0	1	1	0	0	0
	OTU_1486	0	1	0	0	0	0	0	0	0	0	0	0	0	2	0	1	2	0	3	0	0	0	2	0	0	0	1	0	0	0	2	0	0	0	0	0	2	0	1	0	0	1	0	1	0	0	0	0
	OTU_1487	2	0	0	0	1	1	0	0	2	1	3	2	6	5	0	3	0	3	0	0	1	1	0	3	2	3	0	4	1	0	2	5	1	1	1	1	3	1	0	3	0	1	0	2	1	1	4	1
	OTU_1488	1	1	0	0	1	0	1	0	1	1	0	1	1	0	0	0	0	0	0	0	0	0	0	1	0	0	0	1	0	2	0	0	1	0	0	0	0	0	1	1	0	2	0	0	0	2	0	1
	OTU_1489	0	0	1	3	2	0	2	0	0	0	1	1	2	2	1	1	1	3	3	2	1	1	0	0	1	1	1	1	0	2	1	0	1	0	0	0	0	2	0	0	5	1	0	1	2	1	0	5
	OTU_1490	0	0	0	3	0	1	0	1	1	0	0	0	0	3	0	0	1	0	3	2	0	0	0	0	0	0	0	0	0	0	0	0	0	0	0	1	0	0	1	1	2	1	0	0	1	1	1	0
	OTU_1491	1	0	0	0	0	0	0	0	0	0	0	0	1	0	0	0	0	0	3	1	0	0	0	0	0	1	0	2	1	0	1	0	0	0	0	1	0	0	0	0	0	1	1	0	0	0	2	0
	OTU_1492	0	1	0	0	0	0	0	1	0	0	0	0	0	0	0	1	0	0	0	0	0	0	0	0	0	1	0	1	1	3	1	1	0	0	0	0	0	0	0	0	0	0	0	0	0	1	2	1
	OTU_1493	1	0	0	0	1	0	1	0	0	1	0	1	1	0	1	1	0	0	0	1	0	0	0	0	0	1	0	0	0	2	0	0	0	0	0	0	0	0	1	1	1	1	0	0	2	0	1	0
	OTU_1494	1	2	1	0	2	2	2	2	2	0	0	2	0	0	1	1	0	1	0	0	0	2	1	0	1	0	0	1	1	0	1	0	0	0	0	1	1	0	1	0	0	0	1	1	0	0	1	0
	OTU_1495	0	0	0	0	0	1	0	0	0	2	0	0	0	0	1	0	0	1	2	1	1	1	0	0	1	1	5	0	1	2	0	0	1	0	0	0	0	0	0	0	0	1	1	1	0	0	1	2
	OTU_1496	3	0	0	4	0	7	4	3	6	2	5	2	6	4	2	4	4	2	2	4	6	6	2	7	8	4	3	6	3	1	4	1	4	6	2	5	2	5	3	1	4	1	5	5	7	2	6	4
	OTU_1497	2	1	2	1	4	0	5	2	2	0	0	4	1	2	1	3	1	0	9	2	0	1	1	1	0	2	1	3	1	2	1	3	1	3	0	1	1	0	1	0	1	3	2	0	3	2	0	2
	OTU_1498	0	0	0	0	0	0	0	0	0	0	0	0	0	0	0	0	0	0	0	1	0	0	0	0	0	0	0	1	1	1	1	0	0	1	0	0	0	0	0	0	1	0	1	0	1	0	2	1
	OTU_1499	0	1	1	0	0	2	0	0	1	1	0	1	1	0	0	0	0	0	1	0	2	1	3	0	0	0	0	2	1	0	2	1	0	0	1	1	0	1	0	0	0	0	0	1	0	1	1	2
	OTU_1500	0	1	0	0	0	0	1	0	0	0	0	0	1	0	0	0	0	0	0	1	0	1	1	0	0	1	0	0	0	1	0	1	0	0	0	2	0	0	0	0	1	0	0	2	0	1	0	0
	OTU_1501	0	0	1	0	0	0	0	0	0	0	0	0	0	0	2	0	0	0	1	0	1	0	0	1	0	0	0	1	0	0	0	0	1	0	0	0	0	0	0	0	0	0	0	1	0	1	0	0
	OTU_1502	3	1	0	2	1	2	0	0	0	1	0	0	1	2	1	1	0	0	4	0	0	1	1	1	1	0	1	0	3	0	0	0	1	0	1	3	5	0	1	1	2	2	1	1	1	3	2	2
	OTU_1503	0	0	1	0	0	0	0	0	0	0	1	0	1	0	0	0	0	0	0	0	0	0	1	0	1	1	0	0	1	0	1	0	0	2	0	0	0	1	1	0	0	0	0	0	1	1	0	0
	OTU_1504	0	0	2	0	2	0	0	0	1	1	1	0	0	0	0	0	2	0	2	1	1	0	0	0	1	0	1	0	1	0	3	0	1	0	0	1	1	0	0	0	0	0	0	0	1	1	0	1
	OTU_1505	1	0	0	0	0	0	0	0	0	0	0	0	0	0	0	0	0	0	0	0	0	0	0	0	0	0	0	0	0	0	1	0	0	0	0	0	0	0	0	0	0	0	0	0	0	0	0	0
	OTU_1506	0	1	0	0	0	0	1	0	0	1	1	0	0	2	0	1	0	0	0	0	0	0	0	0	0	0	0	1	0	3	2	1	0	1	1	0	0	0	1	0	2	0	0	1	2	0	0	0
	OTU_1507	0	1	0	0	0	0	1	1	0	0	0	0	0	0	1	0	0	1	0	0	2	1	0	0	1	1	2	2	0	0	0	1	0	0	0	1	1	2	0	0	3	1	0	1	5	1	1	0
	OTU_1508	1	0	0	0	0	1	0	0	0	0	0	0	1	1	0	0	0	0	0	0	0	0	0	1	0	1	1	0	0	0	0	0	0	0	0	0	0	0	1	0	1	0	0	0	2	0	0	0
	OTU_1509	0	0	0	0	0	1	1	2	0	0	2	0	1	4	1	1	0	1	3	1	0	0	1	0	1	2	0	1	1	0	0	0	0	0	1	0	1	1	0	1	3	0	3	3	1	0	2	0
	OTU_1510	0	2	1	0	0	0	2	1	0	1	0	0	1	1	1	1	1	0	1	1	0	0	0	1	0	0	1	0	0	0	0	0	0	0	1	1	0	1	1	0	0	0	0	2	1	0	0	0
	OTU_1511	1	0	0	1	0	0	1	0	1	0	0	2	1	0	0	0	0	0	1	0	0	1	1	0	1	0	1	0	0	2	0	0	0	1	0	0	0	1	1	0	1	1	0	0	3	0	2	1
	OTU_1512	1	2	0	1	0	1	2	0	0	0	1	1	2	1	1	0	0	0	1	0	0	2	0	1	1	0	0	2	2	3	0	0	0	1	1	2	1	0	0	1	1	0	0	0	1	1	0	1
	OTU_1513	0	1	0	0	0	1	0	0	0	0	2	2	1	1	0	0	1	0	0	0	0	1	2	1	1	0	1	1	0	0	2	0	2	2	3	2	0	0	0	0	2	2	0	2	0	2	1	1
	OTU_1514	1	0	1	0	0	1	0	0	1	0	0	0	0	0	0	0	0	0	0	0	1	1	0	0	0	0	0	0	2	2	1	0	0	1	0	0	1	1	1	0	2	0	1	0	0	0	0	1
	OTU_1515	0	0	0	1	0	0	0	0	0	1	1	1	1	1	0	0	1	0	1	1	1	0	1	0	0	0	2	3	2	0	1	1	0	0	0	1	2	0	1	2	2	0	1	1	1	0	0	2
	OTU_1516	1	1	1	0	0	1	0	0	0	0	1	1	1	2	0	1	2	2	0	0	1	0	1	0	1	1	0	2	0	0	3	0	1	0	1	2	4	1	0	0	1	1	2	4	5	0	0	2
	OTU_1517	0	1	0	0	2	0	2	1	0	0	0	0	0	0	0	0	0	0	0	0	3	0	0	0	0	1	0	0	0	0	0	0	0	0	0	0	1	0	1	3	0	0	0	0	0	0	0	0
	OTU_1518	0	0	0	0	1	1	0	1	0	0	0	1	2	1	2	0	0	0	2	0	1	1	0	1	0	0	0	0	1	0	1	1	0	0	2	0	0	0	0	0	1	0	1	3	1	1	0	1
	OTU_1519	3	6	5	3	6	2	1	5	2	5	3	4	3	2	0	6	2	1	2	1	7	3	7	2	4	8	5	5	6	8	7	7	8	11	5	9	6	10	11	4	11	6	4	9	8	9	5	8
	OTU_1520	0	0	0	0	1	0	1	1	0	0	0	1	0	1	1	1	0	0	0	2	1	0	1	0	0	0	0	2	0	1	1	0	0	0	0	0	0	0	1	0	0	1	0	0	2	1	1	0
	OTU_1521	0	1	0	0	0	0	1	0	0	0	2	1	0	0	0	0	1	1	5	0	1	1	0	0	1	0	2	1	1	1	3	1	1	0	3	3	6	2	0	2	3	2	0	1	0	2	2	1
	OTU_1522	0	0	1	0	1	0	3	0	1	0	1	0	3	0	0	0	1	0	0	2	0	0	1	2	2	0	1	2	0	0	2	0	1	0	0	4	4	0	0	2	4	0	0	5	0	0	2	0
	OTU_1523	0	0	0	0	1	1	0	0	0	0	0	0	2	4	1	0	0	2	2	0	0	0	0	1	2	1	0	1	3	0	0	1	0	0	3	0	1	0	3	0	3	0	1	2	2	0	2	3
	OTU_1524	0	0	1	0	0	0	2	1	0	0	1	1	0	1	0	0	0	0	0	1	0	3	2	1	0	0	0	0	1	1	1	0	0	0	0	0	0	0	1	0	0	1	0	1	0	0	1	0
	OTU_1525	0	1	1	2	1	3	2	2	0	1	3	2	6	3	2	2	4	5	8	5	0	0	0	1	0	0	1	1	1	1	0	4	0	0	0	0	0	3	2	0	0	1	0	0	0	0	0	2
	OTU_1526	1	0	0	0	0	0	0	0	0	1	0	0	0	0	0	0	1	1	1	0	1	1	0	0	0	0	0	1	0	0	0	0	0	0	0	1	0	0	0	0	0	0	0	0	0	1	0	0
	OTU_1527	0	0	0	0	0	0	0	0	0	0	1	0	0	0	0	0	0	0	0	0	0	0	0	0	0	0	0	1	0	0	1	1	0	0	0	0	0	0	0	0	0	0	0	0	0	1	0	0
	OTU_1528	0	0	0	0	0	0	0	0	1	0	0	0	0	1	1	0	0	1	1	0	0	1	1	0	0	2	1	1	0	0	0	0	0	0	0	1	1	0	0	0	1	0	1	3	2	3	0	1
	OTU_1529	0	1	0	0	0	1	0	0	0	2	0	0	0	0	0	0	0	0	0	0	0	0	0	0	0	0	0	0	0	0	0	0	0	0	0	0	0	1	0	0	0	0	0	2	0	0	0	0
	OTU_1530	2	0	1	1	0	0	0	0	2	0	1	0	0	1	0	0	2	0	1	0	0	0	0	0	0	0	0	0	0	0	0	0	0	2	1	1	0	0	1	0	0	1	0	0	1	1	0	1
	OTU_1531	0	1	0	0	0	0	1	0	1	1	0	1	2	0	2	0	0	0	0	2	1	0	2	1	0	3	3	5	2	1	1	1	1	1	1	5	3	3	0	0	0	1	0	2	0	0	3	2
	OTU_1532	0	0	0	1	0	0	1	0	0	0	0	0	1	0	1	0	0	1	0	0	0	0	0	0	0	0	0	1	0	0	0	0	0	1	0	0	0	1	0	0	0	2	0	1	1	0	0	1
	OTU_1533	0	0	0	1	0	0	0	0	0	0	1	0	0	0	1	0	0	1	0	0	0	1	0	0	0	0	0	1	0	0	0	0	0	0	0	0	0	0	1	0	0	1	0	0	0	0	0	0
	OTU_1534	2	0	0	0	0	0	0	0	0	0	2	0	0	2	0	0	0	0	0	0	0	0	0	1	0	0	0	0	0	0	0	0	0	0	1	0	1	0	0	3	0	0	0	0	0	0	0	0
	OTU_1535	0	0	1	0	0	0	0	1	0	0	0	0	1	1	0	0	1	0	3	0	0	0	1	2	1	1	1	1	1	0	0	0	0	0	0	0	1	0	0	0	0	0	0	0	0	0	0	0
	OTU_1536	1	0	0	1	0	0	0	0	0	0	0	0	0	0	0	0	0	0	0	0	0	0	0	0	0	0	0	0	2	0	0	0	0	0	0	0	3	1	0	0	0	0	1	0	0	1	0	1
	OTU_1537	0	2	0	1	1	0	1	3	1	1	2	1	1	0	1	1	0	0	0	0	2	3	0	1	0	3	3	1	0	0	0	0	1	1	0	1	0	1	1	0	1	1	2	0	1	0	1	1
	OTU_1538	2	1	0	1	4	1	0	0	2	1	0	0	1	5	0	0	0	0	1	0	0	5	1	0	8	0	1	2	0	1	0	1	1	3	1	1	0	2	8	0	1	1	6	0	1	1	0	0
	OTU_1539	1	1	1	0	0	0	3	0	0	0	2	1	0	1	0	0	0	0	0	0	0	1	0	3	1	0	2	0	0	0	0	0	1	1	0	2	0	0	0	0	2	1	0	1	0	0	1	0
	OTU_1540	0	5	2	0	3	4	1	2	2	4	0	4	4	2	0	2	1	1	4	6	4	2	1	5	2	2	4	5	6	2	2	4	4	2	1	2	1	0	1	3	4	1	1	1	0	1	4	5
	OTU_1541	0	0	0	1	2	0	0	0	0	0	0	0	1	2	1	1	0	0	0	2	0	0	0	2	0	0	0	0	0	1	0	2	0	1	0	0	1	0	1	0	3	0	0	0	0	0	1	1
	OTU_1542	1	3	1	0	0	0	0	1	1	0	0	0	2	0	0	2	0	2	0	0	1	0	1	0	1	0	0	2	1	2	0	0	1	3	2	1	0	0	1	2	2	1	0	0	0	0	1	0
	OTU_1543	0	1	0	0	0	1	0	0	1	1	1	2	1	2	0	0	1	0	0	0	0	0	0	0	2	0	0	0	0	2	1	1	0	2	2	1	4	0	1	2	0	0	0	3	1	0	1	1
	OTU_1544	0	0	0	0	0	0	0	0	0	0	0	0	0	1	0	1	0	0	0	0	0	1	0	0	0	0	0	0	0	0	0	0	0	0	0	0	0	0	1	1	1	0	0	0	0	0	0	0
	OTU_1545	0	0	1	1	0	0	2	0	0	0	0	0	0	0	0	0	0	2	0	0	0	3	0	0	0	0	2	0	0	0	0	1	2	1	1	0	0	0	0	0	0	0	1	1	1	0	1	0
	OTU_1546	0	0	0	0	0	1	0	0	0	0	2	1	0	0	1	0	1	0	2	1	2	0	0	0	0	0	0	0	0	2	0	0	0	1	0	0	0	1	0	0	0	0	0	3	0	0	1	1
	OTU_1547	0	0	2	0	1	3	1	1	1	1	1	1	0	0	1	1	1	1	0	0	0	2	1	0	0	1	2	0	0	1	0	2	0	1	2	2	0	0	2	2	2	1	1	0	1	1	1	1
	OTU_1548	0	1	0	0	0	0	2	0	1	1	0	2	1	1	0	1	0	0	4	0	0	1	1	1	2	0	0	1	0	0	0	0	2	0	0	1	0	0	2	0	0	3	1	0	0	3	0	2
	OTU_1549	1	2	1	1	3	2	1	0	2	1	1	4	1	5	2	4	1	1	1	8	2	2	1	2	4	2	1	2	2	2	1	4	3	1	0	2	1	3	1	3	4	3	1	2	0	2	1	3
	OTU_1550	0	0	0	3	1	0	0	0	1	0	1	1	0	0	0	0	0	0	2	0	0	0	2	0	0	0	0	1	0	1	0	0	0	0	0	0	3	0	0	0	0	0	0	1	0	0	2	0
	OTU_1551	0	0	1	0	1	0	0	1	0	2	0	0	0	1	0	0	1	0	0	0	0	0	0	0	1	1	1	2	0	1	2	0	1	2	1	0	0	1	1	0	0	0	0	0	0	2	0	0
	OTU_1552	0	0	0	0	0	0	0	1	0	0	0	0	0	1	0	0	0	0	0	0	0	0	0	0	1	0	0	0	1	0	1	0	1	0	1	0	0	0	0	0	1	0	0	1	0	0	0	0
	OTU_1553	0	1	0	2	2	0	0	0	0	0	0	1	1	0	0	0	1	0	1	0	0	0	1	1	0	0	0	0	0	0	1	0	0	0	1	0	0	0	1	2	1	2	0	0	0	1	0	0
	OTU_1554	2	2	2	1	1	4	1	1	2	4	1	0	2	6	0	1	2	1	3	0	4	5	2	1	0	1	1	6	0	1	0	0	0	0	0	0	0	0	0	0	9	0	2	4	0	2	1	1
	OTU_1555	0	0	1	0	0	2	1	3	0	1	1	2	1	1	1	2	1	4	2	6	0	1	1	0	0	1	0	0	1	0	0	0	0	0	1	1	0	0	0	0	0	0	0	0	0	0	0	0
	OTU_1556	1	0	0	0	1	0	1	0	3	0	1	0	4	1	1	1	1	2	0	0	0	0	2	0	1	1	0	0	0	0	0	0	1	0	1	0	7	1	1	0	2	4	3	7	4	1	2	2
	OTU_1557	0	1	1	0	1	1	0	1	0	3	0	0	0	0	0	0	0	0	0	0	2	1	0	1	0	0	0	0	4	0	0	0	0	0	0	0	1	1	1	0	1	0	0	1	0	1	0	0
	OTU_1558	1	0	2	0	0	0	1	1	0	0	3	1	1	2	1	0	1	1	1	1	0	0	0	0	0	0	0	0	0	0	0	0	1	0	2	1	1	2	0	0	2	0	0	4	0	1	0	0
	OTU_1559	0	0	0	2	2	1	0	1	1	1	0	0	0	3	0	0	1	1	1	0	0	0	1	1	0	0	0	1	2	2	0	0	0	0	1	0	1	2	0	1	0	0	1	1	0	2	0	1
	OTU_1560	1	2	2	2	0	0	0	1	1	0	2	0	1	1	1	0	2	0	1	0	3	0	0	0	0	0	0	1	0	0	0	0	0	0	0	2	0	0	0	0	0	0	1	0	1	0	1	0
	OTU_1561	1	1	0	1	1	1	1	0	0	0	0	0	2	1	0	1	1	2	1	1	0	2	0	1	0	1	0	0	1	0	0	1	1	0	1	0	3	2	0	3	1	0	0	1	2	1	3	1
	OTU_1562	1	2	1	0	0	1	0	1	1	0	0	0	1	6	1	1	0	0	4	2	2	2	0	2	0	0	1	0	2	1	1	3	2	0	0	0	4	2	0	0	1	2	2	4	1	2	0	2
	OTU_1563	0	1	1	1	0	0	0	1	0	0	1	0	1	0	2	3	0	1	0	0	3	0	1	0	1	0	0	0	1	0	3	3	1	3	0	2	2	2	1	2	0	0	2	1	1	1	0	0
	OTU_1564	0	1	0	1	1	1	0	0	2	1	3	3	0	0	0	0	0	3	0	0	1	2	0	0	1	0	0	1	1	0	1	1	0	2	0	0	1	2	0	0	0	1	0	1	0	0	1	0
	OTU_1565	3	2	2	3	0	1	0	1	4	3	3	1	1	0	0	0	2	3	1	2	0	1	1	1	3	1	3	1	0	2	1	1	1	0	0	1	3	1	1	2	8	1	0	2	1	0	1	1
	OTU_1566	0	0	1	1	0	1	1	0	0	1	1	0	0	3	0	3	1	1	0	1	0	2	1	1	1	1	2	0	1	0	2	0	0	1	1	1	1	0	0	1	0	0	0	0	0	0	1	0
	OTU_1567	0	1	1	2	1	1	0	1	1	1	0	0	0	0	0	0	0	2	0	2	0	0	1	1	1	0	0	1	1	1	3	2	1	1	0	0	0	0	0	1	0	1	0	0	0	1	0	0
	OTU_1568	0	0	0	0	0	0	0	0	0	0	0	0	1	1	0	0	0	0	1	0	0	5	0	0	2	0	0	0	1	0	2	2	0	2	0	1	1	2	0	0	4	1	0	0	0	0	0	1
	OTU_1569	0	0	0	0	0	0	0	0	0	0	0	0	1	0	0	0	1	1	1	0	1	0	2	0	1	0	0	2	2	0	1	0	0	0	1	0	0	1	0	0	0	1	0	2	1	3	0	1
	OTU_1570	15	18	19	9	12	21	22	17	13	30	14	22	17	10	13	19	14	17	8	17	27	13	20	20	10	9	15	14	10	11	17	11	11	14	12	12	11	12	14	20	17	12	17	5	16	14	12	10
	OTU_1571	1	1	0	0	1	1	0	0	1	0	0	0	0	2	0	0	1	0	2	1	0	0	1	0	3	1	0	0	1	1	0	3	0	2	0	0	1	1	0	1	0	0	1	0	1	3	4	0
	OTU_1572	0	0	0	0	0	0	0	1	0	1	0	0	0	1	0	1	0	0	2	0	0	0	0	0	0	1	0	0	1	0	0	0	0	0	0	1	0	0	2	1	0	0	0	0	0	0	0	0
	OTU_1573	0	1	0	0	0	0	0	0	0	1	0	0	0	0	1	0	2	0	1	1	0	0	0	0	0	0	0	0	1	0	2	0	1	0	1	0	0	0	1	0	0	1	0	0	0	0	0	1
	OTU_1574	0	0	1	0	1	0	3	0	1	0	0	0	0	1	0	1	1	0	2	0	0	1	0	1	1	0	1	3	0	1	1	0	0	0	1	1	2	1	1	1	0	0	0	0	0	1	0	1
	OTU_1575	0	1	0	0	2	2	0	0	1	1	0	2	0	4	0	1	0	0	0	1	1	1	0	3	2	1	1	4	2	3	3	3	0	3	1	0	3	0	0	0	0	2	3	4	2	1	1	1
	OTU_1576	2	1	0	0	0	0	0	0	0	0	1	1	1	1	1	1	0	0	2	0	1	0	1	0	0	0	0	1	0	0	1	1	0	1	0	0	0	1	1	0	1	0	1	0	0	0	0	0
	OTU_1577	0	0	0	0	0	0	0	0	0	0	0	0	0	0	0	0	0	0	0	0	0	0	0	0	0	0	0	0	0	0	0	0	0	0	0	0	0	0	0	0	0	0	0	0	0	0	0	0
	OTU_1578	1	1	3	0	0	0	1	0	1	1	2	1	0	1	1	0	1	3	1	0	1	0	2	0	0	0	2	1	2	0	1	0	1	2	3	0	2	1	0	1	0	1	1	0	0	3	0	2
	OTU_1579	1	3	2	0	0	0	0	0	0	1	0	2	1	1	1	0	0	1	1	0	2	0	0	1	0	0	0	0	0	3	0	2	0	1	0	0	0	0	0	0	1	0	0	0	0	0	0	0
	OTU_1580	2	0	1	2	1	3	3	1	1	0	2	0	2	2	2	1	2	0	2	0	2	4	0	0	0	2	2	2	0	0	2	0	0	0	2	1	1	1	0	1	1	2	3	2	2	0	1	1
	OTU_1581	0	0	0	1	0	0	2	1	1	0	0	0	1	3	0	0	0	1	1	1	0	0	0	0	1	1	0	0	1	0	0	0	1	0	0	0	0	0	0	0	2	0	0	0	0	0	0	0
	OTU_1582	0	0	1	0	0	0	0	0	0	0	0	0	0	2	0	0	0	0	1	0	0	1	0	1	0	0	1	0	0	0	0	1	0	0	0	1	0	0	0	1	0	0	1	0	1	0	0	1
	OTU_1583	2	0	0	1	0	2	0	2	2	0	0	2	0	2	2	0	0	2	0	5	0	0	1	0	0	1	2	0	0	2	2	0	1	0	0	0	0	1	1	2	1	1	0	2	0	3	2	0
	OTU_1584	0	0	0	0	0	0	0	0	0	0	0	0	0	0	0	0	0	0	0	0	0	0	1	0	0	0	1	0	1	0	0	0	0	0	0	0	0	0	0	0	0	0	2	0	1	0	0	0
	OTU_1585	0	0	0	0	0	0	0	0	0	0	0	0	0	0	0	0	0	0	0	0	0	0	0	0	0	0	0	0	0	0	0	0	0	0	0	0	0	0	0	0	0	0	0	0	0	0	0	0
	OTU_1586	0	1	0	0	0	0	1	1	0	0	0	1	0	0	2	1	1	1	0	0	2	0	0	0	0	1	0	1	0	0	0	3	0	1	1	1	0	0	0	1	0	0	1	0	1	1	0	0
	OTU_1587	0	2	1	1	0	2	0	1	3	2	4	1	3	1	1	0	1	1	0	0	2	1	0	0	1	2	3	2	2	0	2	0	0	1	2	1	1	1	3	0	1	1	1	0	2	0	3	0
	OTU_1588	0	0	0	0	0	0	0	0	0	0	0	0	0	0	0	0	0	0	0	1	0	0	1	0	0	0	0	0	0	0	0	1	0	0	0	2	0	0	0	0	0	0	0	0	0	0	1	0
	OTU_1589	2	0	0	0	0	0	1	0	0	0	1	0	1	0	1	0	0	0	3	1	1	1	0	0	0	0	0	1	1	2	1	0	0	0	0	2	0	0	1	1	0	1	0	1	0	1	1	0
	OTU_1590	3	0	0	0	0	1	1	0	0	0	1	0	2	1	1	0	1	0	0	0	0	0	0	0	0	1	0	0	0	0	1	0	0	0	1	0	0	0	1	0	2	0	0	2	0	0	1	1
	OTU_1591	0	0	0	0	0	0	0	0	0	0	1	0	0	0	0	0	0	0	0	0	0	0	0	0	0	0	0	0	1	0	0	0	0	0	0	0	0	0	0	0	0	0	0	1	1	0	0	0
	OTU_1592	0	0	1	1	2	0	1	0	0	0	0	1	0	0	0	1	0	0	0	0	1	2	0	0	1	0	0	3	0	0	2	0	2	0	1	1	0	0	1	0	3	2	2	0	0	1	0	1
	OTU_1593	0	0	0	0	0	1	0	1	0	1	0	1	1	1	0	0	0	0	0	0	0	0	0	2	0	0	1	0	0	0	0	0	0	0	0	0	0	0	2	0	0	1	1	1	0	0	0	0
	OTU_1594	0	0	0	0	0	0	0	0	0	0	0	0	0	0	0	0	0	0	0	0	0	0	0	0	0	0	0	0	0	1	0	0	0	0	0	0	0	0	0	1	0	0	2	0	0	0	2	0
	OTU_1595	1	2	0	1	1	1	1	1	1	0	1	0	1	1	2	2	0	0	6	1	2	0	0	1	1	1	1	1	2	0	1	0	1	0	0	1	5	1	4	0	0	0	1	0	0	0	0	1
	OTU_1596	4	1	1	1	3	4	1	2	1	1	2	2	1	4	5	2	3	2	4	3	0	1	0	3	0	0	1	1	2	0	2	2	1	2	1	2	4	2	1	0	5	4	0	5	3	1	4	3
	OTU_1597	0	1	0	0	5	4	4	2	1	0	2	1	1	1	1	1	1	0	1	1	1	0	0	1	0	1	0	0	1	0	0	1	0	1	0	0	0	2	0	0	0	0	1	0	0	0	0	0
	OTU_1598	0	0	0	0	1	0	0	0	0	0	0	1	0	0	0	0	0	1	0	1	0	0	0	0	0	0	0	1	1	1	0	0	0	0	0	2	2	1	0	0	0	0	1	0	1	1	0	0
	OTU_1599	0	1	1	2	0	1	0	0	0	0	0	0	1	0	0	1	0	1	0	0	0	2	0	0	0	0	1	0	1	0	1	0	0	0	1	0	0	1	0	1	0	1	1	1	1	0	0	2
	OTU_1600	0	0	0	0	0	1	0	0	0	0	2	0	0	0	0	0	0	0	1	0	0	0	1	1	0	1	0	0	0	1	0	1	1	1	0	0	0	0	0	0	0	0	1	0	0	0	0	0
	OTU_1601	0	1	2	0	0	2	0	2	2	2	2	0	0	1	1	1	1	2	4	1	0	1	2	0	2	0	0	1	1	0	1	1	1	0	0	0	0	0	0	0	1	0	1	2	0	0	0	0
	OTU_1602	0	0	0	0	3	0	0	1	0	0	1	0	0	1	0	0	1	0	0	0	1	3	0	1	2	1	1	0	0	1	0	4	1	0	0	0	0	0	0	1	0	0	2	0	0	0	1	0
	OTU_1603	0	0	0	0	0	0	0	0	0	0	0	0	0	0	0	0	0	0	0	0	0	0	0	0	0	0	0	0	0	0	1	0	0	0	0	0	0	0	0	0	0	0	0	0	0	0	0	0
	OTU_1604	0	1	0	2	1	0	2	0	1	1	1	0	0	2	1	0	0	1	3	1	1	0	0	0	1	0	0	0	0	0	2	0	3	2	0	1	1	2	1	2	4	1	1	4	2	2	0	3
	OTU_1605	1	1	3	2	1	2	1	1	0	1	3	0	1	2	1	1	1	0	1	1	0	2	1	0	2	2	1	1	2	1	1	1	1	2	2	2	2	2	0	1	1	1	2	4	1	0	2	2
	OTU_1606	2	0	0	1	1	2	0	0	1	0	0	0	3	4	0	2	2	0	1	3	4	1	0	1	2	1	2	0	0	0	1	2	1	0	1	3	4	0	3	3	2	1	1	1	1	1	1	1
	OTU_1607	0	0	0	0	0	0	0	2	0	1	0	0	0	0	0	0	1	0	0	1	1	0	0	0	1	0	0	0	0	0	0	2	0	1	0	1	1	0	0	1	1	0	0	2	0	0	0	1
	OTU_1608	0	0	0	0	0	1	0	0	0	0	0	0	0	0	0	0	0	1	1	0	1	0	0	0	1	0	1	0	1	2	0	0	0	0	0	1	0	0	0	0	0	0	1	1	0	0	0	0
	OTU_1609	0	1	2	1	1	1	0	1	0	1	1	1	2	2	0	0	1	1	1	1	0	2	1	3	2	1	1	1	1	1	1	2	1	2	1	2	3	1	0	1	2	0	2	2	2	1	2	1
	OTU_1610	0	0	0	0	1	0	0	0	0	0	0	0	0	2	0	0	2	0	0	0	0	0	1	0	1	0	0	1	2	0	0	0	0	1	0	0	1	0	0	0	0	0	0	0	0	0	0	0
	OTU_1611	0	0	0	0	0	0	0	0	0	0	0	1	0	0	0	1	0	0	0	0	0	1	0	1	0	0	0	1	1	1	0	0	0	0	0	0	0	0	0	0	0	0	2	1	0	0	1	0
	OTU_1612	1	0	1	0	0	1	0	0	0	0	1	0	1	0	1	1	1	0	0	0	0	0	0	1	0	1	2	1	0	0	0	0	0	1	0	0	0	0	0	1	1	0	0	2	1	1	0	0
	OTU_1613	1	0	1	1	0	0	1	0	1	0	0	0	1	1	0	0	2	0	0	0	1	2	1	1	0	2	2	0	1	0	1	0	0	1	4	0	0	1	2	1	0	0	1	0	1	0	0	1
	OTU_1614	0	0	1	1	0	1	0	0	0	1	0	1	2	2	0	2	2	0	1	3	0	0	0	0	0	1	1	0	0	0	0	1	1	1	1	0	1	0	0	0	0	0	1	3	0	0	1	1
	OTU_1615	0	2	0	0	0	1	0	1	1	0	1	0	0	0	0	0	0	0	2	0	2	0	1	2	0	0	0	1	1	0	1	0	1	1	0	1	2	0	0	1	3	0	4	3	0	2	1	1
	OTU_1616	1	1	0	0	0	0	0	1	0	0	4	0	1	1	0	3	0	0	2	0	0	0	0	0	1	1	0	1	0	1	1	1	0	0	0	0	1	0	0	0	2	0	1	1	1	0	0	1
	OTU_1617	0	0	1	1	0	1	0	0	1	0	0	0	1	0	0	0	0	0	2	0	0	0	0	0	0	1	0	1	2	1	1	0	1	0	2	0	1	1	0	1	0	0	2	0	1	1	1	0
	OTU_1618	0	0	0	0	0	0	0	0	0	0	0	0	0	0	0	0	0	0	0	0	0	0	0	0	0	0	0	0	0	0	0	0	0	0	0	0	0	0	0	0	0	0	0	0	0	0	0	0
	OTU_1619	0	1	0	1	1	1	3	0	0	0	2	0	2	0	0	0	0	0	0	0	1	0	0	0	0	1	0	1	0	1	2	1	0	0	0	2	0	0	1	0	1	0	0	0	1	1	0	1
	OTU_1620	0	0	0	0	0	0	0	0	0	0	0	0	0	0	0	0	1	0	0	1	0	0	0	0	0	1	0	0	1	0	0	0	0	0	1	0	0	0	0	0	1	0	0	1	0	0	0	0
	OTU_1621	0	0	0	0	0	0	0	0	0	0	0	1	0	0	0	0	0	0	0	0	0	1	0	0	0	0	0	1	0	0	1	0	0	0	0	1	0	1	0	0	0	1	0	0	0	0	0	0
	OTU_1622	0	4	0	0	1	1	1	0	2	2	1	1	0	0	1	1	0	1	0	0	1	1	1	3	3	2	2	4	5	0	2	0	1	1	2	1	0	1	0	0	0	0	0	0	3	0	2	2
	OTU_1623	0	0	1	0	0	0	1	0	0	1	1	0	1	2	1	0	0	0	1	0	0	0	0	0	0	0	1	0	0	0	0	2	0	1	0	2	2	1	0	1	2	0	1	2	0	1	0	0
	OTU_1624	0	0	0	0	0	0	0	0	0	2	0	2	0	0	1	2	0	0	0	1	0	0	0	0	1	0	1	3	0	0	3	0	1	0	2	1	0	0	0	1	3	0	0	2	1	0	3	0
	OTU_1625	2	0	0	2	0	4	2	1	1	3	0	1	1	1	2	1	1	1	0	2	1	2	2	3	0	2	3	2	2	3	2	0	1	1	0	3	1	1	1	0	2	3	1	1	1	1	0	3
	OTU_1626	0	0	0	1	1	0	0	1	0	1	1	2	1	3	0	1	1	0	3	1	0	0	1	0	1	0	0	1	3	0	0	1	2	0	0	0	1	3	0	1	5	0	0	1	0	2	2	2
	OTU_1627	0	1	1	0	1	0	1	1	0	0	0	0	0	1	0	0	0	0	0	4	0	0	0	1	0	0	1	0	0	0	0	0	2	0	0	0	2	1	1	0	0	1	0	0	0	0	1	0
	OTU_1628	1	1	0	1	0	1	0	0	0	0	0	1	0	0	0	0	1	1	0	0	0	1	0	0	1	0	2	0	1	1	3	0	2	3	0	0	2	0	0	1	0	0	0	1	1	0	2	0
	OTU_1629	0	0	0	0	1	0	0	0	0	0	0	0	0	0	0	0	0	0	0	0	3	1	0	0	1	0	0	4	2	0	1	0	0	0	0	0	0	0	0	0	2	1	0	0	0	0	0	1
	OTU_1630	2	0	0	1	0	0	1	2	0	0	0	0	0	2	0	1	0	0	2	0	0	0	0	1	0	1	0	1	0	0	0	0	1	0	1	0	1	1	0	0	1	2	1	0	0	1	0	1
	OTU_1631	0	0	1	0	0	1	3	0	0	0	0	1	0	0	0	0	2	3	0	0	1	0	0	0	3	1	0	0	0	2	2	1	0	0	1	0	0	0	0	1	0	0	0	0	2	1	0	1
	OTU_1632	222	228	266	170	195	206	219	221	179	238	198	243	195	96	220	232	218	204	114	254	186	137	203	165	163	153	174	100	115	142	106	105	116	141	133	113	130	168	88	160	124	132	137	97	132	120	94	96
	OTU_1633	1	2	1	0	1	3	0	0	0	2	1	3	0	0	1	2	0	0	1	0	0	0	0	0	0	0	1	1	1	2	0	0	1	0	0	0	0	1	0	1	1	0	1	0	1	0	3	2
	OTU_1634	0	0	0	0	0	0	0	0	0	0	1	0	0	0	0	0	0	0	0	0	0	0	1	0	0	0	0	0	0	0	0	0	0	0	0	0	1	0	0	0	1	0	0	1	0	0	1	0
	OTU_1635	0	0	1	0	1	1	0	0	0	0	0	0	0	0	0	0	0	0	0	0	1	0	2	0	0	1	0	0	0	2	0	0	1	0	0	1	1	0	0	1	1	0	1	0	0	0	0	0
	OTU_1636	0	1	1	0	1	0	0	0	1	1	1	1	0	3	1	0	2	1	1	0	0	0	0	0	0	0	1	0	0	0	1	0	2	1	0	1	0	0	0	0	0	0	0	1	1	0	1	0
	OTU_1637	1	1	0	0	0	0	0	0	0	0	0	0	0	0	0	0	0	0	0	0	0	0	0	0	0	0	0	0	0	1	0	0	0	0	0	0	0	0	0	0	1	0	1	0	0	0	0	0
	OTU_1638	0	0	0	0	2	0	0	0	1	0	0	0	1	0	1	0	0	0	0	0	1	0	1	0	0	0	1	1	1	1	0	0	0	0	1	0	0	0	0	0	0	0	0	0	1	0	1	0
	OTU_1639	2	1	1	1	1	1	0	1	2	1	2	3	0	0	1	0	0	1	0	0	2	1	0	0	0	0	1	2	1	0	0	0	0	1	1	1	1	0	0	1	0	0	0	0	0	1	1	1
	OTU_1640	2	0	2	1	1	2	3	0	2	0	2	0	3	4	0	1	2	1	3	1	0	1	0	1	1	0	0	0	0	1	2	3	1	2	1	2	8	1	2	3	3	0	1	6	1	0	1	1
	OTU_1641	1	0	0	0	0	0	0	0	0	0	0	0	0	0	1	0	0	0	0	0	1	0	1	0	0	1	0	0	0	0	1	1	2	0	0	1	0	1	1	1	0	0	0	1	1	0	0	1
	OTU_1642	0	1	0	0	0	0	0	0	1	0	1	1	0	0	0	0	1	1	1	0	0	0	0	0	0	0	1	3	1	0	0	0	0	0	0	1	0	1	0	0	0	0	0	1	0	0	0	2
	OTU_1643	0	0	0	0	0	0	0	0	0	0	1	0	1	36	0	1	0	1	0	0	1	0	0	0	0	0	0	0	0	0	0	0	0	2	0	0	0	0	0	0	1	1	0	0	0	0	1	0
	OTU_1644	1	0	1	1	1	1	1	3	0	0	3	2	1	0	1	0	1	0	2	0	1	0	0	0	1	1	0	0	2	1	1	0	1	2	0	2	0	1	0	1	0	0	1	0	0	1	0	1
	OTU_1645	0	0	0	0	0	1	0	0	0	0	0	0	0	0	1	0	0	1	1	0	0	1	0	0	0	1	0	1	0	0	0	0	0	0	0	0	0	0	0	0	1	1	2	1	0	0	0	1
	OTU_1646	0	0	0	0	0	0	0	0	0	0	0	1	1	1	0	2	0	2	0	0	0	0	1	0	0	0	0	1	1	0	0	1	0	0	0	0	1	0	2	0	0	0	1	0	0	0	0	0
	OTU_1647	0	0	1	0	1	0	0	0	0	0	0	0	0	0	0	0	0	0	1	0	0	0	0	0	1	1	0	0	1	0	0	0	0	1	0	0	0	0	0	0	0	1	0	1	0	0	0	0
	OTU_1648	0	0	0	0	0	1	0	0	1	0	0	0	0	0	0	0	0	0	0	0	0	1	0	0	1	1	0	0	0	0	0	0	0	0	0	0	0	0	0	0	0	0	0	0	0	0	0	0
	OTU_1649	1	1	1	0	1	1	0	0	3	0	1	2	0	0	2	2	1	0	0	0	1	0	0	0	1	2	1	0	0	1	2	1	1	0	1	0	3	3	1	2	1	0	0	0	1	0	1	1
	OTU_1650	0	1	0	0	0	0	1	0	0	0	0	0	1	0	0	0	0	2	1	0	1	0	0	0	0	0	0	1	0	0	0	0	0	0	0	1	0	0	1	0	1	0	1	0	0	0	0	0
	OTU_1651	0	0	0	0	0	0	1	0	0	0	0	1	1	3	0	0	1	1	4	0	1	0	0	0	0	0	0	0	2	4	0	0	0	0	0	0	0	0	0	1	1	0	0	1	5	0	2	0
	OTU_1652	1	1	1	0	1	2	0	2	0	1	0	1	0	1	0	1	0	0	0	2	0	3	0	1	1	1	0	0	2	0	0	1	0	0	0	0	1	1	0	2	0	2	3	0	1	2	0	1
	OTU_1653	0	0	0	0	0	3	0	0	2	0	1	2	1	3	0	1	0	0	0	0	0	1	1	1	0	0	0	0	2	0	0	0	1	0	0	0	0	0	3	3	0	1	0	0	0	0	0	0
	OTU_1654	0	0	0	0	0	1	0	1	0	0	1	0	0	0	0	2	0	1	1	0	0	1	0	0	1	1	1	1	1	1	0	0	0	0	0	0	0	0	0	1	0	0	0	1	0	0	0	0
	OTU_1655	0	0	1	2	0	0	0	0	2	1	0	0	0	1	1	1	1	0	0	2	2	10	0	1	4	0	0	0	0	1	2	2	0	2	0	1	1	0	1	0	1	0	0	3	0	1	5	0
	OTU_1656	1	0	3	3	5	2	2	1	2	2	2	0	3	10	1	4	0	3	1	2	2	0	3	2	2	2	2	6	2	2	1	3	4	2	0	1	6	5	5	4	0	3	3	3	1	1	2	4
	OTU_1657	4	5	5	6	1	5	4	5	2	4	5	5	3	12	7	4	2	4	15	5	4	6	6	7	2	2	5	4	3	3	2	5	4	3	2	4	7	1	4	4	4	4	4	3	3	3	1	2
	OTU_1658	1	0	1	0	0	0	0	1	0	0	0	1	1	2	0	0	0	0	1	0	1	2	1	0	3	1	0	4	0	0	0	1	0	1	0	0	0	1	1	0	1	1	1	0	0	0	0	0
	OTU_1659	2	3	1	3	1	3	0	6	1	1	0	1	0	2	0	1	0	0	0	1	0	0	1	2	0	2	2	2	1	2	1	3	2	3	1	1	0	0	1	1	1	1	1	1	3	2	1	3
	OTU_1660	1	1	0	1	0	0	2	0	0	1	0	0	0	2	0	1	0	1	0	0	0	0	0	0	0	0	0	0	0	0	0	1	0	0	0	1	2	0	0	1	0	1	2	2	0	0	0	2
	OTU_1661	0	0	0	0	0	1	0	0	0	0	0	0	1	2	0	1	2	0	0	0	0	0	0	0	0	0	0	1	0	0	2	0	0	1	0	0	0	0	0	0	0	0	0	2	0	5	0	2
	OTU_1662	2	1	1	0	1	0	3	0	0	0	2	1	3	2	0	3	0	2	1	2	2	0	0	0	1	0	1	3	0	0	7	1	0	1	4	1	1	1	0	0	0	1	3	2	2	4	0	1
	OTU_1663	0	2	0	0	2	1	0	0	0	0	0	0	0	0	1	4	0	0	1	1	0	0	1	1	0	0	0	0	0	0	1	1	0	0	2	2	0	0	0	0	3	1	0	0	0	2	0	0
	OTU_1664	0	0	0	0	0	0	0	0	0	0	0	0	0	0	1	0	0	0	0	0	0	0	0	0	0	0	0	0	0	0	1	0	0	1	0	0	0	0	0	1	0	0	1	0	0	0	0	0
	OTU_1665	0	1	0	1	1	1	1	1	1	1	0	0	1	1	1	4	0	1	1	3	1	1	1	1	1	0	0	0	0	2	3	2	0	1	0	0	0	2	2	1	4	1	1	1	1	2	1	0
	OTU_1666	4	3	3	1	1	2	1	3	7	4	8	3	0	1	1	2	1	5	2	2	6	1	3	4	4	2	5	0	1	5	1	4	6	6	1	0	2	2	1	3	2	3	2	3	2	3	2	1
	OTU_1667	0	2	0	0	0	0	1	0	1	0	0	0	1	1	1	0	0	0	1	0	0	0	0	0	1	0	0	0	0	0	0	0	0	0	0	0	1	0	0	0	2	0	0	1	0	0	0	0
	OTU_1668	0	1	0	0	3	0	1	0	0	0	3	0	0	0	0	0	1	1	0	0	1	0	0	0	0	1	0	2	0	0	1	0	1	0	1	0	2	0	0	1	1	0	0	1	0	0	0	1
	OTU_1669	1	0	0	0	0	0	0	0	1	0	0	1	1	0	0	0	1	1	1	0	0	0	0	0	0	0	0	0	1	0	0	0	0	0	0	1	0	0	1	1	0	0	1	0	0	0	0	0
	OTU_1670	1	0	0	0	1	0	1	1	0	3	0	0	0	0	0	1	0	0	0	0	2	2	1	0	0	0	0	1	0	0	0	1	2	0	1	0	0	1	0	1	0	0	0	1	1	0	0	1
	OTU_1671	2	1	0	2	0	1	2	1	1	0	4	0	2	3	0	2	7	0	3	2	1	1	2	0	0	3	1	0	4	1	2	0	1	2	1	3	0	0	0	1	0	3	2	6	5	4	1	3
	OTU_1672	0	0	1	2	2	1	0	0	0	0	0	0	0	0	0	2	2	0	1	0	0	1	0	0	0	1	0	0	0	0	0	4	1	2	0	3	1	0	0	0	0	0	1	0	1	0	0	1
	OTU_1673	0	0	0	0	0	0	0	0	0	0	0	0	0	0	0	0	0	0	0	0	0	0	0	0	0	0	0	0	0	0	0	0	0	0	0	0	0	0	0	0	0	0	0	0	0	0	0	0
	OTU_1674	0	0	0	0	0	0	0	0	0	0	0	0	0	0	0	0	0	0	0	0	0	0	0	0	0	0	0	0	0	0	0	0	1	0	0	0	0	0	0	0	0	0	0	0	0	0	0	0
	OTU_1675	0	0	0	0	0	0	0	1	0	0	0	0	0	2	0	0	0	1	0	0	0	0	1	0	0	0	0	0	2	1	0	0	0	0	0	0	0	0	0	1	1	0	0	0	0	0	0	0
	OTU_1676	0	0	0	0	0	2	1	0	1	0	1	0	0	1	0	0	0	0	1	1	0	0	0	0	1	0	0	0	0	1	1	0	0	0	1	0	0	0	0	1	0	0	0	0	0	0	0	0
	OTU_1677	0	0	0	0	0	0	0	1	0	0	2	0	0	0	0	0	0	0	2	0	0	0	1	0	0	0	0	0	0	1	3	0	0	0	0	1	0	0	0	0	0	2	1	1	0	1	0	2
	OTU_1678	0	0	3	1	0	0	0	1	1	0	0	0	0	0	0	0	0	0	2	0	1	0	3	1	1	0	1	3	0	1	0	0	1	0	0	1	1	0	0	0	1	1	0	2	0	1	0	2
	OTU_1679	2	2	0	0	1	1	0	1	0	0	0	0	0	0	0	0	0	0	0	0	0	0	0	0	0	0	0	0	0	0	1	0	1	0	2	0	2	0	0	0	1	1	3	2	0	1	0	1
	OTU_1680	0	1	1	1	1	2	2	0	0	1	1	1	0	1	0	2	2	0	0	1	3	2	2	0	0	3	0	0	0	0	2	1	0	2	0	1	0	2	1	1	1	0	0	0	0	2	1	1
	OTU_1681	1	1	1	4	2	2	1	0	0	0	1	1	3	1	0	0	0	0	2	2	1	0	2	2	2	0	4	1	0	2	4	1	1	1	0	0	3	0	0	0	4	1	0	4	1	2	1	0
	OTU_1682	0	0	0	0	0	0	0	0	0	0	0	0	1	0	0	0	0	0	1	0	0	0	0	2	0	0	0	0	0	0	0	0	0	1	0	0	0	0	0	0	0	0	0	0	0	0	1	0
	OTU_1683	0	1	0	0	0	0	0	0	0	0	0	0	0	0	0	0	0	0	1	0	0	0	0	0	0	0	0	1	1	1	1	0	0	0	0	1	0	0	1	0	2	1	1	0	0	0	0	1
	OTU_1684	1	0	0	1	2	1	1	1	1	2	0	0	0	2	1	0	0	0	3	1	0	3	1	0	3	0	1	0	3	0	1	0	2	1	0	1	0	1	1	2	3	2	1	1	1	2	0	2
	OTU_1685	1	0	0	0	0	0	0	0	0	0	0	0	0	2	0	0	0	0	1	0	0	0	0	0	0	0	0	0	0	0	0	0	1	0	0	0	0	0	0	0	0	1	0	0	0	0	0	0
	OTU_1686	1	1	0	0	0	0	2	1	1	0	1	1	0	1	0	0	0	0	1	0	2	1	1	0	1	0	1	0	1	1	0	0	1	0	0	1	1	1	1	0	1	0	0	1	3	0	1	1
	OTU_1687	0	0	0	0	0	0	0	0	0	0	0	0	0	0	0	0	0	0	3	1	0	0	0	0	0	0	1	0	3	2	0	0	0	0	0	0	0	0	0	0	0	0	0	1	0	0	0	0
	OTU_1688	1	1	1	1	0	0	1	0	2	2	1	0	4	3	1	0	2	3	3	0	1	0	0	3	0	2	1	0	3	3	0	4	0	2	0	1	2	0	1	0	1	0	0	0	1	2	1	0
	OTU_1689	0	1	0	0	1	0	0	0	0	0	0	0	1	0	0	0	0	1	0	0	0	0	0	0	0	0	0	0	0	2	1	1	0	0	0	0	0	0	0	0	1	0	0	0	1	1	0	0
	OTU_1690	0	0	0	0	0	0	0	0	0	0	0	0	1	0	0	0	0	0	0	0	0	0	0	0	0	0	1	1	0	0	0	0	0	0	0	0	0	0	0	0	1	0	0	1	1	0	0	2
	OTU_1691	0	0	0	0	0	0	0	0	0	0	0	0	0	1	0	0	0	0	0	0	0	0	0	0	0	0	0	1	0	0	0	1	0	0	0	0	0	0	0	0	1	0	0	0	0	1	0	1
	OTU_1692	0	1	1	1	0	0	1	0	3	1	4	1	1	0	4	1	1	1	1	1	0	0	1	0	1	5	0	2	1	6	3	1	0	2	1	0	0	2	1	0	2	3	1	0	0	1	3	2
	OTU_1693	0	0	0	0	0	0	0	1	0	0	0	1	0	1	0	1	0	0	2	2	0	0	0	0	0	0	0	0	1	2	0	0	1	1	0	0	0	0	0	1	0	0	0	0	0	0	0	1
	OTU_1694	0	0	0	0	0	0	0	0	0	0	0	0	0	0	0	0	0	0	0	0	0	0	2	0	0	0	0	0	0	0	0	0	0	0	0	0	0	0	0	0	0	0	0	0	0	0	0	0
	OTU_1695	0	0	0	1	0	0	0	0	0	0	0	1	1	2	0	0	0	0	0	0	0	0	0	1	0	1	0	0	0	0	0	0	0	0	0	0	0	1	0	0	0	0	1	0	1	0	0	0
	OTU_1696	3	1	0	1	2	1	0	0	2	1	2	3	4	5	0	0	1	2	6	0	0	0	1	0	0	1	0	4	1	0	2	1	1	0	3	3	2	0	2	2	1	3	0	4	2	3	2	0
	OTU_1697	1	0	1	0	0	0	0	0	2	0	1	0	0	1	0	0	0	2	0	1	0	1	0	0	0	1	2	0	0	0	2	0	0	3	2	0	0	0	1	1	1	2	0	0	0	1	2	0
	OTU_1698	0	0	0	0	0	0	0	0	0	0	0	0	0	0	0	0	0	0	0	0	0	0	0	0	0	0	0	0	0	0	0	0	0	0	0	0	0	0	0	0	0	0	0	0	0	0	0	0
	OTU_1699	3	0	1	0	1	0	2	0	0	0	0	0	2	3	0	0	1	0	0	2	0	2	1	1	1	1	0	0	0	0	1	1	0	0	0	0	0	1	1	1	0	0	1	2	1	0	2	1
	OTU_1700	2	3	1	0	0	1	1	1	1	5	0	0	4	4	4	2	0	2	3	2	2	0	1	3	0	1	0	0	0	3	1	2	6	0	1	0	1	1	0	2	0	1	0	2	2	1	0	0
	OTU_1701	0	0	0	0	1	0	0	0	0	0	0	0	0	1	0	0	1	2	1	0	1	0	0	1	0	0	1	1	0	0	0	0	0	0	0	0	0	0	0	0	0	1	0	0	0	0	0	0
	OTU_1702	0	0	0	0	0	0	0	0	0	0	0	0	0	0	0	1	0	0	1	0	0	0	0	0	1	0	0	1	1	2	0	2	0	0	0	0	0	0	1	0	1	0	0	0	0	0	0	0
	OTU_1703	0	1	0	0	0	2	0	0	1	0	1	0	2	0	1	0	0	1	0	0	0	0	0	0	0	1	1	2	2	0	1	1	0	0	0	2	0	1	0	1	1	0	2	0	2	2	2	3
	OTU_1704	0	0	1	0	1	0	1	1	0	0	0	0	0	2	0	0	0	0	0	0	1	1	0	0	0	0	0	0	0	0	0	0	1	0	0	1	0	0	0	1	0	0	0	0	0	0	0	1
	OTU_1705	0	0	0	0	0	0	0	2	0	0	0	0	0	1	0	1	0	1	3	0	1	0	4	1	0	0	0	1	1	0	0	0	0	0	0	0	0	0	0	0	0	0	0	0	1	0	0	0
	OTU_1706	0	0	1	2	1	0	1	0	0	0	1	0	0	1	1	1	0	0	0	0	0	1	0	0	3	0	0	1	0	0	1	0	0	0	2	1	0	1	0	0	4	2	2	2	1	3	1	0
	OTU_1707	1	0	2	0	1	3	1	0	0	1	2	0	0	0	1	2	0	0	0	0	1	1	0	0	0	1	1	1	0	0	0	0	0	0	1	1	2	2	0	0	0	0	1	0	0	1	3	1
	OTU_1708	2	2	0	0	1	2	2	0	0	0	0	1	1	0	2	1	2	0	0	1	0	1	0	1	0	0	0	1	2	1	0	1	0	1	0	1	0	0	1	0	0	0	1	1	0	0	0	0
	OTU_1709	0	0	0	0	0	0	0	1	0	0	0	0	1	0	0	0	0	0	0	1	0	0	0	1	0	0	0	0	3	0	1	0	0	0	0	2	1	0	1	0	1	1	0	1	0	2	1	1
	OTU_1710	0	0	0	0	0	0	0	0	0	0	0	0	0	0	0	0	0	0	0	0	0	0	0	0	0	0	0	0	0	0	0	0	0	0	0	0	0	0	0	0	0	0	0	0	0	0	0	0
	OTU_1711	2	0	0	0	0	0	2	0	0	0	0	0	0	0	0	0	1	0	0	1	0	1	0	0	0	0	0	0	0	0	0	0	0	1	0	1	0	0	0	0	0	0	0	0	0	0	0	0
	OTU_1712	0	0	0	0	0	0	0	0	1	1	1	1	1	0	0	0	0	1	1	0	0	1	1	0	0	1	1	1	0	0	0	0	0	0	0	0	1	0	0	0	0	0	1	0	2	0	0	0
	OTU_1713	1	0	0	1	0	0	1	0	0	0	1	0	0	1	2	0	0	0	0	1	0	11	0	0	5	0	0	1	1	0	1	4	1	0	0	0	0	0	3	0	2	0	0	1	0	1	0	0
	OTU_1714	0	0	0	0	3	0	0	0	0	0	0	0	1	1	0	0	0	0	0	0	1	0	0	1	0	0	0	2	0	0	1	0	0	0	0	1	1	0	0	1	0	0	4	1	0	1	1	1
	OTU_1715	0	0	0	0	1	0	0	1	1	0	0	0	1	0	0	1	0	1	0	0	0	0	0	0	0	0	0	0	0	0	2	0	2	0	0	0	1	1	0	0	0	1	0	0	0	0	0	1
	OTU_1716	0	0	0	0	0	0	0	0	0	0	0	0	0	0	1	1	0	0	0	0	0	1	0	1	0	0	0	1	1	0	0	3	1	0	0	0	0	0	0	0	1	0	0	1	1	0	1	0
	OTU_1717	0	0	0	0	2	1	0	0	1	0	0	0	0	2	0	0	0	1	4	0	1	1	0	0	0	3	0	0	1	0	1	0	0	0	1	0	1	0	1	0	0	1	0	2	1	1	0	1
	OTU_1718	0	0	0	0	0	1	0	0	0	0	0	0	0	1	0	0	0	0	0	0	0	0	0	0	0	0	0	0	0	0	0	0	0	0	1	0	0	0	0	0	0	1	0	0	0	1	0	0
	OTU_1719	0	0	0	0	0	0	0	0	0	0	2	0	0	1	0	0	0	0	0	1	0	0	0	0	1	0	0	0	1	1	0	0	0	1	0	0	0	1	0	0	0	0	1	0	0	0	0	0
	OTU_1720	0	1	2	0	0	0	0	0	0	0	0	0	0	0	1	0	0	0	0	1	0	0	0	0	0	1	0	1	0	1	1	0	0	1	0	0	0	0	0	0	0	3	0	0	0	0	0	1
	OTU_1721	0	0	0	0	0	0	0	1	0	0	0	0	0	0	0	0	0	0	0	1	0	0	0	0	0	0	0	1	2	2	0	0	0	0	0	0	0	0	0	0	1	0	0	0	0	0	0	0
	OTU_1722	1	0	0	0	0	1	0	0	0	0	0	1	0	1	0	1	0	1	1	0	0	1	1	0	0	0	0	0	0	1	1	0	0	0	1	0	0	0	0	0	0	0	0	0	0	0	1	0
	OTU_1723	0	0	1	0	1	0	0	0	1	1	1	0	1	3	1	0	0	0	1	0	0	4	0	0	3	0	3	6	0	4	2	2	1	1	0	1	2	0	2	1	0	3	1	3	3	1	1	5
	OTU_1724	1	1	1	0	1	2	1	1	4	5	4	2	4	0	1	3	2	1	1	3	2	4	2	1	2	0	2	0	2	0	3	0	3	0	1	1	1	0	0	1	2	4	3	2	0	2	2	2
	OTU_1725	0	1	0	0	0	1	0	0	0	0	0	1	0	0	0	1	0	0	0	0	1	1	1	1	0	0	0	0	0	0	0	0	0	0	0	0	0	0	0	0	0	0	0	0	2	1	0	0
	OTU_1726	3	2	3	2	2	4	2	3	3	3	4	5	7	8	2	6	6	2	6	7	3	6	4	2	4	5	6	9	5	9	11	4	5	1	1	9	3	5	3	5	8	7	7	1	4	3	7	0
	OTU_1727	0	0	0	0	0	1	0	0	0	0	0	0	0	0	0	0	0	1	1	0	0	0	0	0	0	0	0	0	1	0	0	0	0	0	0	0	0	1	0	1	0	0	0	1	0	0	0	0
	OTU_1728	1	0	0	0	0	1	0	0	0	0	0	1	0	4	0	1	1	1	0	0	0	0	0	0	0	1	0	2	0	1	1	1	0	3	0	0	3	1	0	0	0	0	0	1	1	1	1	3
	OTU_1729	0	0	0	0	0	0	0	1	0	1	0	0	0	0	1	0	0	0	0	0	0	1	0	1	0	1	0	2	0	0	0	0	0	0	0	1	0	0	1	0	0	0	1	1	0	1	0	0
	OTU_1730	1	0	0	0	0	0	0	1	0	0	0	0	0	0	0	0	0	0	0	1	0	0	0	0	0	0	0	0	1	0	0	1	0	0	0	0	1	0	1	0	0	0	0	2	1	1	0	1
	OTU_1731	0	0	0	0	0	0	0	0	0	0	0	0	0	0	0	0	0	0	0	0	0	0	0	0	0	0	0	0	0	0	0	0	0	0	0	0	1	0	0	0	0	0	0	0	0	0	0	0
	OTU_1732	1	0	3	2	3	6	1	1	3	1	3	2	4	4	1	2	1	2	3	3	0	2	0	2	0	0	1	2	0	0	0	4	2	2	1	5	4	3	1	3	0	3	0	3	1	3	0	0
	OTU_1733	1	2	0	1	2	1	0	1	0	1	0	0	0	1	0	0	0	1	0	1	0	0	0	0	1	0	0	2	0	1	0	0	0	0	0	0	1	0	1	1	1	0	1	0	0	1	1	1
	OTU_1734	0	0	0	0	0	1	0	1	1	2	1	0	0	0	0	0	0	0	0	1	0	0	0	0	0	0	1	1	0	1	0	1	0	0	1	0	1	1	1	1	0	0	0	2	0	0	1	1
	OTU_1735	0	0	0	0	0	0	1	1	0	0	0	0	1	0	0	0	0	1	0	1	0	0	0	0	0	0	0	0	0	0	0	0	0	0	0	0	1	0	0	0	1	0	1	2	0	0	0	0
	OTU_1736	0	0	0	0	0	0	0	0	0	0	1	0	0	0	2	0	0	0	0	3	1	0	1	0	0	0	0	1	0	0	0	0	0	0	0	0	0	0	0	1	1	1	1	0	0	1	0	0
	OTU_1737	0	1	1	0	1	2	4	1	1	1	0	0	0	3	1	0	3	0	0	2	0	0	0	1	1	1	0	1	1	0	3	0	0	1	1	1	0	1	1	1	1	0	0	0	1	0	0	1
	OTU_1738	0	0	0	1	0	1	0	0	0	0	1	1	0	0	0	1	0	0	2	1	0	0	0	0	0	1	0	1	0	0	0	2	0	0	0	0	1	1	0	0	0	0	0	1	0	1	1	2
	OTU_1739	0	0	0	0	0	0	0	0	0	0	0	0	0	0	0	0	0	0	0	0	0	0	1	0	0	0	0	0	0	0	1	1	0	0	0	1	1	0	0	0	0	0	0	0	0	0	0	0
	OTU_1740	0	1	0	0	0	0	0	0	0	0	1	0	0	0	0	2	1	0	1	1	0	0	1	0	0	0	0	0	0	0	0	0	0	0	1	0	0	0	0	0	1	0	0	0	0	0	0	0
	OTU_1741	0	1	0	0	0	0	0	0	0	0	0	0	0	0	0	0	0	0	0	0	0	0	0	0	0	0	0	0	0	0	0	0	0	0	0	0	0	0	0	0	0	0	0	1	1	0	0	0
	OTU_1742	0	1	1	0	1	0	0	0	1	1	3	1	2	2	0	0	1	0	1	0	0	0	0	1	0	1	0	0	0	2	0	0	0	0	1	1	2	0	0	1	1	2	0	0	0	0	1	0
	OTU_1743	0	0	0	0	0	0	0	0	1	0	0	0	0	2	2	0	2	0	1	0	0	0	0	0	0	0	0	0	0	0	1	0	0	2	0	1	2	0	0	0	0	0	0	0	1	1	0	1
	OTU_1744	0	1	0	0	0	1	0	0	0	0	0	0	0	0	0	0	0	0	0	0	0	0	0	0	0	1	0	0	0	1	2	0	1	1	0	0	0	1	0	0	0	0	0	1	2	0	0	0
	OTU_1745	0	0	0	1	0	0	0	0	0	1	0	0	0	2	1	0	0	0	0	2	0	0	0	0	0	2	1	0	4	0	1	0	2	0	0	0	0	0	0	1	1	0	1	0	2	0	1	0
	OTU_1746	0	1	0	1	0	1	1	0	0	0	0	0	0	1	0	1	0	0	1	0	0	0	0	0	0	0	0	0	0	0	0	1	0	0	0	0	0	0	0	0	0	0	0	0	0	0	1	0
	OTU_1747	0	1	2	1	0	1	0	2	1	0	2	0	0	1	1	1	0	0	0	0	0	0	0	1	0	0	0	1	0	0	0	0	0	0	0	1	1	0	0	3	1	1	0	2	0	0	0	0
	OTU_1748	1	0	0	0	0	0	0	0	0	0	0	0	0	0	0	0	0	0	0	0	0	0	1	1	0	1	0	0	0	0	1	0	0	0	0	0	1	0	0	0	0	0	0	0	0	0	1	0
	OTU_1749	0	0	1	1	0	0	0	0	2	0	0	0	1	0	0	0	0	0	1	1	1	0	0	0	0	0	1	0	0	0	0	0	0	0	1	0	0	0	0	1	1	0	0	1	0	0	1	0
	OTU_1750	0	1	0	0	0	0	1	1	0	0	0	0	0	1	0	2	0	1	0	4	0	0	0	0	2	0	1	0	0	0	0	0	1	0	0	0	0	0	0	1	0	0	0	0	0	0	1	1
	OTU_1751	1	2	1	0	0	0	4	0	3	1	2	1	0	1	0	1	2	1	0	3	1	0	1	1	0	1	1	1	0	1	0	1	2	0	0	0	1	0	1	0	0	2	1	0	0	1	0	1
	OTU_1752	1	2	0	3	1	1	1	0	1	3	2	0	1	6	0	2	3	2	3	1	2	2	1	1	2	1	0	1	0	3	1	3	1	1	1	2	5	1	3	1	4	3	1	5	2	1	0	8
	OTU_1753	1	0	2	0	0	3	1	0	0	0	2	0	0	0	1	1	0	0	2	0	2	0	0	0	0	0	0	0	1	0	1	0	1	2	0	1	1	0	2	0	0	1	1	0	0	0	1	2
	OTU_1754	0	0	1	0	1	3	0	0	2	0	1	0	1	1	2	0	0	2	0	0	4	1	2	1	0	0	2	0	0	0	0	0	3	0	1	2	5	2	1	0	1	0	1	0	0	0	1	0
	OTU_1755	2	0	1	0	0	1	1	0	0	0	0	1	0	1	0	0	0	1	0	0	1	0	1	0	0	0	0	1	0	0	0	1	0	0	2	1	0	1	1	0	0	0	1	0	0	0	0	0
	OTU_1756	1	1	0	2	0	1	0	1	0	0	0	0	1	1	0	0	0	1	1	0	0	2	1	1	0	1	0	0	2	0	0	3	1	0	0	1	1	0	2	0	0	1	1	0	1	1	0	0
	OTU_1757	0	1	0	1	0	1	1	0	1	0	0	0	1	2	1	0	0	0	2	0	3	2	0	0	0	1	3	1	1	0	0	0	0	1	1	1	0	0	0	2	1	0	2	4	0	0	0	2
	OTU_1758	0	0	0	0	0	0	0	0	0	0	0	0	0	0	0	0	0	0	0	0	0	0	0	0	0	0	1	1	0	0	0	1	1	0	0	4	4	0	0	2	0	1	1	1	1	0	0	0
	OTU_1759	0	0	0	0	0	0	0	0	0	1	0	1	0	0	0	0	0	0	0	0	0	0	0	0	0	0	0	0	0	0	0	0	0	0	0	1	1	0	0	1	0	0	1	0	0	1	1	0
	OTU_1760	1	1	0	2	3	0	0	0	0	1	0	2	1	0	2	1	1	1	1	0	0	2	0	0	0	0	0	0	0	0	0	0	1	0	0	1	0	1	2	0	2	0	1	0	1	1	0	0
	OTU_1761	2	1	0	0	2	1	1	1	0	0	1	0	1	1	0	0	0	0	0	0	1	0	1	0	2	0	2	0	1	0	0	1	1	0	1	3	0	0	0	0	0	1	0	0	0	1	0	0
	OTU_1762	0	0	0	0	0	0	0	0	0	0	0	0	1	1	0	0	0	0	0	0	0	0	0	0	1	0	0	2	0	0	2	1	0	0	0	0	0	0	0	1	2	0	1	0	0	2	2	0
	OTU_1763	6	3	2	4	4	1	3	4	4	1	6	0	1	2	0	2	0	2	0	3	9	7	6	5	2	3	4	0	3	3	1	0	1	2	3	2	6	9	5	8	14	10	9	5	5	6	6	1
	OTU_1764	0	0	1	0	1	0	1	0	0	1	0	2	0	0	0	0	0	0	0	0	0	1	1	1	0	0	0	1	0	0	0	1	0	1	1	0	1	1	0	0	0	1	0	0	0	1	0	0
	OTU_1765	1	2	1	2	0	0	0	0	2	0	0	1	3	0	0	0	0	1	0	6	1	4	1	2	0	0	0	0	0	0	0	2	3	2	0	1	1	3	0	2	1	0	0	1	0	1	1	0
	OTU_1766	0	0	0	0	0	0	2	0	0	0	1	0	0	0	0	0	2	0	2	0	0	0	0	0	0	0	1	0	0	1	0	0	0	1	0	0	0	0	2	1	1	1	0	2	1	1	0	0
	OTU_1767	0	0	0	0	0	0	0	1	1	0	1	0	0	0	0	0	1	0	1	0	0	0	0	0	1	1	0	0	1	0	2	0	1	0	0	0	1	0	0	1	0	0	1	1	0	0	0	0
	OTU_1768	1	2	6	2	5	3	6	6	3	3	3	3	3	5	2	3	5	3	1	2	8	10	5	3	5	3	7	5	1	7	4	2	4	8	6	5	5	6	8	11	10	3	0	4	3	5	3	3
	OTU_1769	0	0	0	1	0	0	0	0	0	0	0	0	0	0	0	0	0	0	0	0	1	3	0	0	0	0	0	1	0	1	0	0	0	0	0	2	1	0	0	0	0	0	0	0	0	0	0	0
	OTU_1770	0	0	1	0	0	1	0	0	1	1	1	0	1	0	0	0	1	1	0	0	0	0	0	0	1	0	0	0	1	0	0	1	0	1	0	0	0	0	0	0	0	0	0	0	2	0	1	0
	OTU_1771	1	1	0	0	0	0	0	0	0	0	0	0	0	1	0	1	0	0	0	0	0	0	2	1	0	0	0	0	0	0	5	0	0	0	1	0	0	1	0	0	1	0	2	0	0	0	1	0
	OTU_1772	0	0	1	0	2	0	0	2	0	0	0	0	2	0	0	0	2	0	0	1	0	0	0	0	1	1	0	0	0	0	0	0	0	1	1	1	0	2	2	0	0	1	0	0	0	3	0	0
	OTU_1773	0	1	1	0	0	0	0	0	0	0	0	0	1	0	0	1	0	0	0	0	0	0	0	0	0	0	0	0	0	0	0	0	0	0	0	0	2	0	0	1	0	0	1	1	0	0	0	0
	OTU_1774	1	0	0	0	1	0	0	0	0	0	0	0	0	0	0	0	0	0	1	0	1	3	0	0	0	0	2	2	0	0	1	1	0	0	0	1	0	1	0	0	0	0	2	0	0	1	0	0
	OTU_1775	2	0	0	2	3	0	2	0	0	1	0	0	5	3	0	0	3	0	0	1	1	4	0	0	0	2	0	1	1	1	2	1	1	0	0	0	0	0	0	0	2	0	1	1	0	0	1	1
	OTU_1776	0	2	1	0	0	1	0	0	0	1	0	0	0	0	0	1	1	0	2	0	1	0	1	0	0	0	1	1	1	1	1	0	0	1	1	1	3	0	0	0	0	2	0	4	2	1	2	2
	OTU_1777	0	0	0	0	1	0	0	0	2	0	0	1	0	2	0	1	2	0	0	0	0	0	0	0	1	0	0	1	0	0	1	1	2	1	0	1	0	0	2	0	1	1	1	7	3	1	3	1
	OTU_1778	0	0	1	0	0	0	0	0	0	0	0	0	0	0	0	1	0	0	0	0	0	0	0	0	0	0	0	0	1	0	1	1	0	0	0	0	0	0	0	0	0	0	0	0	0	0	0	0
	OTU_1779	0	0	0	0	0	0	0	1	0	0	0	0	0	0	0	0	0	0	1	2	0	0	0	2	0	1	0	0	1	0	0	0	0	0	0	0	0	0	0	0	1	0	0	0	0	2	1	2
	OTU_1780	1	0	0	1	2	3	1	0	0	1	0	1	1	0	0	1	1	0	2	0	2	4	2	0	2	4	1	12	2	5	2	2	0	1	0	2	4	2	1	2	0	0	1	3	2	1	3	5
	OTU_1781	0	1	0	0	1	1	0	2	0	0	0	0	0	2	0	0	1	0	0	0	1	0	0	0	0	0	0	1	0	0	1	1	0	0	0	2	2	0	0	0	1	2	0	1	2	1	1	0
	OTU_1782	0	0	1	1	0	1	2	0	0	0	0	0	0	2	1	3	1	0	2	1	3	3	1	1	1	0	2	2	0	0	0	0	0	0	0	0	0	0	1	2	0	0	0	1	0	0	1	0
	OTU_1783	0	0	0	0	0	0	0	0	0	0	0	0	0	0	0	0	0	0	0	0	0	0	0	0	0	0	0	0	0	0	0	0	0	0	0	0	0	0	0	0	0	0	0	0	0	0	0	0
	OTU_1784	0	0	0	1	0	1	1	0	0	1	0	0	0	1	0	0	1	0	1	0	0	2	0	1	1	0	1	0	0	0	0	0	0	0	0	1	1	2	0	0	1	0	0	0	0	0	0	0
	OTU_1785	1	1	0	0	0	1	0	0	0	0	2	1	2	0	2	1	0	1	0	1	2	0	0	2	1	0	1	1	1	1	0	0	1	1	1	4	0	0	3	0	1	1	2	0	2	0	1	1
	OTU_1786	0	0	0	0	1	1	1	0	1	0	1	0	1	0	0	0	0	0	0	1	1	0	0	0	0	0	1	0	0	0	0	1	0	0	0	0	0	0	1	0	0	0	0	0	0	0	0	0
	OTU_1787	0	0	0	0	0	0	0	0	0	0	0	1	0	0	0	0	0	0	0	0	1	0	1	0	0	0	0	1	0	0	0	0	0	0	0	0	1	0	0	1	0	0	0	0	0	1	0	1
	OTU_1788	0	0	2	0	0	0	1	0	0	0	3	0	2	0	1	0	3	1	0	1	0	0	0	0	1	0	0	0	2	1	0	1	0	2	0	0	0	1	0	0	0	0	0	0	0	0	0	0
	OTU_1789	0	1	0	1	0	0	0	0	0	0	0	0	1	0	0	0	0	0	0	0	0	0	0	0	0	0	0	0	0	0	0	0	0	0	0	0	0	0	1	0	0	0	0	0	0	0	1	0
	OTU_1790	0	0	1	1	0	0	1	1	0	1	0	0	0	3	1	0	2	0	2	0	1	1	0	0	0	2	0	2	2	0	2	0	0	0	1	0	1	0	0	1	2	0	0	1	1	1	1	0
	OTU_1791	0	0	0	0	0	0	0	0	0	0	0	0	0	1	0	0	0	1	1	0	0	0	0	0	1	0	0	1	0	0	1	0	0	0	1	2	1	0	1	0	0	2	1	2	1	0	0	1
	OTU_1792	0	1	0	1	0	0	0	0	0	0	0	0	0	0	0	0	0	1	0	0	0	0	0	0	0	1	0	0	0	1	0	0	1	1	1	0	0	0	0	0	0	1	0	0	0	1	0	1
	OTU_1793	1	0	0	0	1	0	0	0	1	0	0	0	1	1	0	1	1	0	1	1	0	0	0	0	0	0	1	0	0	0	0	0	0	0	0	0	2	0	0	0	0	0	0	0	0	0	0	0
	OTU_1794	1	2	0	0	0	1	1	1	3	2	0	0	0	1	0	1	3	0	4	0	2	0	2	0	0	0	1	3	3	0	1	0	0	0	1	2	1	0	0	1	1	1	2	1	1	2	1	1
	OTU_1795	0	0	0	0	0	4	0	0	0	0	0	0	0	0	0	0	0	0	1	0	2	1	0	0	0	0	1	0	0	0	0	0	0	0	0	0	0	0	0	0	0	0	0	1	1	0	1	0
	OTU_1796	1	0	0	0	0	0	0	1	0	0	2	0	0	0	0	0	0	0	1	0	0	0	0	0	0	1	0	0	0	0	0	0	0	0	0	0	1	0	0	0	1	0	0	0	0	0	0	3
	OTU_1797	1	1	0	1	0	0	0	1	0	0	0	0	0	0	1	2	1	4	1	1	0	0	1	2	0	1	1	2	0	0	0	0	0	0	0	1	0	0	0	0	0	0	0	0	0	1	0	0
	OTU_1798	0	0	0	1	0	1	1	0	0	0	1	0	0	0	1	2	0	0	1	0	0	1	0	0	0	1	0	0	0	0	0	0	0	0	0	0	0	0	0	0	0	0	0	0	0	1	0	0
	OTU_1799	0	0	0	1	0	0	0	0	0	0	0	0	0	0	0	0	0	0	0	0	0	0	0	0	1	0	0	1	0	0	0	0	0	0	0	1	1	0	0	0	0	0	0	0	1	0	0	0
	OTU_1800	0	0	0	0	0	0	0	0	2	0	0	0	0	0	0	0	0	0	1	0	0	0	0	0	0	0	0	0	0	0	0	0	0	0	0	0	0	0	1	0	0	0	0	0	0	0	0	0
	OTU_1801	0	0	1	0	0	0	0	1	0	0	0	0	0	0	0	1	1	0	0	0	0	0	0	1	0	1	1	0	0	0	0	1	0	2	1	0	0	2	1	0	1	0	0	0	0	0	0	1
	OTU_1802	0	0	1	0	1	0	0	0	0	0	0	1	0	1	0	0	0	1	0	0	0	0	0	0	0	1	1	0	1	0	1	0	0	0	0	1	1	0	0	1	0	0	0	0	0	0	0	0
	OTU_1803	1	0	0	1	0	1	2	0	1	1	0	0	0	0	1	0	0	0	0	0	1	0	0	0	1	0	1	0	1	1	1	0	0	0	0	0	0	0	0	0	0	1	0	0	1	0	0	1
	OTU_1804	1	0	0	0	0	0	0	0	1	1	0	0	0	0	0	0	0	0	0	0	0	0	0	0	0	0	0	0	0	0	0	1	0	0	1	0	0	0	0	0	0	0	0	1	0	1	0	0
	OTU_1805	0	0	0	1	0	0	0	0	2	0	0	0	2	0	0	0	1	0	0	0	0	0	1	0	2	1	0	0	0	0	0	1	0	1	0	0	1	0	0	0	0	0	1	0	0	0	1	0
	OTU_1806	0	2	0	0	1	0	0	0	0	0	1	0	0	0	0	0	0	0	0	1	0	0	0	0	0	1	0	3	2	0	0	0	1	0	0	1	1	0	0	0	0	0	1	1	1	0	0	0
	OTU_1807	0	0	0	0	0	0	0	2	0	0	0	0	0	0	0	0	0	0	2	0	1	0	0	0	2	1	1	2	0	1	0	0	2	0	1	1	0	1	0	1	0	0	0	1	0	0	0	1
	OTU_1808	0	0	0	0	1	0	0	0	0	0	2	1	1	1	1	0	0	1	0	0	1	0	0	0	0	0	1	2	0	2	0	2	2	1	0	1	0	1	0	0	0	0	0	0	0	0	1	1
	OTU_1809	2	1	0	0	2	0	0	0	1	1	0	0	0	2	0	0	1	2	0	0	0	1	0	0	0	1	0	0	0	0	0	0	0	0	0	0	0	0	1	1	0	0	0	0	0	0	0	1
	OTU_1810	0	0	0	0	0	0	0	0	0	0	1	0	0	0	0	1	0	0	0	0	0	0	0	0	0	0	0	0	0	0	0	0	2	2	0	1	0	0	0	0	0	1	0	0	0	0	0	1
	OTU_1811	0	0	0	0	0	1	1	0	1	0	0	0	0	0	0	0	0	0	0	0	0	0	1	0	0	0	0	0	0	0	0	0	1	0	0	0	1	1	0	0	0	0	0	0	0	0	0	3
	OTU_1812	0	0	0	0	0	1	0	0	0	0	0	0	0	0	1	0	0	1	1	1	0	0	0	0	0	0	0	0	3	2	0	0	0	0	1	1	2	1	0	0	1	0	0	1	0	1	1	1
	OTU_1813	0	0	0	0	0	0	0	1	1	1	1	1	1	0	1	0	1	0	0	3	0	0	0	1	0	2	1	1	1	0	1	0	1	0	1	1	0	0	0	0	0	1	0	0	0	0	1	0
	OTU_1814	0	0	0	0	0	0	0	0	0	0	0	0	3	0	2	0	1	2	2	0	1	0	1	1	1	0	0	0	0	0	0	0	0	0	0	0	0	0	0	0	0	0	1	0	0	1	0	0
	OTU_1815	0	0	0	1	0	0	1	0	0	0	0	0	3	0	0	0	0	0	1	0	0	0	0	0	0	0	0	0	0	1	0	0	1	1	0	0	0	1	3	2	2	1	1	1	1	0	0	0
	OTU_1816	2	0	0	0	0	2	0	1	1	0	0	1	0	0	0	0	0	0	0	0	0	0	1	0	0	0	0	0	0	0	0	0	0	0	0	0	1	0	0	0	0	0	0	0	0	0	1	0
	OTU_1817	0	0	0	0	1	0	0	0	0	0	0	0	0	0	0	0	1	0	0	1	0	0	0	0	0	0	0	0	1	0	0	0	2	0	0	2	0	0	1	1	0	0	1	0	1	0	1	0
	OTU_1818	1	1	0	0	0	0	0	0	0	4	1	0	0	1	1	0	0	0	0	2	0	0	0	0	0	0	1	2	1	0	1	0	0	0	0	0	0	0	0	1	2	1	0	0	0	0	0	0
	OTU_1819	0	0	0	0	0	1	0	0	0	0	1	0	0	0	0	0	0	0	0	0	0	0	0	1	0	0	0	0	0	0	0	0	0	0	0	0	1	0	0	0	0	0	2	0	0	0	0	0
	OTU_1820	0	0	0	0	0	0	0	2	0	0	0	0	0	0	0	1	1	0	0	0	0	0	0	0	0	0	0	0	2	0	0	0	1	0	0	0	1	0	0	0	0	0	1	0	0	0	1	0
	OTU_1821	0	0	1	0	1	0	0	0	0	1	0	0	0	0	0	0	0	0	0	0	0	1	1	0	0	0	0	1	0	0	0	2	0	0	0	0	2	2	1	1	0	0	0	0	0	0	0	1
	OTU_1822	0	1	1	0	0	1	0	0	3	0	2	1	0	2	3	1	1	2	0	0	0	2	2	0	1	0	1	0	1	0	0	3	0	0	0	0	1	0	1	0	2	0	0	1	0	0	0	0
	OTU_1823	1	0	0	0	0	0	0	0	1	0	0	1	0	0	0	0	0	0	0	1	1	0	0	0	0	0	0	0	0	1	1	0	0	0	0	2	0	0	0	0	0	1	0	0	0	1	0	0
	OTU_1824	0	2	0	1	0	0	1	0	0	0	2	0	2	0	1	0	0	0	2	2	0	0	0	1	0	0	1	0	0	1	0	0	0	0	0	0	0	0	0	1	0	0	0	0	0	1	0	0
	OTU_1825	0	0	0	0	0	0	0	0	2	0	1	0	0	0	0	0	1	0	0	0	0	0	0	1	0	0	0	2	1	0	0	0	0	1	0	0	0	0	0	0	0	0	0	0	1	0	0	3
	OTU_1826	0	0	0	0	0	1	0	0	0	0	0	0	0	0	0	0	0	0	0	0	0	7	0	0	4	0	0	0	1	0	0	1	0	0	1	0	2	0	0	0	2	0	0	0	2	0	0	0
	OTU_1827	0	0	0	0	2	1	0	1	0	1	0	0	1	2	0	0	1	0	2	0	1	0	1	0	1	2	0	0	1	0	0	0	1	0	0	0	1	1	0	0	1	0	0	0	1	1	1	2
	OTU_1828	0	0	0	1	0	0	0	0	0	0	1	2	0	1	2	0	1	0	1	1	0	0	0	1	1	0	0	1	0	0	4	2	0	0	1	3	1	0	3	1	0	0	0	1	0	0	2	0
	OTU_1829	0	0	0	0	0	0	0	0	0	0	0	0	0	0	0	0	0	0	0	1	0	0	0	0	0	0	0	0	0	0	0	0	1	0	0	0	0	0	0	0	0	0	0	0	0	0	0	0
	OTU_1830	0	0	0	0	0	0	1	0	0	0	0	0	0	0	0	0	0	0	0	0	0	0	0	0	1	0	0	0	1	0	0	0	0	0	1	0	0	0	0	0	0	0	0	0	0	0	0	1
	OTU_1831	0	0	0	1	0	0	0	1	0	0	0	1	0	1	1	0	1	0	4	1	0	0	0	1	1	0	0	2	0	0	1	0	0	1	0	0	5	0	1	0	1	0	0	3	0	2	0	1
	OTU_1832	0	0	0	0	1	0	0	0	0	0	0	0	1	0	0	0	0	0	0	2	0	0	0	0	0	0	0	0	0	0	0	0	1	0	1	0	0	2	0	0	2	0	1	1	1	1	0	1
	OTU_1833	0	0	0	0	0	0	1	0	1	1	1	1	0	4	1	0	0	1	0	0	0	0	0	1	0	0	0	1	0	0	0	0	0	0	0	2	0	1	0	0	0	0	0	0	0	1	0	0
	OTU_1834	0	0	1	0	0	0	0	0	0	0	0	0	0	1	0	0	0	0	0	0	0	0	0	0	0	0	0	0	0	1	1	0	0	0	0	0	0	1	0	1	0	1	0	0	0	0	0	1
	OTU_1835	1	1	0	1	0	0	0	0	3	1	0	0	0	0	1	0	0	0	0	0	0	0	1	1	1	2	0	0	1	2	0	0	0	1	0	0	0	1	1	0	1	5	0	0	1	0	0	0
	OTU_1836	0	0	1	0	0	0	0	0	0	0	0	2	0	0	1	1	1	2	1	1	1	0	0	0	0	1	0	0	0	2	0	0	0	1	0	2	0	0	0	0	2	1	0	0	0	0	2	0
	OTU_1837	0	2	0	0	0	0	0	0	1	0	0	1	1	0	0	0	0	0	0	0	0	2	0	0	1	2	0	1	0	0	0	1	1	0	0	0	0	1	1	2	0	1	0	0	0	1	1	0
	OTU_1838	0	1	0	0	1	1	1	0	0	0	0	0	2	0	0	0	0	1	0	0	1	0	0	1	0	0	0	0	0	0	1	0	1	0	0	1	0	0	0	0	0	0	1	0	0	0	0	0
	OTU_1839	5	0	0	1	0	1	1	1	0	2	0	1	2	3	1	0	0	1	1	1	1	0	0	1	2	0	1	0	0	1	2	1	1	0	0	0	1	2	2	0	3	3	1	0	1	1	0	3
	OTU_1840	0	0	0	0	0	0	0	0	0	1	0	3	0	0	0	1	0	1	0	0	0	1	0	0	0	0	2	0	0	0	0	0	0	0	0	1	0	0	0	0	0	0	0	1	0	0	0	0
	OTU_1841	0	0	1	0	0	1	0	0	0	0	0	1	0	0	0	0	0	1	0	1	1	1	0	0	0	0	0	0	0	0	1	0	0	0	0	0	0	0	0	1	0	0	1	0	0	0	0	0
	OTU_1842	0	0	0	0	0	2	1	0	1	0	0	0	0	0	0	0	0	0	0	0	0	0	0	0	0	0	0	1	0	1	1	1	0	0	0	0	0	1	0	0	0	0	0	1	0	1	0	0
	OTU_1843	0	0	0	0	0	0	0	0	0	0	0	0	0	0	0	0	0	0	0	0	2	0	0	0	0	1	1	3	0	0	0	0	0	0	0	0	1	1	0	0	0	0	0	0	0	0	1	0
	OTU_1844	0	0	1	0	0	0	0	0	0	0	0	0	0	1	0	0	0	0	0	0	0	0	0	0	0	0	0	0	0	0	0	0	0	0	0	0	0	0	0	0	0	0	0	0	0	0	0	0
	OTU_1845	1	0	3	0	4	0	0	1	0	1	1	0	1	2	0	0	0	1	3	1	0	3	0	2	1	0	1	4	0	1	1	1	1	0	0	1	2	1	0	1	1	0	1	2	2	0	1	1
	OTU_1846	3	0	0	0	2	3	2	1	0	0	2	2	1	2	0	2	1	0	0	1	1	1	0	1	0	1	1	0	0	1	0	0	0	0	0	0	0	1	0	0	0	0	0	0	0	0	1	0
	OTU_1847	0	2	1	2	1	0	1	1	0	1	1	0	1	0	1	2	2	0	1	0	0	3	0	1	1	0	1	0	1	0	0	2	0	0	2	2	1	0	1	0	2	2	1	2	0	2	0	1
	OTU_1848	0	0	0	0	0	0	0	0	0	0	0	0	0	0	0	0	0	0	0	0	0	0	0	0	0	0	0	0	0	0	0	0	0	0	0	0	0	0	0	0	0	0	0	0	0	0	0	0
	OTU_1849	1	0	0	2	1	0	1	1	0	0	0	0	2	5	1	1	0	2	1	0	0	1	0	0	1	0	0	1	0	0	0	0	4	0	0	0	1	0	2	1	1	0	0	1	2	1	0	1
	OTU_1850	0	0	0	1	2	1	1	0	0	0	0	0	2	3	0	1	0	0	1	0	0	0	0	0	0	0	1	0	1	0	0	0	0	1	0	0	0	0	0	0	1	1	0	2	0	0	0	0
	OTU_1851	0	0	0	1	0	0	0	0	0	0	0	0	1	0	0	1	0	0	0	1	0	1	0	1	1	2	0	0	0	0	1	1	0	0	0	1	3	0	1	1	0	0	2	0	1	0	1	0
	OTU_1852	0	0	0	0	0	0	5	0	0	2	0	1	2	1	1	0	2	1	0	63	0	0	0	0	0	0	0	0	0	1	0	15	0	0	0	0	0	0	0	1	0	0	0	0	0	0	0	0
	OTU_1853	0	0	1	0	0	0	0	0	1	1	0	2	0	3	2	1	2	0	0	0	0	1	0	2	2	2	2	1	1	1	0	0	0	0	1	1	0	2	1	1	0	1	3	0	0	2	1	2
	OTU_1854	1	0	0	0	0	0	0	0	0	0	1	0	1	0	0	0	0	0	0	0	0	0	0	0	0	0	0	0	1	0	0	0	0	0	0	0	0	0	0	0	0	0	0	0	0	0	1	1
	OTU_1855	0	0	0	0	1	0	1	0	1	0	0	1	2	0	0	0	0	0	0	1	0	0	0	0	0	0	0	0	0	0	1	2	5	0	0	1	2	0	0	1	0	0	1	1	0	0	0	0
	OTU_1856	0	0	2	0	0	0	0	1	0	1	1	0	0	1	0	1	0	0	0	0	0	1	0	0	0	0	0	0	0	1	0	0	0	0	0	0	0	0	0	1	0	0	0	1	0	0	0	0
	OTU_1857	0	0	0	0	0	1	0	0	0	0	1	1	0	0	0	1	0	0	0	0	0	0	1	0	0	0	0	0	0	0	0	0	0	0	0	0	0	1	0	1	0	0	0	0	0	0	1	1
	OTU_1858	0	1	0	1	0	0	1	0	1	0	0	0	0	1	0	1	1	0	0	0	0	0	0	0	0	0	0	0	0	0	0	0	0	0	0	0	1	0	2	0	0	0	0	0	0	0	0	0
	OTU_1859	0	1	0	0	0	0	0	0	0	0	0	1	0	0	0	0	0	0	0	0	0	0	0	0	0	0	0	0	0	0	2	0	0	0	0	0	0	0	0	0	1	0	1	0	0	0	0	0
	OTU_1860	0	0	0	0	0	0	0	0	0	1	0	0	0	0	0	0	0	1	1	0	0	0	0	0	0	0	0	0	0	0	1	2	0	0	1	0	0	0	0	1	1	0	0	0	0	0	0	0
	OTU_1861	1	0	0	0	1	0	0	0	0	0	1	1	1	0	0	1	0	1	2	0	1	1	0	0	0	1	0	0	0	0	1	0	1	0	0	0	0	2	1	0	0	1	1	0	0	0	1	1
	OTU_1862	0	0	1	0	0	0	0	0	0	0	0	0	0	1	0	0	0	0	1	0	0	1	0	0	0	0	0	2	0	0	0	0	0	1	1	0	0	0	0	1	0	0	0	0	0	0	0	0
	OTU_1863	0	0	0	2	1	0	0	0	0	0	0	0	2	2	0	0	0	0	0	0	0	1	0	0	0	1	1	1	0	2	0	0	0	0	0	1	1	1	1	1	1	0	0	0	0	0	0	0
	OTU_1864	1	0	1	0	1	1	1	0	0	0	1	0	2	2	0	1	0	1	0	2	0	0	2	0	1	0	0	4	0	0	0	3	0	0	0	0	1	0	0	0	1	2	2	2	2	2	1	2
	OTU_1865	2	2	0	1	1	0	0	0	0	0	0	0	0	0	0	0	0	0	0	0	0	1	0	0	0	1	0	0	0	0	0	0	1	0	0	0	0	0	0	0	0	0	0	0	0	0	0	0
	OTU_1866	6	3	11	7	12	7	5	8	10	5	7	4	3	2	5	6	0	3	4	7	16	1	6	12	8	14	4	4	5	5	6	8	6	9	7	8	1	7	8	4	3	8	9	4	6	7	3	4
	OTU_1867	0	0	0	0	0	0	0	0	0	0	0	0	0	0	0	0	0	0	0	0	0	0	0	0	0	0	0	0	0	0	0	0	0	0	0	0	0	0	0	0	0	0	0	0	0	0	0	0
	OTU_1868	0	0	0	1	0	1	1	2	0	0	1	0	0	1	0	0	1	0	0	0	0	0	0	1	0	0	0	0	1	0	0	0	1	0	1	2	0	0	1	0	1	0	0	0	1	2	1	0
	OTU_1869	0	0	0	0	0	0	0	0	0	0	0	0	0	0	0	0	0	0	0	0	0	0	0	0	0	1	0	0	0	0	0	0	0	0	0	0	1	0	0	0	0	0	0	0	0	0	0	3
	OTU_1870	0	0	0	0	0	0	1	0	0	1	1	1	0	0	1	2	0	1	1	1	0	0	0	0	0	0	0	0	0	0	0	0	0	0	0	0	0	0	0	0	1	0	0	0	0	0	0	0
	OTU_1871	0	0	1	0	0	3	0	0	0	2	0	0	0	0	0	0	0	0	0	0	0	0	0	0	0	0	0	1	0	0	0	0	1	0	1	0	0	0	0	0	0	0	0	0	0	0	0	0
	OTU_1872	0	1	0	0	0	1	0	0	0	0	0	0	0	0	1	0	0	0	0	0	0	0	0	1	1	0	0	0	2	0	0	0	0	0	0	0	0	0	0	2	0	0	0	2	1	0	1	1
	OTU_1873	1	0	0	0	0	2	0	0	0	0	1	1	1	0	0	1	1	0	0	0	0	0	0	0	0	0	0	1	2	0	0	0	1	0	2	1	0	0	0	1	0	1	0	0	0	0	0	0
	OTU_1874	0	0	0	2	0	0	0	0	0	0	2	0	0	0	1	1	0	0	0	1	0	0	0	0	0	0	0	0	0	0	0	0	0	0	0	0	0	0	0	0	0	0	2	1	0	0	0	0
	OTU_1875	0	1	0	1	0	0	0	0	2	1	0	0	0	2	0	0	0	0	3	0	0	0	0	0	0	0	0	0	0	1	0	1	0	0	0	1	1	0	1	1	0	1	1	0	0	0	0	0
	OTU_1876	0	1	1	1	1	0	0	1	0	0	2	0	1	0	1	0	0	0	2	0	0	2	1	1	0	0	0	1	0	0	0	0	1	0	0	0	0	0	0	0	1	0	1	1	0	1	1	0
	OTU_1877	0	0	0	0	0	0	0	0	0	0	0	0	0	0	0	0	0	0	0	0	0	0	0	0	0	0	0	1	1	0	1	0	0	1	0	0	0	0	0	0	0	1	0	2	1	0	1	0
	OTU_1878	1	0	0	0	0	0	0	0	0	0	0	0	1	1	0	2	0	0	0	0	0	0	0	1	0	0	0	1	2	0	0	0	0	0	0	0	0	0	0	1	0	0	0	1	1	0	1	1
	OTU_1879	2	0	4	0	1	1	0	0	0	0	0	0	0	1	1	0	1	2	1	0	2	0	0	0	1	0	1	0	1	0	1	0	0	0	0	1	1	1	1	2	1	0	0	1	0	0	0	0
	OTU_1880	0	0	2	0	1	0	2	0	1	0	3	0	0	0	0	0	0	0	1	0	0	0	0	1	0	1	1	0	1	0	0	0	0	0	0	1	0	0	1	0	2	0	1	1	0	0	0	0
	OTU_1881	0	0	0	0	0	0	0	0	1	2	0	0	0	0	0	1	0	0	0	0	0	0	0	0	0	0	0	0	1	0	0	0	0	0	0	0	0	0	2	0	0	0	0	0	0	0	0	0
	OTU_1882	1	1	1	0	0	1	1	1	0	1	1	1	1	0	0	1	2	1	1	0	3	0	0	2	0	0	0	0	0	0	1	2	1	1	0	0	2	1	1	0	0	0	0	0	0	0	0	0
	OTU_1883	0	0	0	0	0	0	0	2	0	1	0	1	1	1	0	1	1	0	2	1	1	1	0	0	1	0	1	1	0	0	0	0	1	0	0	0	0	2	0	0	0	1	0	0	1	0	0	0
	OTU_1884	0	0	0	0	0	0	0	0	0	0	0	0	0	0	0	0	0	0	0	0	0	0	0	0	0	0	0	0	0	0	0	0	0	0	0	0	0	0	0	0	0	0	0	0	0	0	0	0
	OTU_1885	0	0	0	0	1	0	0	0	1	0	1	0	1	1	0	0	0	0	1	0	1	0	0	0	1	0	0	0	1	0	0	0	0	1	1	0	0	0	0	0	0	0	1	0	0	0	1	1
	OTU_1886	0	2	0	0	1	0	0	0	1	0	0	0	0	0	0	0	0	0	1	0	0	1	1	1	0	0	2	0	1	0	0	0	0	0	0	0	1	1	0	0	0	0	0	0	0	0	0	0
	OTU_1887	0	0	0	0	0	0	0	0	0	1	0	0	0	0	0	0	0	0	0	0	0	0	0	0	0	0	1	0	1	0	0	0	0	0	0	0	0	0	1	0	1	0	0	3	0	0	0	0
	OTU_1888	0	1	0	0	0	1	0	0	0	0	0	1	0	0	1	0	0	0	0	0	0	1	0	0	0	1	0	0	0	0	1	0	0	0	1	0	1	0	1	0	0	0	0	0	0	0	0	0
	OTU_1889	0	0	0	0	0	0	1	0	0	0	0	0	2	0	0	0	0	1	1	0	0	0	1	2	1	0	0	0	0	0	3	1	0	0	0	0	2	0	0	0	1	0	0	1	1	1	1	0
	OTU_1890	0	1	0	0	0	0	0	0	0	0	0	0	0	0	0	0	0	0	1	1	0	0	0	0	0	0	0	0	0	0	0	0	0	0	0	0	0	0	0	0	0	0	0	0	1	0	0	0
	OTU_1891	86	66	81	81	88	66	62	88	90	92	107	96	76	64	68	53	60	94	69	71	54	62	78	66	80	73	71	59	80	77	69	67	77	61	62	69	61	47	52	62	48	65	53	63	64	44	46	57
	OTU_1892	1	1	1	2	1	1	0	4	1	0	0	0	0	1	1	0	1	0	0	1	0	0	0	0	0	1	0	2	0	1	0	1	1	0	0	0	1	3	2	0	0	0	0	1	0	2	0	1
	OTU_1893	0	0	0	0	1	0	0	0	1	2	2	0	1	1	0	1	1	0	0	0	2	0	0	2	1	0	0	1	1	0	0	3	0	1	0	0	0	0	0	2	0	0	0	1	0	2	0	0
	OTU_1894	0	0	0	0	0	1	0	0	2	0	0	1	0	0	0	0	0	0	0	0	1	0	0	0	0	2	0	1	1	0	0	1	0	1	0	0	0	0	1	0	0	0	0	2	2	1	0	1
	OTU_1895	0	0	0	0	0	0	0	0	0	0	0	0	0	0	2	1	1	1	3	0	0	0	0	0	0	2	0	0	0	0	1	0	0	1	0	0	0	0	0	0	1	0	0	1	0	0	0	0
	OTU_1896	0	0	1	0	1	0	1	2	0	2	0	0	0	2	2	3	0	2	1	0	0	0	1	0	0	1	1	0	2	0	0	0	3	1	2	1	3	0	0	1	1	0	0	1	2	0	0	0
	OTU_1897	0	0	0	0	0	0	0	0	0	0	0	0	0	0	0	0	0	0	0	0	0	0	0	0	0	0	0	0	0	0	0	0	0	0	0	0	0	0	0	0	0	0	0	0	0	0	0	0
	OTU_1898	28	46	44	44	47	54	58	79	59	98	69	103	111	75	112	123	131	146	62	153	40	32	58	47	70	96	133	86	123	98	91	103	121	72	79	67	51	103	50	52	63	82	67	77	88	107	116	90
	OTU_1899	0	0	0	0	0	0	1	0	0	0	0	0	0	1	0	0	0	0	3	1	0	1	0	0	0	0	1	1	1	0	1	0	0	0	0	0	2	0	1	0	0	0	0	1	1	0	1	0
	OTU_1900	0	0	0	0	0	0	2	0	2	0	0	0	0	1	1	0	2	1	1	0	0	1	0	0	2	2	2	1	1	1	0	0	2	2	0	1	1	0	0	1	1	0	1	4	0	2	2	2
	OTU_1901	0	0	0	0	1	1	0	1	0	0	0	0	0	1	2	0	2	1	1	1	0	2	2	3	0	2	2	2	0	1	0	2	0	0	1	1	1	0	0	0	2	2	0	2	5	4	1	2
	OTU_1902	1	2	1	1	0	2	1	0	0	1	1	1	0	2	2	0	1	0	0	0	1	2	1	0	0	2	0	1	1	1	0	0	0	1	2	0	0	0	1	0	1	1	0	1	0	0	0	1
	OTU_1903	0	3	0	0	0	2	0	0	1	0	0	0	0	0	0	0	0	0	1	0	0	0	0	0	0	1	0	0	0	0	0	0	0	0	0	0	0	0	0	0	0	0	0	0	2	1	1	0
	OTU_1904	0	0	1	1	0	0	0	0	0	0	0	0	1	0	0	0	0	0	0	0	1	0	0	0	0	0	1	0	0	0	1	0	0	0	0	0	0	0	0	0	1	0	1	0	0	2	0	0
	OTU_1905	0	0	0	1	1	0	0	0	0	0	0	0	0	1	0	0	3	0	1	0	0	0	0	0	0	0	0	1	0	0	1	0	0	0	0	0	0	0	0	0	0	1	2	1	1	0	0	0
	OTU_1906	1	2	0	1	2	1	3	0	1	1	5	0	1	3	0	2	1	2	0	1	2	0	0	1	2	2	1	1	0	0	1	3	1	1	1	2	2	2	3	1	3	2	0	2	2	1	0	1
	OTU_1907	0	0	0	0	0	0	0	0	0	0	0	0	0	0	0	0	0	0	0	0	0	0	2	1	0	1	0	0	0	0	0	0	1	0	0	0	0	0	0	2	0	0	1	0	0	0	0	2
	OTU_1908	1	1	0	2	2	0	0	0	0	1	0	0	0	0	0	2	0	0	0	0	2	0	1	0	0	0	0	1	1	2	1	0	1	1	0	0	0	1	0	1	1	0	0	1	0	0	2	0
	OTU_1909	0	0	0	0	1	0	0	0	0	0	0	1	0	0	0	0	2	1	0	0	0	0	0	0	0	0	0	1	0	0	0	0	0	0	1	0	0	0	1	0	0	0	1	1	0	1	1	0
	OTU_1910	0	0	0	0	0	0	0	0	0	0	0	0	0	0	0	0	0	1	0	0	0	0	0	0	0	0	0	2	0	0	0	1	0	0	0	2	0	0	0	0	0	0	0	0	0	1	1	0
	OTU_1911	32	31	22	54	28	14	16	15	22	18	17	16	18	20	33	9	13	18	15	14	20	33	28	26	34	32	24	33	22	29	57	60	45	48	27	28	11	22	21	33	13	22	28	20	16	20	14	13
	OTU_1912	0	2	0	4	0	0	1	1	0	0	0	0	2	1	1	0	0	0	0	0	2	0	0	1	0	0	0	3	0	1	1	0	0	0	0	1	0	0	0	0	0	0	0	0	2	0	0	1
	OTU_1913	1	0	0	0	0	0	0	0	0	0	1	0	0	0	0	1	0	0	2	0	1	0	0	0	1	0	0	0	0	0	1	0	0	1	1	1	0	0	0	0	0	0	0	0	0	0	2	1
	OTU_1914	1	1	0	0	0	1	3	2	0	1	2	0	2	1	1	0	0	0	1	0	2	1	2	0	0	3	2	3	1	0	0	2	2	0	0	5	2	1	0	0	3	1	0	3	1	0	1	0
	OTU_1915	0	1	0	0	2	0	0	1	0	0	0	0	0	0	1	0	0	1	0	1	1	0	2	0	1	0	0	0	0	0	0	0	1	0	1	0	0	0	0	1	1	0	1	1	1	0	0	0
	OTU_1916	0	1	1	1	0	0	1	0	0	1	0	0	0	0	1	0	0	0	1	0	0	2	0	0	0	0	1	0	0	0	0	1	1	1	0	0	1	0	0	0	1	0	0	3	0	1	0	0
	OTU_1917	1	3	1	3	2	2	0	0	0	2	0	0	3	1	0	1	0	0	1	4	0	1	0	2	0	0	0	1	2	2	0	0	2	1	2	1	0	0	0	0	1	0	1	0	1	0	0	2
	OTU_1918	0	0	0	0	0	0	1	0	0	0	0	0	0	0	0	1	0	0	0	0	0	0	0	0	0	0	0	0	0	0	1	0	0	0	0	0	1	0	0	0	1	1	0	1	2	1	1	0
	OTU_1919	0	0	2	1	0	0	0	1	0	0	1	0	1	0	1	1	0	1	1	0	0	0	0	0	0	0	1	0	0	1	2	0	1	0	0	0	0	0	1	0	0	0	0	1	0	2	1	1
	OTU_1920	0	1	0	0	0	0	0	0	1	0	0	1	2	0	1	0	0	0	3	0	1	1	0	0	1	0	0	1	2	0	0	0	1	0	0	0	1	0	3	0	0	0	0	2	2	1	1	0
	OTU_1921	0	0	2	2	0	0	0	0	0	0	2	1	1	3	0	0	0	0	0	3	1	1	0	0	0	0	0	1	3	1	0	1	0	0	1	0	1	1	0	0	0	0	0	0	0	0	0	1
	OTU_1922	0	0	0	0	0	0	0	0	0	0	0	0	0	0	1	0	0	0	1	0	0	0	0	0	0	0	0	1	1	0	0	1	0	0	1	0	2	0	0	0	0	1	0	0	0	0	0	2
	OTU_1923	2	1	2	3	1	1	0	0	2	2	1	1	0	1	2	0	1	2	0	0	1	1	3	0	1	0	0	2	0	1	2	1	2	2	0	2	2	3	1	2	0	1	0	0	0	0	2	2
	OTU_1924	1	0	0	1	1	2	0	1	1	1	0	1	1	0	1	1	0	0	1	1	2	1	0	2	0	0	1	3	0	0	2	1	2	3	0	1	0	2	1	0	1	0	1	0	0	0	0	2
	OTU_1925	0	0	0	0	0	0	0	0	0	0	0	0	0	0	0	0	0	1	2	1	0	0	0	0	0	0	0	2	0	0	0	0	3	1	0	0	0	0	0	1	0	0	0	0	0	0	0	0
	OTU_1926	0	0	0	0	0	0	0	0	0	0	0	0	0	0	0	1	0	0	1	0	1	1	0	0	0	0	0	0	0	0	0	0	0	0	0	0	0	0	0	1	0	0	0	0	0	0	0	2
	OTU_1927	0	0	0	0	0	0	0	1	0	0	1	0	0	0	0	0	0	0	0	0	0	0	0	0	1	0	1	2	0	0	0	0	0	0	0	0	0	0	0	0	0	0	0	1	2	2	0	0
	OTU_1928	0	0	0	0	0	0	0	0	0	0	0	0	0	0	0	0	0	0	0	0	0	0	0	1	0	0	0	0	0	0	0	0	0	0	0	0	0	1	0	0	1	0	0	0	0	0	0	0
	OTU_1929	1	0	0	0	0	0	0	0	0	0	2	0	0	1	0	0	1	0	0	0	0	0	0	2	0	1	0	0	0	0	0	0	0	0	0	0	0	0	0	0	1	0	1	1	0	0	0	0
	OTU_1930	0	2	3	0	1	2	0	2	0	1	1	1	1	4	0	0	0	2	2	2	0	0	0	1	1	0	0	2	4	2	0	1	2	2	2	1	0	1	1	3	1	1	2	0	1	0	0	0
	OTU_1931	1	0	0	0	0	0	0	0	1	0	0	0	0	0	0	0	0	0	0	0	1	1	0	0	1	0	1	1	0	0	0	0	0	0	1	0	0	1	1	1	0	0	0	1	0	0	1	2
	OTU_1932	2	0	1	4	1	2	3	0	0	1	1	0	1	1	2	4	1	0	0	1	0	0	0	0	0	0	2	0	0	1	1	0	0	0	0	0	1	0	0	1	0	2	0	0	1	0	0	0
	OTU_1933	2	1	1	0	0	1	1	0	1	0	1	0	1	0	1	0	0	1	4	0	0	0	0	0	0	0	0	2	0	0	0	1	1	0	0	0	0	0	2	0	1	0	1	0	0	0	0	0
	OTU_1934	0	0	0	0	0	0	1	0	0	0	0	0	1	0	0	0	0	1	1	0	2	0	0	0	0	0	0	1	1	0	0	0	1	1	1	0	1	0	0	1	0	0	0	0	0	1	2	0
	OTU_1935	0	0	0	1	1	1	1	0	0	0	0	1	1	1	0	1	0	0	0	0	0	0	1	1	0	0	0	0	0	0	0	0	0	0	0	0	0	0	0	0	1	0	1	0	0	1	0	0
	OTU_1936	0	0	3	0	0	3	1	0	0	0	0	1	1	1	0	3	1	1	1	0	2	0	1	1	0	0	0	1	0	0	1	0	1	0	0	0	0	0	0	0	0	1	0	0	0	1	0	0
	OTU_1937	20	24	22	12	19	17	18	25	12	36	13	13	24	13	17	19	23	14	9	15	21	25	15	23	31	10	20	16	13	12	9	9	15	14	15	18	22	18	38	35	36	38	23	27	17	20	17	15
	OTU_1938	0	0	0	0	0	0	0	0	0	0	0	2	0	1	0	0	0	0	0	1	0	0	0	0	0	0	0	0	0	0	0	0	0	0	0	0	0	0	0	0	1	0	0	1	0	0	0	2
	OTU_1939	0	0	0	0	0	0	0	0	0	0	0	0	0	0	0	0	0	0	0	0	0	0	1	0	0	1	0	0	0	0	1	0	0	0	0	0	0	0	0	0	0	0	0	0	0	1	0	1
	OTU_1940	0	0	0	0	1	0	0	0	0	0	0	0	0	0	0	0	0	0	1	0	0	0	0	1	0	2	1	2	0	2	0	2	0	0	1	2	0	0	1	2	0	0	1	0	0	0	0	1
	OTU_1941	0	0	0	0	0	0	0	0	0	1	0	0	1	2	0	1	0	0	0	0	0	0	1	0	0	0	0	1	0	0	0	0	0	0	0	0	0	1	0	0	0	1	0	2	0	0	1	1
	OTU_1942	0	0	0	0	0	0	0	0	0	0	0	0	0	0	0	1	0	0	0	0	0	1	0	0	1	1	0	0	0	0	1	1	0	0	0	0	0	0	1	1	0	0	1	0	0	0	0	0
	OTU_1943	2	2	3	5	2	5	4	3	1	1	6	2	1	3	1	2	1	5	1	1	2	4	4	4	0	2	2	0	1	1	3	0	3	2	1	2	4	1	1	1	1	1	3	1	2	1	1	3
	OTU_1944	2	0	0	3	0	0	0	1	0	0	1	1	2	1	0	0	1	1	2	0	2	1	1	1	0	1	0	3	2	0	0	0	1	0	0	0	1	1	1	2	2	1	1	0	0	1	0	2
	OTU_1945	0	0	0	1	0	0	0	0	0	1	0	0	0	0	0	1	0	0	0	0	0	0	0	0	1	1	1	0	0	0	0	0	0	1	0	0	0	1	0	0	0	0	0	0	0	0	0	0
	OTU_1946	1	0	0	0	0	0	2	0	1	0	0	0	0	0	0	0	0	0	0	0	0	0	0	0	0	0	0	0	0	0	1	0	0	0	0	0	1	0	0	0	0	1	0	0	0	0	0	0
	OTU_1947	2	0	0	1	1	0	0	1	0	1	1	0	1	1	0	1	1	1	2	0	1	1	0	0	1	2	0	0	2	0	1	0	0	0	0	0	1	1	0	0	0	1	1	1	0	0	2	0
	OTU_1948	0	0	0	1	0	0	1	0	0	1	0	0	0	0	0	0	0	0	0	1	0	1	1	0	0	1	0	2	1	0	0	2	0	0	0	1	4	0	0	0	0	0	0	0	1	0	1	0
	OTU_1949	1	0	1	0	0	0	1	0	0	0	1	1	1	1	0	0	0	0	0	0	1	0	0	1	0	0	1	0	0	1	0	0	0	0	0	0	1	0	0	0	1	4	1	0	0	1	0	0
	OTU_1950	0	0	0	0	0	0	0	0	0	0	0	0	0	0	0	0	0	0	0	0	0	0	0	0	0	0	0	0	0	0	0	1	0	1	1	0	0	0	0	1	1	0	1	0	0	1	0	0
	OTU_1951	0	0	0	0	0	0	1	0	1	0	0	0	2	1	0	0	0	0	3	1	0	0	0	0	0	1	0	0	0	0	0	0	0	0	1	2	1	0	0	1	0	0	0	1	2	0	1	2
	OTU_1952	0	0	0	0	0	0	0	0	0	0	0	1	0	2	0	0	0	1	1	0	0	0	1	0	0	0	0	0	0	0	0	0	0	0	1	0	0	1	0	0	0	2	0	1	0	0	0	0
	OTU_1953	6	1	2	3	0	0	1	1	5	2	1	4	6	4	0	3	1	2	4	1	0	4	6	3	2	5	4	2	4	0	3	4	0	2	1	2	1	1	2	2	4	5	4	11	4	2	4	3
	OTU_1954	9	10	5	8	4	3	5	2	6	3	5	5	8	8	4	3	4	6	13	2	10	5	5	4	7	0	3	6	8	9	6	10	5	2	2	8	5	7	12	6	5	7	4	9	8	0	4	9
	OTU_1955	0	1	0	0	0	0	0	0	0	1	0	0	1	0	0	0	1	0	0	0	0	0	0	1	0	0	0	0	0	0	0	1	0	0	0	1	1	0	0	1	0	1	0	0	0	0	0	0
	OTU_1956	4	0	2	1	1	2	1	4	1	2	0	1	3	2	1	0	1	2	5	1	3	1	2	1	3	4	0	6	2	0	2	4	1	1	4	2	1	3	1	0	0	5	3	1	1	4	0	3
	OTU_1957	0	0	1	1	1	0	0	0	1	1	0	1	1	1	1	2	0	0	0	0	1	0	0	0	0	0	1	0	0	1	0	0	1	0	1	0	0	0	2	0	0	1	0	0	0	0	0	0
	OTU_1958	0	0	0	0	0	0	0	0	0	0	1	0	0	2	0	0	0	0	2	1	0	0	0	0	1	0	1	2	1	0	1	0	1	0	0	0	0	0	0	1	1	1	1	1	0	1	0	0
	OTU_1959	0	0	0	0	0	0	1	0	0	0	0	0	0	0	0	0	0	0	0	0	0	0	1	0	0	0	0	0	0	0	0	0	0	0	0	0	0	0	0	0	1	0	0	0	0	0	0	0
	OTU_1960	0	0	0	0	0	1	0	0	2	0	0	0	0	0	0	0	0	0	0	0	0	0	0	0	2	0	0	0	0	0	0	0	1	0	0	0	0	0	0	0	0	0	0	0	0	0	0	0
	OTU_1961	0	0	0	0	0	0	0	0	0	0	0	0	0	0	0	0	1	0	0	0	0	0	0	1	0	0	1	0	0	0	1	0	0	0	0	1	0	0	0	0	0	1	0	0	0	0	0	0
	OTU_1962	2	0	0	0	0	0	0	0	1	1	0	1	1	1	2	0	1	0	0	0	1	1	0	0	0	0	1	0	1	0	0	1	0	1	1	1	0	1	0	0	2	1	1	0	0	1	0	1
	OTU_1963	0	0	0	1	0	0	1	0	0	0	1	1	0	1	0	0	0	0	1	0	0	0	0	1	0	0	0	1	0	0	0	0	0	0	0	0	1	0	0	0	0	1	0	0	1	0	0	2
	OTU_1964	1	0	2	0	1	0	1	0	0	0	2	0	0	5	0	0	0	0	1	1	1	1	1	2	0	1	1	0	1	0	0	1	1	2	0	0	3	0	1	1	0	2	4	2	1	0	1	0
	OTU_1965	0	0	0	0	0	1	1	0	0	0	0	0	1	1	0	0	0	0	1	0	0	1	0	0	0	0	0	2	0	0	0	0	0	0	0	1	0	0	0	0	0	0	0	2	1	0	0	0
	OTU_1966	0	0	1	1	0	1	1	0	0	1	0	0	0	1	1	0	1	0	0	1	0	0	1	0	0	0	1	0	1	0	0	0	0	0	0	2	0	0	1	0	0	0	0	1	0	1	2	0
	OTU_1967	1	0	0	0	1	1	0	0	0	2	0	1	0	2	2	2	0	0	2	0	0	1	0	0	0	0	0	1	1	1	1	0	1	1	1	1	1	1	1	0	0	0	0	1	0	0	0	1
	OTU_1968	1	0	0	0	1	0	2	1	0	1	0	0	3	2	2	1	1	2	1	1	2	1	1	0	0	0	1	0	1	1	1	0	1	0	1	2	2	2	0	1	1	2	1	1	1	1	1	0
	OTU_1969	11	10	17	9	6	10	9	10	7	7	9	12	14	8	8	12	7	12	0	7	17	10	14	15	7	5	6	6	5	8	8	11	7	13	14	8	12	13	12	20	15	11	11	12	5	15	15	9
	OTU_1970	0	1	0	0	1	0	0	2	0	0	1	0	0	0	1	0	0	0	0	1	0	0	0	1	0	1	0	1	0	1	2	0	0	0	1	0	0	0	0	0	0	0	0	0	0	0	0	0
	OTU_1971	0	3	0	0	0	0	0	1	0	1	0	1	0	0	1	0	0	0	1	1	0	0	0	0	0	0	0	0	0	0	0	0	0	0	0	0	1	0	0	0	0	0	0	0	1	0	1	0
	OTU_1972	0	0	0	0	0	2	0	0	0	0	0	0	0	1	0	0	1	1	0	0	1	0	0	1	0	1	1	0	0	0	0	0	0	0	1	1	0	0	0	0	0	0	0	2	0	0	0	0
	OTU_1973	1	0	0	0	0	0	0	1	0	2	1	0	0	0	1	0	0	0	0	0	1	0	0	0	0	0	0	0	0	0	0	0	0	0	1	0	0	0	0	0	1	0	0	1	0	0	0	1
	OTU_1974	0	0	1	0	0	0	0	2	0	1	0	1	0	1	1	2	1	0	0	1	0	1	1	0	0	0	0	1	1	1	0	0	0	0	0	0	0	0	0	0	0	0	0	0	0	0	2	3
	OTU_1975	0	0	0	1	1	2	0	0	0	0	1	1	0	1	0	2	0	1	0	1	1	1	0	0	0	0	0	2	1	0	0	0	0	0	0	1	0	0	1	0	2	2	1	1	0	0	0	1
	OTU_1976	1	3	3	1	0	1	0	5	0	3	5	0	3	4	1	3	3	1	1	2	1	1	1	1	3	3	2	3	1	0	1	2	3	1	3	0	0	3	3	0	3	3	3	0	1	1	3	0
	OTU_1977	0	1	1	0	0	1	0	2	2	1	0	0	0	0	1	1	0	0	0	0	2	0	1	3	1	0	0	0	1	2	0	1	0	0	1	0	1	1	0	0	0	0	0	0	0	2	0	0
	OTU_1978	11	21	11	9	7	7	7	3	12	5	10	8	7	4	6	9	4	5	13	7	8	5	11	7	7	13	10	9	11	9	17	4	9	7	8	9	10	7	6	3	11	2	9	8	7	7	7	15
	OTU_1979	0	0	0	0	0	1	0	0	0	0	0	0	0	3	0	0	1	0	0	0	0	0	0	0	0	0	0	0	0	0	0	0	0	0	0	0	0	0	0	0	0	1	0	1	0	0	0	0
	OTU_1980	0	0	0	0	1	0	0	0	0	1	0	0	0	0	0	0	1	0	0	0	0	1	0	0	0	1	0	2	0	0	0	0	1	0	0	0	0	0	1	0	1	1	0	0	1	0	2	0
	OTU_1981	0	0	0	1	0	2	1	0	0	0	0	2	2	1	1	1	1	0	1	0	0	0	0	1	0	0	0	2	2	2	1	2	0	0	0	1	4	0	0	2	1	0	0	2	1	1	2	3
	OTU_1982	0	0	0	1	1	0	0	1	0	0	1	0	0	1	1	0	0	3	0	0	0	1	0	0	1	0	0	0	0	0	0	0	0	0	0	1	0	0	2	0	1	0	1	1	0	1	0	0
	OTU_1983	0	0	2	0	0	0	0	0	0	0	0	0	0	1	0	0	0	0	0	0	0	1	0	0	0	0	0	0	0	0	0	0	0	0	0	0	0	2	0	0	1	2	1	1	0	0	0	1
	OTU_1984	0	1	1	0	0	0	0	0	0	1	1	0	0	2	1	0	0	0	3	0	0	1	0	0	0	0	0	0	0	0	1	0	0	1	0	0	2	0	2	0	0	0	3	1	1	0	1	1
	OTU_1985	0	0	0	0	0	0	0	0	0	0	0	0	0	0	0	0	0	0	0	0	0	0	0	0	0	0	0	0	0	0	0	0	0	0	0	0	0	0	0	0	0	0	0	0	0	0	0	0
	OTU_1986	0	1	0	1	1	0	1	2	2	1	0	0	2	1	3	0	0	0	2	0	0	1	0	1	0	3	1	1	0	0	0	0	2	0	0	0	0	3	2	3	0	0	4	0	0	0	0	0
	OTU_1987	10	13	28	13	14	27	21	12	28	19	21	13	35	19	6	18	17	24	38	18	27	15	18	14	22	28	14	37	33	23	20	20	24	24	18	29	35	22	29	21	39	43	52	53	37	37	33	33
	OTU_1988	0	0	0	0	0	0	1	0	0	1	0	0	2	2	1	0	0	0	2	0	0	0	0	0	2	0	0	0	0	0	0	1	0	0	0	0	0	1	0	1	1	2	2	1	1	0	2	0
	OTU_1989	0	0	0	0	0	0	0	1	1	0	0	1	0	0	0	0	0	0	2	0	0	0	0	0	0	0	0	1	2	0	0	0	0	0	1	0	0	0	0	0	0	0	0	2	0	2	1	1
	OTU_1990	0	0	1	0	0	0	0	0	1	0	2	0	2	1	0	1	0	0	0	0	1	1	0	0	4	0	3	3	1	3	1	0	0	1	0	2	1	1	0	0	2	2	0	1	0	0	0	2
	OTU_1991	1	2	0	0	1	0	0	1	0	0	1	0	0	0	0	0	0	0	0	0	1	1	1	0	1	2	0	0	1	1	1	1	0	0	0	1	1	1	0	0	0	0	0	1	0	0	0	0
	OTU_1992	1	0	0	1	0	0	0	0	0	0	0	0	1	0	0	1	0	0	0	0	1	1	0	0	1	0	0	2	0	0	0	0	0	0	0	0	0	0	0	1	0	0	0	0	1	0	0	1
	OTU_1993	0	0	0	0	0	0	0	0	0	0	0	0	0	0	0	0	0	0	0	0	0	0	0	0	0	0	3	0	0	0	0	0	0	0	0	0	0	0	0	0	0	0	1	2	1	0	1	1
	OTU_1994	0	0	0	0	0	0	0	0	0	1	0	0	0	0	0	0	0	0	0	0	0	0	0	0	1	0	1	0	0	0	0	0	0	0	0	1	1	1	0	0	0	0	1	0	0	0	0	0
	OTU_1995	0	0	0	0	0	0	0	0	1	0	0	0	0	0	0	0	0	0	0	0	2	0	0	0	0	0	0	0	0	0	1	0	0	0	0	0	0	0	2	0	0	0	1	0	0	0	0	0
	OTU_1996	2	1	0	2	0	0	0	0	1	0	0	0	0	0	0	2	0	1	0	0	1	0	0	2	2	0	1	1	1	2	2	1	0	0	0	0	2	0	0	2	3	4	2	2	0	1	2	1
	OTU_1997	0	0	0	2	0	0	0	1	0	0	2	1	0	1	0	1	2	0	1	0	0	0	0	0	1	0	0	0	0	0	1	0	1	0	1	0	1	0	0	0	0	0	0	1	0	1	0	2
	OTU_1998	0	0	0	0	1	0	0	0	1	0	0	0	0	0	0	0	0	0	0	0	0	1	1	0	0	0	0	0	0	0	1	0	0	0	0	0	0	0	0	0	1	2	1	0	0	1	1	1
	OTU_1999	2	0	0	0	0	0	0	1	0	0	1	0	0	0	0	0	0	0	0	0	0	0	1	0	0	0	0	1	0	1	0	0	0	0	0	0	0	1	3	0	0	1	1	1	1	2	0	0
[truncated: 4,093 more rows]
[truncated: 193 more columns]

## Sheet: Table S5
		A1	A2	A3	A4	A5	A6	A7	A8	A9	A10	A11	A12	A13	A14	A15	A16	A17	A18	A19	A20	A21	A22	A23	A24	A25	A26	A27	A28	A29	A30	A31	A32	A33	A34	A35	A36	A37	A38	A39	A40	A41	A42	A43	A44	A45	A46	A47	A48
	OTU_1	8	4	8	3	3	6	9	5	3	5	11	8	5	7	5	7	3	3	4	2	4	3	4	5	6	4	2	5	4	3	2	1	1	2	0	8	4	3	3	2	1	5	2	5	5	1	3	4
	OTU_2	2	0	1	1	1	5	4	1	5	4	4	3	2	1	1	2	1	0	5	2	1	1	1	2	5	1	0	2	4	1	2	2	1	6	2	1	3	0	3	4	2	1	1	3	0	2	1	2
	OTU_3	41	23	26	18	27	32	23	36	35	26	26	28	38	9	26	26	28	17	30	33	22	39	23	19	23	36	33	14	32	26	23	28	20	27	25	20	36	30	12	37	24	15	31	17	28	32	29	38
	OTU_4	4347	1656	3039	2515	2441	2881	3946	675	2245	1683	4441	4255	1570	1593	1880	2171	3203	3742	3531	2916	2442	2879	2411	2568	2444	1748	3383	2013	3178	3516	988	1674	2714	2525	733	4438	977	1701	1802	1831	1090	1129	3444	3330	4027	1551	2341	1719
	OTU_5	2	2	3	2	0	4	0	5	1	1	1	3	2	1	2	2	1	4	0	3	1	1	1	1	4	2	2	1	3	6	3	4	0	6	0	1	2	3	0	3	0	1	3	5	5	2	3	8
	OTU_6	0	4	3	2	5	2	5	5	4	6	7	8	5	1	8	4	3	0	1	6	5	11	8	2	4	6	3	4	10	3	7	4	4	9	5	1	6	2	3	10	0	1	3	6	7	8	5	1
	OTU_7	470	750	613	654	692	909	891	986	1099	1199	880	751	974	761	972	949	947	742	1277	831	247	270	298	410	326	747	391	617	918	863	848	1281	1151	856	1152	575	1016	750	236	922	626	340	448	675	856	1505	931	1740
	OTU_8	1	0	2	1	0	0	1	0	2	0	0	0	5	1	0	2	2	0	2	1	2	1	2	0	1	0	1	3	1	1	1	2	0	0	1	0	2	0	0	2	2	0	0	0	0	0	2	0
	OTU_9	223	329	315	357	251	335	358	363	363	413	279	249	335	318	292	374	285	227	0	303	200	223	306	210	266	458	367	378	500	494	512	600	500	536	588	311	530	343	142	513	588	375	649	534	593	897	964	1252
	OTU_10	1	1	22	29	15	3	4	3	2	6	1	1	5	2	31	1	7	12	11	1	0	3	12	1	6	0	22	10	0	15	4	3	2	15	3	9	3	3	13	15	1	3	20	1	6	5	0	8
	OTU_11	558	458	419	444	495	690	432	588	691	754	608	499	644	436	452	539	321	352	412	266	821	591	612	396	682	436	623	317	727	553	489	803	703	755	1074	789	959	519	291	1013	85	81	141	283	130	254	78	291
	OTU_12	170	23	38	210	633	667	28	697	192	27	175	20	518	1855	431	3716	668	685	296	336	721	48	196	183	3224	168	44	1333	292	118	276	338	48	24	67	197	3627	88	1536	144	176	19987	147	485	59	162	51	138
	OTU_13	247	435	438	457	433	547	528	547	598	774	436	385	492	500	514	491	485	414	0	431	108	196	146	159	192	367	218	335	452	417	452	738	451	589	541	288	498	318	181	496	447	226	368	314	367	634	716	799
	OTU_14	0	2	1	0	0	0	1	4	0	2	0	2	1	2	1	0	2	3	2	1	1	0	1	0	0	0	0	1	0	2	0	1	0	0	0	0	1	2	1	2	0	1	6	3	4	1	1	1
	OTU_15	909	2382	318	372	1733	662	502	366	938	346	277	365	256	347	773	433	123	310	0	1062	567	1595	620	7835	703	329	2425	287	570	352	506	1988	819	534	376	569	359	960	9194	588	221	206	478	200	514	290	319	216
	OTU_16	1	2	1	2	2	1	1	1	2	2	1	2	3	3	1	1	1	8	7	0	4	3	2	2	3	2	4	0	7	4	5	2	1	3	2	1	5	2	2	3	1	2	0	2	0	6	6	2
	OTU_17	161	201	144	216	185	281	262	282	341	301	274	247	378	381	395	308	346	465	429	220	113	239	208	160	209	332	210	281	230	241	167	174	184	336	467	264	440	283	149	291	432	221	490	429	269	565	189	339
	OTU_18	649	1047	182	411	549	260	569	270	478	295	236	248	260	323	289	171	148	380	0	374	659	1313	377	835	1377	327	496	288	356	287	446	440	306	456	333	458	249	952	1151	234	400	175	347	261	620	189	224	172
	OTU_19	7	3	5	7	1	4	0	2	0	0	1	0	3	2	0	2	0	0	0	0	1	0	5	4	1	5	0	2	1	1	2	0	0	0	0	6	3	2	1	0	1	0	0	4	2	1	2	3
	OTU_20	0	0	0	0	0	0	0	1	1	0	1	0	0	0	1	0	1	0	0	0	0	0	0	0	0	0	0	0	0	0	1	0	0	0	0	0	0	0	0	0	0	0	0	0	0	0	0	0
	OTU_21	0	1	2	2	1	0	0	1	1	0	2	1	2	1	1	1	3	0	4	2	1	0	0	2	0	1	0	0	1	1	1	1	0	1	2	2	0	0	2	0	0	0	0	0	1	3	1	1
	OTU_22	209	331	181	240	216	241	221	267	257	284	201	194	286	198	202	243	216	159	216	243	235	254	207	242	237	275	230	185	274	204	172	244	172	187	271	166	183	161	63	170	139	113	168	142	206	290	178	233
	OTU_23	5	2	779	4	0	5	15	10	11	21	5	2	13	3	60	1	2	2	26	7	1	2	33	101	7	14	57	12	26	2	781	428	7	747	6	12	125	1	18	5	2	6	0	16	39	10	0	2
	OTU_24	448	526	203	513	247	131	232	118	138	246	178	215	107	360	519	69	195	452	78	344	285	1052	248	264	1356	145	290	769	245	246	219	687	194	293	117	127	114	649	1312	119	569	108	288	339	323	17	123	57
	OTU_25	140	200	228	211	330	292	322	305	308	327	247	223	253	320	219	449	344	233	222	311	187	166	280	287	160	342	256	319	212	249	224	199	147	300	298	246	319	263	156	287	184	136	455	235	416	160	205	183
	OTU_26	106	154	117	158	229	274	200	235	181	180	158	143	262	219	236	311	303	174	330	210	135	229	193	196	256	255	148	211	193	264	206	272	176	191	277	155	207	175	88	239	129	99	308	127	200	198	237	188
	OTU_27	129	160	109	154	148	125	112	133	193	197	127	105	126	89	129	121	116	172	145	91	150	243	160	134	133	164	119	429	123	104	110	139	99	150	213	81	99	114	66	148	111	73	208	99	184	269	184	257
	OTU_28	0	3	0	0	0	0	1	2	1	1	0	3	1	0	0	1	0	0	1	1	0	1	1	1	2	1	2	0	2	3	1	1	4	1	2	1	3	1	0	4	0	2	1	1	0	4	1	2
	OTU_29	131	185	162	165	155	223	246	230	205	262	253	211	364	313	278	305	311	237	413	207	96	102	121	66	88	154	110	147	195	169	184	198	145	106	187	114	214	114	54	173	148	53	153	149	104	122	149	154
	OTU_30	237	427	229	233	229	302	275	319	352	381	358	288	568	443	319	380	318	271	383	338	192	261	298	177	203	412	255	225	306	240	253	310	290	300	281	310	407	214	148	271	151	95	168	224	235	267	195	189
	OTU_31	82	163	139	142	130	280	170	184	256	306	215	252	405	477	335	392	340	202	520	270	40	58	39	44	51	160	113	114	159	199	159	243	251	231	263	163	236	187	85	202	91	66	125	147	177	216	152	187
	OTU_32	24	40	43	71	61	59	47	88	81	74	49	34	73	53	61	98	60	23	58	22	122	50	107	40	70	97	60	66	91	75	174	121	59	75	162	76	142	75	49	87	68	35	201	102	107	96	92	79
	OTU_33	66	86	81	67	57	110	88	154	133	137	120	162	136	116	160	209	195	183	284	177	70	91	110	69	83	185	209	103	221	156	167	200	188	153	246	127	160	144	44	141	107	100	195	215	260	398	191	251
	OTU_34	33	437	19	329	255	240	22	91	369	105	53	43	95	82	160	34	45	53	10	11	973	386	293	137	40	279	20	136	75	138	31	91	59	226	88	219	309	227	56	25	68	4	93	12	76	29	52	20
	OTU_35	130	222	176	114	157	191	123	279	236	311	216	174	169	171	213	221	195	176	203	144	180	265	211	180	82	168	169	68	132	190	109	176	114	123	158	82	127	113	55	139	89	81	116	70	112	261	286	197
	OTU_36	49	147	217	110	110	76	121	130	183	115	84	46	110	85	97	106	49	64	71	57	94	126	85	54	47	90	80	82	100	102	52	105	77	71	120	54	164	46	42	110	37	47	39	49	46	46	38	22
	OTU_37	191	191	180	162	161	197	194	282	268	231	205	186	204	130	166	244	174	151	196	138	261	310	248	237	176	208	166	138	171	134	143	171	161	244	298	176	176	165	96	245	154	120	162	161	222	252	178	148
	OTU_38	192	67	19	84	60	31	299	15	27	24	82	41	51	33	102	80	60	37	13	439	3	38	17	11	106	260	33	76	371	256	41	204	216	223	400	201	86	68	123	109	481	17	1114	278	212	54	37	27
	OTU_39	149	208	154	122	140	149	137	224	217	219	134	117	131	93	221	222	203	187	267	224	297	297	204	140	143	249	165	77	122	129	102	151	93	175	321	91	171	175	56	229	174	168	194	119	183	306	132	94
	OTU_40	0	0	3	0	1	0	55	0	0	0	0	0	1	0	82	1	0	0	2	0	2	0	0	0	14	12	15	12	14	6	6589	30	15	9	12	14	7	11	4021	13	4585	1	4	5	7	4	33	3
	OTU_41	110	106	103	106	119	104	113	111	124	110	93	110	136	121	171	155	157	116	138	111	159	139	118	81	125	171	91	138	149	109	127	149	105	120	141	107	166	106	58	236	159	65	146	150	139	148	73	81
	OTU_42	102	154	94	128	95	114	102	125	141	147	191	124	317	168	130	173	114	105	186	163	116	106	101	69	77	110	121	103	118	69	88	139	77	100	161	133	194	92	68	184	68	21	72	70	50	86	57	52
	OTU_43	170	135	167	201	110	155	144	153	127	164	142	100	166	120	176	121	113	106	0	107	74	153	328	122	165	198	200	151	189	149	204	225	117	210	179	121	202	130	86	148	173	130	409	208	184	253	268	250
	OTU_44	318	17	2133	10	38	6	63	2368	8	6	13	7	49	6	6	11	6	0	134	7	1	45	2	2	12	5	103	5	2787	5	14	124	49	8	1	1	551	3	7	17	0	0	0	0	0	0	0	0
	OTU_45	187	180	370	1349	84	319	306	411	215	407	428	332	2865	690	601	304	841	635	243	91	214	98	953	152	658	145	389	290	137	1309	327	366	42	235	291	726	504	427	286	251	100	95	66	56	94	67	92	48
	OTU_46	305	55	107	78	59	199	183	75	142	283	60	66	170	177	305	55	102	7	63	265	77	24	151	22	65	57	142	104	95	183	95	149	122	265	22	56	141	47	71	36	82	7	41	565	165	246	44	52
	OTU_47	106	89	110	66	113	148	119	208	172	223	114	120	178	138	153	165	121	110	206	191	162	158	164	120	99	160	96	95	120	91	80	131	113	112	190	102	172	133	40	146	84	76	233	131	201	195	161	133
	OTU_48	15	13	1	4	3	2	6	3	2	3	2	1	2	17	4	2	9	2	25	53	3	2	1	5	62	4	2	9	14	3	19	51	3	3	3	5	4	15	2	3	4	0	8	2	1	1	2	1
	OTU_49	0	0	0	0	0	0	0	0	0	0	0	0	0	0	0	0	0	0	0	0	0	0	0	0	0	0	0	0	0	0	0	0	0	0	0	0	0	0	0	0	0	0	0	0	0	0	0	0
	OTU_50	22	38	79	13	21	20	32	73	60	53	51	43	36	25	44	31	37	19	0	49	76	82	132	116	96	122	193	80	196	130	89	137	89	149	183	71	113	154	42	169	93	91	134	110	143	261	245	102
	OTU_51	162	177	177	169	226	262	184	207	207	227	201	168	210	141	144	179	145	132	155	166	207	233	200	169	144	251	164	183	186	165	158	209	154	161	189	222	225	127	63	167	158	95	167	140	250	258	158	232
	OTU_52	120	385	365	88	246	911	254	1447	1118	413	468	1059	60	988	569	188	149	145	118	246	121	421	870	855	778	341	364	503	140	65	126	269	115	243	621	230	73	334	83	549	53	2	88	7	1	21	59	11
	OTU_53	203	51	15	38	16	22	58	40	83	85	30	57	304	109	206	23	1	7	3	28	2	23	610	4	96	64	3	4	8	26	588	157	247	34	9	135	22	2	63	41	5	0	5	29	0	3	0	1
	OTU_54	66	87	76	105	120	145	121	165	112	138	93	77	121	82	83	131	64	68	87	86	98	100	145	75	67	84	116	74	128	102	93	137	100	119	128	117	147	135	58	228	127	63	77	68	97	104	94	124
	OTU_55	38	86	56	50	65	91	111	78	69	115	67	91	89	88	71	68	80	57	153	79	29	36	25	43	38	90	28	61	101	75	64	52	61	54	88	42	123	35	14	44	67	25	27	89	58	105	69	115
	OTU_56	86	86	48	65	77	94	92	141	115	134	202	215	135	175	102	109	127	172	145	120	80	119	179	96	148	129	96	83	110	89	70	118	84	377	211	83	123	94	29	121	71	37	69	47	40	85	67	94
	OTU_57	82	86	90	85	85	71	45	75	109	100	90	78	72	73	95	92	136	82	178	193	121	96	83	96	60	70	97	46	63	54	41	52	43	77	91	42	54	53	35	90	119	90	150	78	116	410	117	95
	OTU_59	197	38	30	747	13	20	10	1	10	6	7	13	0	79	32	10	21	23	0	25	8	0	3	7	34	12	4	0	0	62	14	7	4	4	16	8	0	35	0	10	6	8	21	38	15	6	6	9
	OTU_60	73	119	119	69	96	91	72	98	141	139	98	110	171	125	114	92	80	74	89	116	93	72	56	39	40	53	65	37	60	38	38	63	66	59	73	69	100	50	35	85	29	14	13	15	13	12	9	8
	OTU_61	0	5	1	1	1	1	1	0	2	0	1	0	0	1	1	3	2	6	1	0	1	0	2	0	0	2	2	0	3	1	0	0	1	1	4	1	0	2	0	1	0	2	0	3	1	1	0	0
	OTU_62	18	149	40	20	62	125	25	66	143	63	92	38	57	89	16	89	29	21	93	27	52	43	57	41	10	96	39	18	81	90	30	74	91	68	45	49	40	48	10	73	17	10	19	27	40	24	26	33
	OTU_63	119	11	24	31	5358	61	20	8	42	9	37	27	22	59	149	46	40	6	9	14	464	14	7	17	2	0	0	0	240	0	0	0	0	0	0	0	0	0	1	1	1	0	0	3	5	32	1	106
	OTU_64	115	30	27	36	23	80	34	40	50	37	42	36	76	49	29	68	78	89	94	16	9	28	12	10	77	25	48	37	93	125	159	115	94	97	132	30	149	17	20	106	33	31	77	128	118	161	125	113
	OTU_65	61	10	4	351	87	42	19	32	44	18	17	10	21	2	40	5	7	35	27	12	8	110	62	25	198	27	105	46	20	16	33	107	42	12	105	46	6	28	40	18	11	6	36	9	31	21	14	12
	OTU_66	95	113	68	68	93	105	76	88	111	147	114	67	112	84	112	125	116	82	136	102	64	104	94	86	102	142	80	69	80	77	61	73	76	76	102	85	94	62	31	80	71	54	80	70	108	126	86	97
	OTU_67	22	31	51	642	34	23	17	15	172	45	18	23	25	42	28	54	62	103	63	31	12	25	81	43	33	12	7	26	7	19	8	20	11	16	11	18	10	17	6	91	10	138	19	29	15	39	20	10
	OTU_68	14	6	2	5	31	2	6	1	9	5	12	13	13	28	438	7	28	84	11	2	7	11	15	5	43	20	0	2	23	17	6	1	7	5	2	17	72	5	77	10	18	24	2	25	9	1	2	10
	OTU_69	27	31	67	54	49	51	53	60	67	92	60	118	69	55	86	61	66	63	84	66	71	79	104	60	64	86	46	24	101	28	44	53	49	64	104	64	53	52	20	83	66	43	105	38	59	50	57	52
	OTU_70	43	57	91	61	58	105	84	42	31	86	47	51	0	79	63	100	108	40	0	101	33	0	37	48	46	45	30	0	0	41	46	59	56	21	74	31	0	21	0	64	60	20	90	76	151	69	20	70
	OTU_71	0	0	1	0	0	0	0	0	0	0	0	0	0	0	0	0	0	0	0	0	1	0	0	0	0	0	4	0	0	0	0	0	0	0	0	0	0	0	0	0	0	0	0	0	0	0	0	0
	OTU_72	77	54	74	33	36	45	41	56	61	57	84	140	82	87	149	113	62	115	0	100	50	132	16	29	45	35	126	53	145	129	79	142	124	96	86	45	48	128	44	168	31	11	21	11	23	40	30	27
	OTU_73	61	21	46	36	41	29	59	13	32	24	61	61	10	22	31	24	37	45	37	36	31	50	16	43	35	17	57	27	41	54	12	25	39	29	15	55	19	24	23	28	13	12	44	55	44	22	21	28
	OTU_74	49	55	101	82	26	36	37	154	109	152	50	55	43	41	45	42	32	29	54	44	27	35	15	66	27	116	33	23	27	20	47	46	39	120	41	27	76	39	32	134	126	38	35	52	24	57	31	25
	OTU_75	2	2	1	1	2	3	2	1	0	0	25	203	14	0	4	1	6	1	6	9	0	5	1	2	0	19	5	2	41	8	4	1	2	4	1	10	1	0	0	1	1	8	0	0	0	3	18	34
	OTU_76	24	34	43	22	36	28	38	39	42	40	44	51	52	27	45	42	28	28	82	34	40	31	38	28	47	36	31	23	28	29	36	28	33	37	49	55	49	32	31	84	30	16	37	56	46	56	24	24
	OTU_77	7	3	4	16	17	0	9	2	1	2	4	2	0	3	53	2	3	0	0	4	1	0	6	1	22	1	4	0	0	7	3	3	2	3	4	5	0	1	0	1	0	1	5	0	3	1	2	0
	OTU_78	47	85	64	31	73	36	41	68	50	55	58	35	45	40	37	87	71	26	48	60	68	53	48	42	34	68	28	19	47	42	67	60	31	56	144	54	58	82	14	53	34	31	119	33	53	80	101	45
	OTU_79	0	0	0	0	0	0	0	1	1	0	1	0	1	0	0	0	1	1	1	0	0	0	0	0	1	0	0	0	0	0	0	0	0	0	0	0	0	0	0	0	0	0	0	0	0	1	0	0
	OTU_80	41	43	23	30	12	65	13	60	28	37	19	10	27	19	17	58	83	13	11	8	9	25	32	12	63	37	48	65	54	95	33	40	51	67	21	13	26	74	59	113	51	7	60	75	119	211	65	26
	OTU_81	16	76	35	29	41	16	56	36	32	61	69	38	38	64	57	59	50	28	63	30	28	37	45	24	17	118	20	25	35	46	39	45	71	56	32	48	68	29	18	32	57	27	36	51	63	33	44	68
	OTU_82	166	185	146	152	138	268	167	174	269	213	190	197	310	227	164	187	224	367	328	148	107	309	143	98	190	158	114	176	127	139	168	177	208	174	189	284	249	123	60	197	195	114	177	198	276	195	142	122
	OTU_83	95	94	98	65	85	157	84	109	115	149	97	78	169	117	126	147	152	129	139	146	90	122	89	25	58	40	70	45	77	69	55	108	63	76	123	89	249	73	29	82	22	16	23	39	28	45	18	67
	OTU_84	17	45	33	24	28	51	27	46	34	49	47	40	30	32	32	38	38	30	52	42	30	32	27	20	60	47	43	38	32	25	24	91	25	51	56	58	69	32	10	65	36	18	67	63	49	50	29	36
	OTU_85	0	0	0	0	0	0	0	0	0	0	0	0	0	0	0	0	0	0	0	0	0	1	0	0	0	2	1	0	0	0	5	0	0	1	0	0	0	2	0	0	0	0	0	1	0	0	1	5
	OTU_86	34	42	23	35	28	59	47	64	67	93	106	57	166	121	102	109	111	100	146	68	28	39	45	33	80	71	95	85	91	186	119	142	130	182	220	85	185	144	83	159	128	68	58	80	51	148	62	97
	OTU_87	29	88	32	60	47	24	39	44	44	74	15	21	41	30	29	47	23	33	43	48	48	58	64	39	40	66	52	41	41	50	53	60	44	56	68	59	66	36	16	40	45	23	78	53	70	61	31	51
	OTU_88	24	18	13	8	10	14	16	19	25	11	13	9	20	22	18	15	12	20	26	9	16	15	18	14	28	17	15	29	18	15	28	28	12	18	28	16	31	16	4	19	20	7	32	28	46	31	11	23
	OTU_89	68	140	26	18	18	8	25	8	70	41	26	53	8	178	66	12	26	12	0	9	71	158	33	28	40	29	172	47	76	17	50	42	45	40	27	68	9	118	531	10	13	1	9	12	43	15	27	6
	OTU_90	27	32	26	24	30	34	24	31	29	26	40	23	41	53	34	42	37	39	0	40	23	75	27	25	22	30	22	36	35	29	40	47	40	26	60	21	45	41	10	39	60	20	52	63	33	88	30	25
	OTU_91	16	79	31	31	15	33	23	27	33	30	36	28	37	24	10	17	15	14	7	11	40	60	27	13	36	64	28	23	61	43	28	37	40	38	66	34	61	43	9	54	23	17	14	15	28	28	22	17
	OTU_92	0	2	1	0	1	0	3	1	0	0	0	0	2	0	0	1	1	0	0	0	0	0	0	1	0	22	2	0	0	1	17	0	0	0	0	0	1	0	0	0	6	3	8	4	9	4	5499	11
	OTU_93	52	88	78	68	63	105	77	92	77	111	48	53	148	82	106	120	105	69	119	117	64	60	81	93	93	98	69	91	59	49	60	60	87	72	93	54	178	56	19	44	81	31	94	119	95	76	73	73
	OTU_94	23	46	32	25	32	32	38	59	51	76	47	38	38	25	53	89	50	49	121	64	31	39	39	15	26	29	23	10	22	17	13	22	11	22	32	22	32	15	10	41	16	19	23	15	23	52	10	17
	OTU_95	45	47	52	42	53	83	52	85	50	89	47	47	66	42	50	86	61	77	71	46	34	76	36	48	44	74	40	48	54	56	33	51	41	53	83	45	80	33	27	51	55	40	102	81	79	71	45	56
	OTU_96	27	78	47	40	39	66	48	74	59	99	41	43	84	51	122	69	50	33	65	77	66	58	55	89	73	92	99	111	101	114	104	137	106	148	226	126	297	156	39	178	115	64	186	175	227	173	97	85
	OTU_97	0	0	0	131	0	1	0	0	0	0	0	0	0	0	0	0	0	0	0	0	0	0	0	0	6	5	14	8997	12	27	14	7	11	9	3	10	3	6	13	8	0	0	0	0	0	0	0	0
	OTU_98	26	59	98	16	34	22	18	54	40	24	20	15	12	5	27	36	24	32	12	108	33	38	14	13	11	4	4	0	8	4	7	8	6	37	35	10	9	15	20	50	30	9	11	2	8	8	18	2
	OTU_99	41	46	18	20	19	44	29	36	36	33	33	29	40	35	15	39	37	16	19	11	44	61	54	41	38	29	27	26	27	29	25	43	28	36	30	26	52	36	13	32	19	18	25	37	36	92	37	56
	OTU_100	53	64	58	24	34	29	30	30	29	26	35	21	42	34	24	45	16	11	29	27	92	78	47	34	23	19	36	10	18	15	17	22	22	19	20	27	31	26	12	41	25	18	26	7	20	14	9	13
	OTU_101	15	23	4	10	5	1	8	1	27	10	7	15	3	21	26	1	1	24	0	11	38	8	14	31	6	13	9	13	4	11	13	18	6	7	5	18	3	189	326	4	3	4	5	4	7	1	2	3
	OTU_102	68	72	58	33	46	69	68	71	81	103	91	60	84	80	67	60	94	55	146	111	53	41	34	19	29	34	23	18	16	6	8	12	14	15	23	8	20	15	3	16	63	40	37	41	52	22	15	11
	OTU_103	8	7	5	79	8	6	13	26	6	9	17	14	8	26	12	20	14	33	34	24	5	101	7	6	14	17	14	25	44	33	26	42	66	22	44	12	11	9	4	80	27	19	10	17	31	50	40	71
	OTU_104	33	50	39	34	56	69	70	40	56	261	74	36	65	29	31	29	59	25	83	52	11	51	28	19	8	27	30	22	15	21	22	75	36	29	24	52	46	17	7	46	123	31	32	33	77	39	12	8
	OTU_105	36	41	33	19	22	23	31	23	18	30	27	20	30	30	19	28	19	14	23	22	42	75	28	24	22	40	28	14	18	11	18	14	12	18	23	11	37	29	7	24	15	13	30	13	5	6	3	13
	OTU_106	7	14	7	16	8	9	4	3	7	15	9	7	7	10	10	4	8	4	14	22	7	14	12	4	19	19	11	12	9	13	21	42	10	17	8	13	7	12	2	7	4	4	5	6	5	15	4	10
	OTU_107	0	0	2	0	0	0	0	1	0	1	0	1	1	1	0	0	0	0	0	0	0	0	0	2	0	1	0	0	0	0	0	0	1	0	1	0	0	0	0	0	0	1	0	0	0	0	1	0
	OTU_108	9	13	14	11	14	12	14	11	12	12	21	8	20	17	9	18	15	8	14	17	15	22	10	15	8	17	17	17	18	11	9	8	12	13	41	18	30	13	15	27	51	26	51	43	67	46	23	38
	OTU_109	0	0	0	0	0	0	0	1	0	0	0	0	0	2	3	0	1	1	0	3	0	0	0	2	0	0	0	0	0	0	0	0	0	2	0	0	0	0	0	0	0	1	0	0	0	0	2	1
	OTU_110	41	64	38	25	38	52	44	39	43	56	39	32	71	61	73	59	39	52	43	97	30	40	46	64	61	50	43	28	43	25	35	43	23	32	40	39	90	36	10	37	20	7	36	38	48	45	28	32
	OTU_111	0	0	0	0	0	0	0	0	0	0	0	0	0	3	0	0	0	0	0	0	0	0	0	0	0	0	0	0	0	1	0	0	0	0	0	0	0	1	0	0	0	0	0	0	0	0	0	0
	OTU_112	36	18	14	35	32	12	25	3	11	13	23	15	9	14	14	3	5	48	0	9	13	66	5	5	67	3	10	6	10	9	26	20	11	20	15	12	5	10	5	8	5	4	3	3	8	3	2	2
	OTU_113	34	6	1	3	5	1	7	10	26	7	4	5	4	8	3	0	0	0	0	0	0	2	0	0	6	26	6	36	16	7	53	186	83	7	10	48	48	43	4	2	24	24	18	7	3	101	95	202
	OTU_114	7	52	13	15	10	12	4	5	10	15	13	8	9	20	7	3	7	15	0	39	12	21	12	8	25	21	8	31	5	47	10	80	8	11	5	22	9	68	11	16	24	11	0	6	3	22	5	1
	OTU_115	93	116	66	56	56	66	90	50	56	66	54	28	40	32	27	35	48	17	23	41	81	41	66	35	64	70	74	50	77	77	67	67	58	76	146	68	119	41	20	48	44	34	32	27	44	68	57	68
	OTU_116	3	5	1	0	2	2	3	4	2	4	0	2	5	0	3	4	3	4	4	2	0	1	1	5	2	6	4	3	4	4	2	3	4	5	6	3	1	3	3	2	1	0	3	1	2	5	0	2
	OTU_117	36	53	22	36	45	39	34	28	42	40	36	41	55	48	41	43	62	40	51	32	34	43	36	40	33	54	50	32	34	34	34	46	41	36	40	32	36	35	8	26	30	15	73	41	45	52	51	36
	OTU_118	25	18	17	147	19	20	15	9	21	13	85	46	67	3	4	14	21	8	7	32	11	55	28	18	15	3	27	30	22	10	2	11	15	7	16	16	26	0	0	16	33	22	0	13	3	14	3	6
	OTU_119	0	0	0	1	0	0	0	0	0	0	0	1	18	0	0	0	0	0	0	0	0	0	0	0	3	0	0	0	1	1	2	1	0	0	0	4	5	0	0	1	0	0	0	0	2	0	0	0
	OTU_120	2	82	2	61	3	3	0	0	0	0	6	1	2	11	4	0	0	0	1	0	2	6	3	4	0	3	2	7	1	1	0	7	3	0	0	2	1	135	2	0	0	1	6	0	1	0	13	0
	OTU_121	6	7	3	1	3	0	0	6	8	2	11	8	3	3	3	3	4	1755	0	2	2	4	0	9	0	0	4	0	0	1	0	1	10	2	0	0	2	0	7	1	0	2	0	0	1	0	3	0
	OTU_122	18	44	51	42	37	52	19	42	40	51	36	36	61	36	28	26	49	26	41	45	31	32	20	30	22	36	29	30	23	33	25	73	36	40	37	40	47	29	17	29	14	12	57	50	38	34	28	30
	OTU_123	13	13	24	5	11	15	14	25	13	33	19	10	10	9	10	21	10	13	25	41	36	48	24	12	16	21	49	14	32	16	13	37	38	27	39	24	32	21	7	18	14	4	14	8	21	27	20	13
	OTU_124	7	17	38	10	1	17	41	50	368	31	96	51	36	25	94	25	53	16	38	25	9	7	26	15	14	30	41	33	135	385	96	100	108	216	79	11	174	51	26	21	1	46	23	255	76	165	89	34
	OTU_125	18	9	2	118	10	15	28	66	25	29	24	26	20	378	60	6	7	9	0	36	8	105	8	7	40	2	7	25	52	20	16	577	18	20	7	26	27	130	19	7	4	12	1	6	5	1	7	7
	OTU_126	23	41	24	31	36	41	30	33	42	40	22	35	36	42	30	38	34	41	49	31	48	58	22	28	26	40	21	22	27	26	27	39	29	41	39	37	30	29	17	30	18	18	33	30	46	76	26	33
	OTU_127	33	24	18	17	29	21	20	28	33	30	30	24	23	20	46	40	38	25	42	51	48	39	22	36	19	15	13	7	30	11	18	12	17	34	32	23	18	17	9	17	10	35	30	10	22	38	25	25
	OTU_128	26	12	4	20	78	14	8	13	20	11	19	10	0	11	49	24	12	13	0	22	7	205	29	30	24	19	23	4	19	12	18	81	14	16	18	23	11	11	19	13	7	5	24	6	19	19	12	11
	OTU_129	9	25	76	16	17	29	71	27	11	31	22	15	10	6	12	20	25	5	4	41	6	19	31	18	6	10	20	5	21	12	62	6	9	7	140	6	47	7	9	10	1	3	5	2	3	85	9	3
	OTU_130	39	67	59	26	39	55	46	74	63	64	50	61	81	40	61	48	37	61	56	64	28	37	45	20	36	34	36	21	41	17	26	57	26	40	41	33	32	39	16	28	30	19	30	17	28	35	19	41
	OTU_131	9	44	24	9	69	19	62	30	24	12	74	6	17	12	15	198	30	19	28	53	9	39	74	42	16	45	14	20	28	24	19	25	11	6	40	6	43	25	9	40	14	2	5	3	5	37	25	24
	OTU_132	1	1	0	1	0	2	1	0	0	6	3	2	6	2	1	0	1	0	1	1	2	1	0	1	4	0	1	0	1	1	2	2	0	0	0	2	2	3	0	0	0	0	2	0	1	0	0	0
	OTU_133	2	16	3	4	7	7	9	11	12	6	11	14	9	5	5	8	3	5	12	9	6	16	8	9	8	29	23	7	9	7	7	12	10	13	14	6	15	13	6	19	13	12	6	14	7	26	8	16
	OTU_134	13	26	15	14	12	13	26	27	34	35	23	14	24	12	30	26	30	20	36	15	37	20	21	19	24	24	24	11	27	20	17	10	17	11	29	11	15	20	7	24	17	17	24	41	46	31	28	25
	OTU_135	11	16	26	14	14	22	34	41	57	42	8	20	43	45	31	33	20	19	37	21	28	43	15	8	17	27	14	30	37	50	30	47	28	45	41	19	69	26	21	28	18	31	41	44	41	30	15	38
	OTU_136	5	7	5	7	5	11	10	7	8	8	8	6	12	5	8	2	3	9	0	13	5	6	2	6	6	13	5	9	9	4	8	4	4	7	3	6	4	7	4	7	15	7	10	14	9	11	5	6
	OTU_137	19	35	29	2	9	10	10	22	22	16	7	5	4	2	4	10	5	2	4	8	62	46	37	48	23	12	19	1	9	7	6	11	8	13	17	5	7	16	7	35	26	20	11	2	8	42	20	9
	OTU_138	13	42	22	41	17	22	43	17	25	47	29	30	44	30	17	20	24	19	18	14	7	9	13	10	8	14	15	16	12	36	20	20	17	24	37	33	18	18	6	18	14	13	33	37	50	30	17	39
	OTU_139	18	17	14	7	8	12	7	13	8	23	18	18	23	11	13	33	15	17	0	26	22	29	29	10	39	26	46	24	55	24	17	37	18	24	45	22	11	19	2	33	19	15	31	24	22	57	14	21
	OTU_140	3	29	2	4	11	227	3	8	4	21	11	5	8	16	338	11	13	1	2	7	19	9	1	1	9	4	8	2	0	11	1	8	1	31	1	4	17	4	8	2	1	8	2	8	50	4	25	4
	OTU_141	10	11	10	28	7	4	7	10	15	2019	29	6	13	10	23	8	6	31	0	11	5	18	37	8	6	1	5	3	1	1	0	0	0	97	40	2	0	1	1	0	0	0	0	0	0	1	1	0
	OTU_142	0	6	25	1	18	9	30	21	2	2	13	1	59	11	41	2	16	2	65	108	2	1	1	0	0	15	34	0	3	21	7	8	5	4	54	2	7	36	6	0	48	1	17	3	44	30	29	51
	OTU_143	15	34	54	22	30	61	59	59	34	75	32	33	0	56	50	56	29	19	0	57	16	0	9	7	2	18	12	0	0	25	22	26	37	21	53	8	0	17	0	30	6	3	12	27	17	16	10	24
	OTU_144	7	118	9	74	9	9	6	35	28	25	42	28	19	17	87	69	4	12	4	6	34	41	92	20	2	66	34	18	9	7	6	22	13	8	13	17	14	4	17	107	35	2	2	3	1	3	5	32
	OTU_145	0	0	0	0	0	0	1	0	0	0	0	0	0	0	0	0	0	0	0	1	0	0	0	2	0	1	1	0	3	0	0	0	2	1	0	0	0	0	0	0	1	0	0	1	0	0	0	1
	OTU_146	14	18	10	10	16	10	11	16	16	18	19	7	16	5	13	15	6	12	11	13	22	17	7	12	2	11	7	1	19	4	2	9	12	14	12	7	7	9	2	11	9	6	15	6	7	18	15	9
	OTU_147	14	29	17	17	17	17	19	18	24	25	12	23	26	24	32	21	21	26	0	713	27	13	11	19	17	22	8	12	26	19	14	16	8	10	19	4	19	16	15	17	3	3	8	6	7	9	7	29
	OTU_148	24	43	16	13	15	20	12	33	31	31	21	34	22	16	15	13	22	34	23	15	11	38	11	10	7	22	24	1	12	5	4	15	14	3	10	12	3	3	3	10	3	1	6	0	0	2	2	2
	OTU_149	9	14	6	11	6	13	16	11	15	16	16	6	18	11	12	14	11	5	20	23	16	5	14	10	17	34	10	23	18	17	15	18	16	11	44	14	17	24	7	28	21	15	33	34	39	47	17	14
	OTU_150	2	6	1	2	2	4	3	3	9	3	7	4	2	2	8	4	4	4	5	6	6239	3	1	3	0	0	0	0	0	0	0	0	0	1	1	0	0	0	0	0	0	0	0	0	0	0	0	0
	OTU_151	1	1	1	0	0	0	2	0	0	0	4	2	1	2	0	1	0	10	0	0	0	10	0	0	1	0	0	0	2	1	0	6	0	2	0	0	0	2	0	0	0	0	0	2	3	0	3	10
	OTU_152	17	25	35	19	15	19	31	29	23	24	16	21	34	21	27	34	24	20	6	19	22	20	15	24	17	16	21	11	27	6	16	14	17	18	12	21	22	17	8	11	16	9	21	35	45	26	12	19
	OTU_153	0	2	1	1	5	2	4	0	2	6	3	1	612	55	3	2	1	3	0	1	3	0	0	1	0	1	0	1	1	0	0	0	0	4	1	1	68	105	0	1	0	0	0	0	0	6	0	0
	OTU_154	2	10	0	0	0	7	0	1	0	1	29	2	1	6	5	1	0	47	6	2	2	21	0	0	1	29	0	1	0	2	0	1	1	0	7	0	0	1	0	1	36	0	2	0	0	0	0	1
	OTU_155	6	8	16	12	15	10	14	12	14	20	21	14	23	23	18	28	8	9	21	20	10	13	11	8	7	6	8	11	14	6	13	14	12	11	10	16	14	6	6	22	4	4	12	12	14	12	8	11
	OTU_156	83	13	28	20	2	37	130	26	14	24	4	52	26	6	47	7	4	11	4	16	14	5	94	6	129	44	59	9	37	95	12	76	16	109	31	7	24	15	19	14	26	6	36	5	16	13	13	97
	OTU_157	7	5	6	5	7	4	4	3	7	4	2	0	6	7	5	5	6	1	0	0	31	19	7	5	10	4	7	5	8	5	2	6	3	4	13	11	7	14	6	21	23	13	23	25	19	14	4	10
	OTU_158	15	44	77	85	29	26	15	43	27	90	35	24	55	48	19	48	26	13	20	21	6	47	33	56	8	17	19	23	10	9	10	16	6	24	6	6	23	12	1	8	1	0	1	0	0	0	1	5
	OTU_159	5	10	17	5	12	12	10	23	16	11	24	24	21	8	16	22	22	25	42	31	15	23	7	8	8	22	15	15	19	10	8	15	10	11	11	5	21	3	2	6	3	5	11	6	13	15	7	16
	OTU_160	5	35	20	119	46	6	17	49	28	64	27	47	33	58	53	9	53	6	49	19	10	50	3	33	4	75	8	28	33	5	4	54	9	39	22	18	42	15	13	38	18	7	5	14	3	1	4	2
	OTU_161	4	5	0	2	3	3	5	782	2	0	2	1	2	2	3	1	4	2	0	2	3	2	0	0	0	0	0	0	0	0	0	44	1	0	0	0	1	0	0	0	0	0	0	0	1	0	0	0
	OTU_162	17	16	15	21	20	21	12	24	24	27	29	16	22	20	15	27	20	16	14	26	10	33	27	7	2	2	5	5	7	3	2	14	2	3	4	7	3	3	3	7	2	0	3	0	1	2	1	1
	OTU_163	8	94	4	3	32	0	1	2	22	5	1	8	4	0	33	1	2	1	0	4	1	1	0	0	2	38	17	25	9	5	15	1	36	125	4	77	3	6	2	5	1	0	1	3	351	2	2	3
	OTU_164	2	1	3	1	3	2	1	2	4	13	4	3	6	8	9	4	4	6	2	7	1	6	3	3	2	1	2	0	2	1	0	3	0	3	4	3	8	10	1	7	3	0	13	9	5	6	1	1
	OTU_165	1	0	0	0	0	0	0	0	0	0	0	0	0	0	0	0	0	0	0	0	0	0	0	0	0	0	0	0	0	0	0	0	0	0	0	0	0	0	0	0	1	1	0	0	19	0	0	0
	OTU_166	29	48	25	14	12	27	29	28	28	35	22	22	24	27	33	36	25	31	36	31	11	21	24	31	14	36	14	16	21	28	16	31	23	20	32	32	21	14	7	25	20	6	12	13	27	32	15	20
	OTU_167	46	85	62	45	64	92	54	59	47	59	55	63	86	81	62	52	60	51	72	34	25	40	35	44	24	21	28	16	39	30	23	30	18	27	21	16	30	16	18	49	102	45	29	45	47	71	32	54
	OTU_168	1	2	0	0	1	0	0	3	1	1	2	0	0	0	2	1	115	76	0	1	0	0	0	1	0	0	0	0	0	1	2	15	6	37	1	2	1	0	0	44	98	0	1	1	0	134	16	1
	OTU_169	5	1	1	6	1	0	0	1	1	0	2	0	6	21	15	1	2	0	0	0	0	0	11	0	3	3	0	1	8	0	1	0	0	0	4	0	4	3	27	0	6	0	0	9	0	0	1	0
	OTU_170	4	5	4	1	3	3	3	3	4	3	1	1	4	5	2	4	3	3	4	2	25	15	9	4	3	2	4	1	5	0	0	8	0	4	7	1	8	4	8	16	15	6	15	12	5	11	2	3
	OTU_171	4	3	1	3	2	6	9	2	3	3	19	9	3	12	7	7	0	4	6	87	6	0	0	2	11	9	6	1	4	3	4	1	10	9	45	7	4	17	8	2	7	3	14	136	66	24	7	5
	OTU_172	2	7	32	3	3	9	17	1	3	20	6	6	5	7	3	4	2	5	0	6	17	26	34	3	8	46	36	7	3	4	6	2	4	66	26	4	66	7	2	1	13	4	6	2	37	11	4	56
	OTU_173	32	7	9	6	16	8	11	12	7	39	19	11	8	22	8	10	4	10	0	12	21	14	19	7	16	6	14	11	10	14	9	12	15	26	3	21	18	11	11	14	9	6	38	9	16	16	15	25
	OTU_174	28	14	15	10	52	3	4	1	2	4	21	3	0	17	93	7	3	1	0	0	2	0	1	3	1	8	4	0	0	0	2	3	0	2	9	0	0	1	0	2	0	1	0	0	0	0	0	0
	OTU_175	0	0	0	0	0	0	0	0	0	0	0	0	0	0	0	0	0	0	0	0	0	0	0	0	0	0	0	0	0	0	0	0	0	0	0	0	0	0	0	0	0	0	0	0	0	0	0	0
	OTU_176	3	2	6	4	3	0	1	4	3	7	3	3	1	2	2	0	0	2	8	3	4	6	11	4	16	4	10	7	1	11	2	9	8	11	8	9	0	1	1	0	7	4	4	0	4	9	1	2
	OTU_177	3	0	0	0	2	0	0	0	1	0	0	0	0	0	1	1	2	0	0	0	0	0	0	0	2	0	1	0	0	0	0	0	0	0	2	1	0	0	0	0	0	0	0	0	0	0	0	0
	OTU_178	14	20	13	14	26	10	4	35	11	14	8	3	31	7	12	10	5	16	21	5	7	33	3	2	6	8	4	8	15	4	3	18	1	3	5	5	11	5	8	10	0	3	2	10	5	3	3	3
	OTU_179	6	24	7	17	15	11	10	20	16	15	13	6	20	23	15	13	13	4	13	20	4	17	14	11	9	6	4	2	2	6	1	5	3	5	7	7	7	5	0	3	6	3	3	0	1	1	2	6
	OTU_180	0	0	0	0	0	0	0	0	0	0	0	0	0	30	0	0	0	0	0	0	0	0	0	0	0	2	1	3	1	1	12	1	1	3	1	3	1	1698	2	4	0	186	0	1	0	0	0	0
	OTU_181	35	31	6	24	4	12	21	7	9	8	6	13	26	24	3	13	6	6	29	13	1	3	0	2	2	7	3	530	22	5	8	4	0	1	1	3	14	2	2	3	0	1	237	2	2	1	0	0
	OTU_182	3	4	0	7	3	6	8	13	13	18	11	6	2	7	22	5	4	11	2	2121	3	34	3	4	0	0	0	0	0	0	0	0	0	1	0	0	0	0	1	0	0	0	0	0	0	0	0	0
	OTU_183	0	0	0	0	0	2	0	0	0	0	0	0	1	0	9	0	0	0	0	0	0	0	0	5	0	0	0	1	0	71	1	0	2	0	0	2	45	0	7	2	949	1	1	0	3	2	4	0
	OTU_184	0	0	0	2	3	1	2	0	2	1	7	9	0	4	32	3	3	7	0	2	0	0	1	0	0	0	0	0	0	0	0	0	0	0	1	0	0	0	3	1	0	0	0	0	0	0	0	0
	OTU_185	18	10	2	26	5	12	16	8	8	11	6	6	11	2	11	6	3	1	15	13	7	46	18	7	56	12	14	17	11	16	12	41	12	42	16	14	11	4	8	5	48	14	14	7	11	13	10	7
	OTU_186	0	0	2	2	0	0	2	2	1	0	1	1	1	1	0	0	1	3	1	1	0	0	0	1	0	1	1	0	1	0	0	0	0	1	0	0	0	1	0	1	0	2	0	1	1	0	0	0
	OTU_187	0	24	1	6	4	8	5	79	5	7	30	16	3	6	2	4	10	180	2	305	1	1	40	0	1	6	1	1	0	23	1	22	1	0	7	0	19	3	0	5	1	1	1	0	0	1	37	22
	OTU_188	3	6	5	7	2	3	4	0	5	4	11	6	8	6	16	2	1	22	0	5	2	5	0	2	3	3	8	13	4	3	11	6	4	2	14	9	3	6	8	3	1	0	4	1	1	3	1	5
	OTU_189	12	13	11	5	7	10	4	4	15	8	9	8	4	10	10	7	2	9	0	7	5	26	13	7	18	12	16	6	12	10	9	9	11	19	8	9	9	6	1	19	29	6	13	22	10	13	16	5
	OTU_190	2	13	14	13	4	14	8	6	7	14	13	12	10	19	12	7	5	5	19	16	8	20	13	15	8	17	14	14	13	11	8	8	5	7	9	14	15	8	9	14	12	6	21	24	15	17	11	9
	OTU_191	1	3	0	0	0	1	1	2	1	1	1	0	0	0	6	1	2	0	2	0	1	4	0	2	1	3	0	0	0	1	0	1	4	2	3	0	0	1	1	3	3	15	3	1	7	5	2	2
	OTU_192	8	11	13	2	6	12	9	13	9	19	13	10	6	7	7	9	4	8	14	9	4	5	10	6	3	5	4	2	5	6	1	7	3	11	3	8	1	4	3	8	1	0	1	1	3	5	3	0
	OTU_193	11	13	16	15	15	16	11	13	6	26	13	8	16	20	17	15	9	9	17	22	13	21	15	14	13	15	12	18	10	10	10	28	17	5	14	11	23	12	3	5	8	6	14	10	18	20	8	8
	OTU_194	5	5	4	3	14	5	8	8	20	9	13	15	7	9	10	61	4	2	7	1	26	21	12	10	11	8	8	9	20	29	20	2	22	43	13	18	41	25	8	25	12	12	4	18	11	21	13	16
	OTU_195	16	12	8	15	11	12	6	15	11	21	5	7	12	6	15	10	6	6	10	19	12	24	10	18	15	10	15	11	13	14	17	25	16	13	24	22	22	12	5	6	17	11	22	21	12	11	12	6
	OTU_196	24	7	5	48	18	16	13	27	13	52	20	10	12	2	15	6	7	9	29	13	1	10	18	2	35	14	19	8	11	35	12	26	35	23	6	71	11	10	44	10	5	10	30	7	9	5	12	5
	OTU_197	0	0	0	0	0	0	0	0	30	0	1	0	0	0	0	0	0	0	0	0	0	0	0	0	1	1	0	0	0	0	1	1	267	0	0	0	0	1	0	1	0	0	0	0	0	0	0	0
	OTU_198	5	16	2	21	20	18	66	38	40	10	1	2	2	18	12	8	2	76	29	95	3	25	21	3	3	2	6	2	5	7	6	5	1	8	2	0	1	1	1	5	4	0	0	11	58	0	8	3
	OTU_199	9	2	4	4	5	4	6	4	4	2	2	3	8	3	8	6	0	1	8	0	1	2	8	6	11	12	7	7	20	12	10	5	8	9	3	4	9	5	4	1	3	7	1	10	17	16	6	15
	OTU_200	12	25	3	53	3	6	12	7	6	18	36	48	16	117	5	0	4	24	24	23	0	60	0	0	52	35	2	38	6	1	7	31	2	6	6	9	27	4	3	1	1	0	16	2	3	0	0	4
	OTU_201	6	3	5	1	3	1	3	6	3	8	4	7	2	1	3	0	1	7	3	3	3	5	3	8	9	4	6	4	9	7	7	45	7	8	4	0	7	3	77	0	0	5	1	6	1	11	8	13
	OTU_202	26	20	7	17	9	9	9	19	10	6	14	9	33	19	7	10	1	47	10	1	6	16	6	2	9	7	1	8	15	8	7	5	6	4	4	6	19	5	4	7	3	2	0	10	1	1	1	1
	OTU_203	19	18	10	17	17	18	22	24	25	28	35	23	22	27	43	53	31	29	28	41	18	25	16	10	14	17	16	9	24	15	8	21	9	12	25	11	9	14	10	31	11	14	14	13	12	22	13	10
	OTU_204	14	9	3	9	57	5	3	123	43	5	8	5	6	9	13	3	5	2	15	22	2	51	6	9	1	12	5	0	7	3	6	35	9	3	8	3	3	3	10	5	1	1	17	0	5	1	4	6
	OTU_205	0	0	0	5	0	1	2	4	2	4	3	2	1	2	13	2	0	17	2	39	0	2	0	0	0	0	0	0	0	0	0	1	0	0	0	0	0	0	0	1	0	1	0	0	0	0	0	1
	OTU_206	0	1	3	1	0	1	2	0	1	1	0	0	1	0	2	4	0	2	0	0	1	0	1	0	1	1	0	1	0	1	4	2	1	0	0	0	2	1	0	0	3	0	2	0	0	2	3	2
	OTU_207	12	9	17	16	9	16	11	17	17	28	15	5	22	19	8	11	23	14	27	29	14	16	16	5	7	13	21	11	11	8	9	21	11	12	17	13	16	17	6	8	26	12	28	26	32	26	9	31
	OTU_208	20	0	0	1	0	1	1	3	1	2	0	7	0	0	0	2	12	0	1	0	0	0	7	1	30	1	1	1	1	2	0	7	0	2	0	25	1	4	0	3	0	26	1	1	8	1	0	0
	OTU_209	3	3	7	7	13	6	5	10	10	11	8	7	8	7	6	5	4	1	5	4	13	22	15	6	9	7	3	3	14	15	4	4	5	4	8	5	3	5	1	12	6	6	3	8	7	7	3	5
	OTU_210	0	0	0	0	2	0	3	18	10	0	0	0	0	0	0	0	0	0	3	1	0	0	0	0	3	1	3	7	50	40	84	1157	423	4	6	6	6	7	3	4	0	0	0	0	0	0	0	0
	OTU_211	43	11	15	20	26	25	19	24	25	16	11	17	6	7	15	16	15	15	5	11	14	17	7	7	8	15	8	3	6	4	10	2	4	5	7	8	7	7	4	3	1	7	12	4	2	11	4	8
	OTU_212	8	8	8	5	16	7	11	10	12	8	27	12	16	19	8	10	11	19	0	19	7	14	10	5	6	12	12	7	11	14	16	8	12	21	11	6	19	7	5	14	23	14	11	9	16	20	17	16
	OTU_213	1	1	1	11	0	3	4	8	0	0	8	1	20	0	5	4	11	0	0	1	53	0	0	0	0	2	1	17	10	14	9	1	0	2	1	2	47	0	0	12	1	0	17	8	0	6	3	1
	OTU_214	0	0	0	4	1	0	2	0	1	1	0	2	1	0	2	0	0	0	0	0	1	0	0	0	0	0	0	13	4	5	8	2	11	5	2	18	6	0	0	0	8	1	11	7	1	14	3	1
	OTU_215	9	5	3	3	4	6	5	6	6	2	8	11	6	11	5	5	3	1	7	12	8	9	6	5	3	3	4	5	8	6	1	13	7	6	6	8	8	8	3	17	4	3	1	7	10	5	2	4
	OTU_216	20	27	19	19	15	21	21	9	17	14	21	21	16	16	19	18	31	22	19	14	12	23	13	12	16	23	8	11	17	18	6	2	15	19	10	31	6	15	11	14	11	4	19	21	26	10	9	20
	OTU_217	0	0	0	0	0	0	0	10	0	0	2	0	0	0	0	0	1	0	0	1	0	0	0	0	0	0	0	0	0	0	6	0	0	0	33	0	0	0	0	1	1	0	0	0	0	14	0	0
	OTU_218	7	9	7	5	5	5	3	11	6	14	9	12	12	6	5	10	12	6	13	6	4	4	5	3	3	4	6	4	9	3	7	3	2	7	3	2	1	4	1	6	2	2	6	4	8	9	5	6
	OTU_219	3	0	36	21	68	0	1	0	5	90	5	15	58	10	52	1	0	3	0	1	88	4	1080	0	0	1	205	60	17	3	5	1	2	573	2	60	7	3	10	0	1	3	1	8	0	41	2	2
	OTU_220	7	7	6	14	9	13	2	10	5	11	5	5	7	1	5	3	5	7	4	12	4	10	6	7	13	10	1	3	7	13	15	26	8	26	14	5	16	10	2	4	9	11	18	2	7	9	5	15
	OTU_221	5	8	7	7	4	7	8	9	7	17	7	14	16	11	8	4	7	6	28	8	7	9	26	7	8	12	10	8	4	4	7	8	5	16	13	27	13	9	5	8	11	6	16	4	7	7	13	12
	OTU_222	22	19	17	35	24	23	8	21	22	34	22	27	27	45	16	27	26	7	19	11	15	21	15	6	5	11	25	16	19	4	3	18	15	15	13	13	13	24	4	25	4	6	4	2	3	5	16	5
	OTU_223	16	3	3	7	30	7	7	4	12	3	4	2	0	14	8	9	3	3	0	9	3	44	1	4	22	2	3	3	4	2	5	38	4	9	2	6	3	8	9	7	5	4	12	1	1	1	2	6
	OTU_224	12	19	12	6	7	9	10	19	31	23	20	30	6	16	15	20	20	52	34	28	10	23	9	10	10	61	9	5	12	16	10	31	12	34	35	20	7	16	9	52	110	20	15	13	15	124	34	36
	OTU_225	7	16	1	2	3	6	3	1	16	6	2	2	0	33	21	0	1	6	2	1	39	7	2	4	3	6	9	2	7	18	5	8	8	19	4	11	4	25	149	4	1	1	0	5	2	3	7	1
	OTU_226	4	9	17	5	6	4	7	15	15	6	5	14	3	1	3	3	3	5	0	7	18	13	15	9	2	10	16	0	11	9	8	9	3	8	12	7	11	14	2	13	12	12	5	5	12	11	4	4
	OTU_227	1	46	0	2	0	2	37	2	0	0	1	0	2	2	25	0	0	0	0	0	0	0	0	0	2	1	0	4	2	5	11	4	2	4	5	4	3	8	849	2	2	2	0	0	6	0	2	1
	OTU_228	6	16	6	0	0	8	5	7	4	1	2	4	1	2	0	1	1	5	0	1	18	5	11	16	2	0	1	20	2	9	9	1	7	2	3	2	10	3	3	7	24	2	2	6	4	1	2	1
	OTU_229	16	26	36	24	13	60	25	40	39	47	17	22	82	59	32	39	38	31	44	26	30	24	35	15	24	42	33	44	27	22	39	28	17	31	50	48	52	44	10	21	29	10	46	21	39	42	36	21
	OTU_230	6	15	7	3	11	6	4	12	5	10	6	12	15	10	4	8	9	6	10	10	7	3	8	3	10	6	5	9	20	9	9	24	12	11	13	4	13	4	7	8	17	10	5	13	8	8	3	6
	OTU_231	6	3	5	2	3	0	2	2	0	2	1	4	2	4	5	3	0	0	2	4	2	5	2	0	3	2	5	61	2	2	5	19	1	4	3	2	1	6	29	0	2	2	0	1	2	9	1	0
	OTU_232	15	23	11	12	11	14	10	17	7	15	12	7	12	12	22	16	12	9	0	19	19	20	6	12	7	18	8	5	9	6	8	12	8	6	22	11	8	9	9	2	13	5	15	3	12	23	9	17
	OTU_233	5	7	1	3	0	4	6	2	0	4	11	633	3	7	1	4	3	1	1	2	4	3	4	1	5	0	9	0	0	1	1	1	0	1	0	36	1	0	0	1	1	0	1	0	0	1	0	1
	OTU_234	3	4	2	3	13	1	1	4	3	1	2	4	9	1	5	45	0	2	1	2	3	9	5	35	0	11	1	2	12	5	3	2	1	23	0	0	1	2	0	12	1	0	1	2	3	0	2	1
	OTU_235	7	9	8	6	59	754	6	3	35	11	159	112	8	131	5	4	5	2	2	3	106	65	5	107	1	2	6	1	42	77	4	2	8	15	15	78	1	553	2	3	0	2	2	0	18	0	1	2
	OTU_236	2	2	3	4	6	4	0	6	6	8	3	5	7	7	4	17	7	6	0	2	1	11	5	2	3	2	2	2	2	1	5	3	10	2	7	1	7	1	4	10	5	2	6	4	2	2	0	1
	OTU_237	4	5	1	1	3	0	8	1	1	2	2	0	0	4	0	2	3	2	0	2	3	0	1	1	3	10	0	6	2	1	20	2	1	0	3	0	2	2	1	2	2	16	3	6	0	2	3	4
	OTU_238	15	2	1	122	54	9	5	4	9	2	1	1	10	2	12	2	6	13	15	7	0	10	4	4	8	3	9	5	2	0	3	10	1	0	10	2	0	1	5	2	0	0	3	0	2	0	2	1
	OTU_239	3	3	1	2	1	0	1	1	0	1	4	49	3	6	1	12	2	1	1	1	11	1	1	0	1	1	1	0	1	2	1	5	0	0	1	3	12	94	0	3	1	1	8	1	1	1	0	1
	OTU_240	1	0	0	1	6	0	0	0	0	0	2	0	58	10	11	0	0	0	3	0	5	0	0	0	0	0	0	0	0	0	0	0	0	0	0	0	2	0	0	0	0	0	0	0	0	0	0	0
	OTU_241	9	13	7	10	12	8	4	6	8	6	4	9	12	8	9	17	11	6	8	10	9	17	7	2	8	10	9	7	11	2	4	7	8	5	4	2	7	4	4	13	5	5	3	5	5	2	3	7
	OTU_242	6	13	9	11	10	11	7	10	9	20	9	7	11	14	13	26	20	5	9	11	8	8	8	19	4	4	6	8	9	11	3	7	4	5	11	3	10	6	1	12	5	5	14	10	5	9	10	9
	OTU_243	0	0	0	0	0	0	0	0	0	0	0	0	0	0	0	0	0	0	0	0	0	0	0	0	0	0	1	0	0	0	0	0	0	0	0	0	0	0	0	0	0	0	1	1	0	0	1	0
	OTU_244	10	7	11	7	6	11	12	9	6	10	9	5	14	11	8	22	15	10	19	7	13	13	14	13	8	14	11	14	11	12	8	12	13	17	16	4	17	9	8	24	12	8	12	11	31	22	6	13
	OTU_245	0	8	1	10	7	7	4	8	9	7	11	7	10	16	12	12	9	7	3	1	4	3	3	2	4	8	7	16	20	35	51	104	67	8	10	5	24	15	6	7	12	5	3	6	18	21	41	123
	OTU_246	5	3	2	4	4	6	14	6	11	10	5	2	4	13	7	5	7	9	0	9	2	7	8	7	5	12	4	6	7	4	12	16	8	15	17	12	7	13	7	19	5	3	16	16	9	14	11	7
	OTU_247	3	12	0	0	0	6	0	4	1	0	10	55	0	2	2	0	2	1	1	1	9	0	0	11	0	6	0	3	0	1	0	2	1	0	0	6	6	36	1	4	3	0	0	0	0	17	1	0
	OTU_248	6	10	2	6	6	6	2	5	6	5	6	3	6	4	5	8	4	5	0	2	4	14	8	3	10	6	9	7	7	3	2	3	6	2	7	5	9	3	0	5	7	10	4	6	8	6	3	5
	OTU_249	1	0	0	0	0	1	0	2	1	0	2	0	4	2	1	1	0	0	0	0	0	1	0	0	3	2	0	3	2	5	18	48	24	1	0	1	0	1	2	0	3	12	4	3	2	2	23	109
	OTU_250	17	8	4	10	2	6	6	9	1	19	4	10	8	6	5	8	0	4	6	1	5	15	8	5	3	6	3	13	2	4	2	26	9	11	21	7	9	7	13	3	11	19	10	2	11	15	4	11
	OTU_251	9	6	17	6	9	8	5	10	11	12	10	13	9	5	14	7	16	11	16	16	17	18	16	12	7	10	22	2	13	8	6	7	6	5	16	6	7	8	3	12	11	14	12	0	2	12	8	3
	OTU_252	9	2	1	0	0	0	0	0	0	1	0	1	11	2	5	0	12	1	3	4	5	1	0	0	14	3	1	1	1	1	1	1	4	0	1	0	3	6	0	0	1	1	0	17	11	6	4	1
	OTU_253	43	60	47	37	46	38	26	41	92	52	46	50	53	44	58	110	62	34	82	86	42	54	29	43	32	48	59	25	32	29	33	34	27	38	42	24	25	33	20	47	64	33	19	17	38	56	41	26
	OTU_254	0	1	0	0	0	0	0	1	0	0	0	0	0	2	0	0	0	1	0	0	1	0	1	0	0	0	0	0	0	1	0	0	0	1	0	0	0	0	0	0	0	0	0	0	0	0	0	0
	OTU_255	0	1	0	0	1	3	0	2	0	1	2	6	0	1	0	2	0	1	1	129	0	0	0	0	1	2	0	0	1	8	1	4	2	0	3	61	22	4	1	4	17	10	1	2	1	0	1	2
	OTU_256	46	0	0	26	0	2	0	0	0	1	3	1	0	164	0	0	1	0	7	0	2	0	3	0	2	0	0	2	1	0	0	1	0	3	0	8	0	11	0	0	0	0	1	0	1	28	0	0
	OTU_257	0	4	4	2	3	1	2	1	0	6	10	6	2	8	25	2	42	22	1	4	12	11	1	2	0	0	1	0	3	1	0	0	1	3	1	1	0	1	2	2	35	5	1	0	1	4	4	1
	OTU_258	0	0	0	0	0	0	0	0	0	0	0	0	0	0	0	0	0	0	0	0	0	0	0	0	0	0	0	0	0	0	0	0	0	0	0	0	0	0	0	0	0	0	0	0	0	0	0	0
	OTU_259	0	0	0	7	0	0	0	1	1	0	0	0	0	0	0	0	0	0	0	0	0	0	0	1	1	0	0	2	0	0	6	0	0	3	0	0	0	0	0	0	0	0	2	0	5	0	0	1
	OTU_260	0	0	0	44	0	0	0	1	0	0	0	3	0	0	0	0	0	0	0	0	0	0	0	0	6	6	12	784	6	8	4	17	9	9	15	41	5	6	6	6	2	0	6	0	0	4	0	1
	OTU_261	7	13	6	12	16	16	17	18	17	12	16	19	18	14	20	20	25	15	23	16	13	14	10	8	7	7	4	8	9	4	7	10	3	6	14	10	6	7	9	7	6	2	2	4	9	8	1	5
	OTU_262	3	80	0	2	4	3	734	15	48	1	1	602	0	4	1	3	0	1	1	1	2	2	1	1	0	0	0	0	0	0	15	1	2	0	0	9	0	0	0	0	0	0	0	0	0	0	0	0
	OTU_263	8	9	7	4	4	7	6	18	7	8	8	3	5	2	5	9	6	3	11	7	6	7	7	3	5	2	5	7	4	7	2	13	6	12	8	2	4	7	5	2	1	9	18	10	8	14	19	35
	OTU_264	0	0	0	7	0	0	0	0	0	5	2	1	2	0	2	0	0	0	0	0	0	1	0	0	2	3	0	1	1	2	0	2	3	2	0	0	2	0	2	2	0	0	2	13	0	0	4	2
	OTU_265	0	0	0	0	0	0	0	0	0	0	0	0	0	0	0	0	0	0	0	0	0	0	0	6	0	0	0	0	0	0	1	0	0	0	0	0	0	0	0	0	0	0	0	0	10	0	0	0
	OTU_266	5	10	4	17	14	22	9	22	16	19	10	13	22	21	10	28	19	13	22	7	23	13	30	17	23	23	24	13	21	26	43	34	25	19	35	31	29	22	12	29	14	8	63	20	27	17	33	21
	OTU_267	8	8	5	5	5	12	7	8	6	12	8	5	1	11	7	13	3	3	16	3	11	7	4	8	4	12	3	3	11	12	6	16	4	1	12	4	3	7	1	5	3	4	4	9	3	12	9	7
	OTU_268	2	0	0	0	0	0	0	0	0	0	1	6	1	0	0	0	0	0	0	0	1	0	0	0	0	0	0	0	0	0	0	0	0	0	0	6	0	0	0	0	0	0	0	0	3	0	0	0
	OTU_269	0	4	3	2	6	4	2	1	5	7	10	5	4	5	0	3	2	2	5	2	5	10	7	2	5	6	1	4	2	4	2	14	5	5	8	6	7	4	2	7	3	10	9	10	8	21	10	16
	OTU_270	0	1	0	4	1	0	1	0	2	1	0	2	1	0	3	1	0	0	0	0	1	3	3	2	0	1	2	4	0	1	2	2	0	1	0	0	1	0	1	2	3	1	2	0	0	0	0	0
	OTU_271	17	176	0	0	0	19	0	1	0	0	0	1	41	0	0	0	0	1	0	0	0	0	0	0	1	8	4	1	1	820	1	1	1	1	1	1	3	2	3	1	0	0	0	0	0	0	0	0
	OTU_272	0	0	0	0	0	0	0	0	0	0	1	3	0	0	0	0	0	0	0	0	0	0	0	0	0	0	0	0	0	0	0	0	0	0	0	1	0	0	0	0	0	0	0	0	0	0	0	0
	OTU_273	5	7	3	3	1	6	8	3	8	2	11	2	6	7	1	4	1	2	5	3	7	5	1	0	4	6	1	3	2	3	4	5	6	5	4	3	10	3	0	4	1	1	4	3	1	2	4	4
	OTU_274	0	6	0	0	4	0	0	0	21	1	10	0	1	0	0	0	0	0	0	0	0	0	1	0	0	42	3	2	92	5	0	1	3	39	209	5	3	2	2	2	1	0	1	1	10	18	1	0
	OTU_275	4	7	3	2	7	6	4	3	8	2	14	11	12	5	3	5	10	6	11	18	5	2	3	10	3	5	6	6	5	2	1	4	6	2	8	1	5	3	2	7	4	5	5	2	10	21	5	3
	OTU_276	0	0	0	1	1	2	1	2	3	0	0	0	2	1	1	1	0	0	0	0	0	1	0	0	2	0	0	4	11	6	22	42	37	2	1	0	0	3	0	1	0	0	1	1	1	2	18	29
	OTU_277	0	0	0	0	0	0	0	0	0	0	0	0	0	0	0	0	0	0	0	0	0	0	0	0	0	0	0	0	0	0	0	0	0	0	0	0	0	0	0	11	0	0	0	0	0	0	0	0
	OTU_278	1	2	0	1	1	0	1	1	0	3	0	0	3	3	2	0	14	0	702	0	1	1	0	0	0	0	0	0	0	0	0	0	0	0	0	0	1	0	0	0	0	0	0	0	0	0	0	0
	OTU_279	1	7	2	4	5	16	2	3	4	9	6	4	6	3	1	5	4	6	20	9	3	30	4	10	6	7	14	1	6	4	1	6	5	3	3	9	10	2	1	3	0	0	3	7	4	1	0	2
	OTU_280	0	3	0	0	1	0	0	0	0	0	1	0	0	0	0	0	8	0	0	0	0	0	0	0	1	23	0	14	55	16	0	2	3	4	1	22	17	0	0	1	0	0	1	0	0	0	5	0
	OTU_281	4	8	0	1	2	2	5	1	0	2	4	1	0	3	2	2	1	12	1	3	1	1	0	0	23	2	3	16	0	3	48	10	6	5	0	10	2	2	2	1	6	0	2	2	15	4	3	5
	OTU_282	0	3	3	0	0	0	1	0	1	0	1	0	2	1	8	0	0	1	0	6	1	0	0	4	0	2	1	1	2	0	0	2	0	0	0	2	0	1	67	1	1	0	2	0	0	0	0	0
	OTU_283	2	7	2	5	1	10	7	3	2	8	3	1	1	9	4	5	12	6	2	0	4	2	2	1	2	6	2	2	3	6	1	0	2	4	2	4	9	1	0	6	3	5	10	2	16	2	2	5
	OTU_284	5	6	6	7	4	2	3551	6	71	3	15	13	4	26	12	10	1	7	86	8	2	2	3	6	0	4	2	5	5	2	225	4	3	6	0	3	25	2	0	15	2	3	2	2	1	14	4	6
	OTU_285	8	9	10	2	2	6	13	5	2	2	3	6	10	10	5	2	2	1	8	0	5	0	0	3	2	3	2	0	3	2	9	1	1	0	0	4	3	3	2	7	3	1	4	10	1	6	3	6
	OTU_286	0	0	0	0	0	0	0	0	0	0	0	0	0	0	0	0	0	0	0	1	0	0	0	0	0	0	0	0	0	0	0	0	0	0	0	0	0	0	0	0	0	0	0	0	0	0	0	0
	OTU_287	1	8	3	0	2	0	1	4	3	3	1	0	3	1	0	0	6	0	0	1	9	11	0	2	2	4	14	0	0	3	0	3	1	0	1	1	1	2	3	2	4	0	9	0	1	1	1	1
	OTU_288	3	9	10	12	5	11	7	9	8	16	7	8	13	13	11	15	6	5	8	15	11	13	18	9	14	15	11	8	6	10	11	14	9	16	16	16	25	13	2	10	4	12	13	12	5	11	9	11
	OTU_289	0	1	0	0	0	0	5	2	1	1	0	1	0	0	18	2	0	0	0	4	0	12	0	0	0	0	0	0	0	0	0	0	0	1	0	0	0	0	5	0	1	0	2	0	0	0	0	1
	OTU_290	1	0	0	8	10	1	0	1	4	0	2	14	1	3	12	0	0	2	1	1	1	22	1	0	5	0	0	2	2	0	0	2	0	2	0	1	1	1	1	0	2	0	0	0	1	2	1	1
	OTU_291	5	25	5	0	1	2	9	4	1	5	0	2	7	4	2	4	2	5	8	3	2	10	1	3	27	5	4	5	3	4	4	2	9	5	3	2	5	8	2	3	16	2	5	7	3	3	5	5
	OTU_292	6	11	8	2	2	13	5	5	5	15	14	6	11	2	7	8	6	9	8	7	4	13	8	3	1	4	13	5	9	2	3	4	5	10	6	9	16	5	1	9	5	2	22	3	8	8	10	9
	OTU_293	8	0	6	3	2	4	4	2	14	11	10	1	5	3	5	2	6	2	1	6	13	11	22	22	9	1	1	2	7	1	8	7	4	17	12	11	12	5	8	13	6	0	5	7	1	1	3	9
	OTU_294	0	1	0	0	0	0	1	0	0	0	0	0	0	1	0	0	0	0	0	0	1	0	0	0	2	0	0	1	0	0	0	0	0	0	1	0	0	0	0	3	1	2	1	0	1	0	0	0
	OTU_295	4	8	1	0	1	2	1	6	13	9	4	5	5	4	5	4	4	4	3	4	4	8	3	2	1	1	8	2	8	4	1	5	4	4	3	0	7	3	3	9	2	1	1	3	1	5	0	2
	OTU_296	0	0	0	0	0	0	0	0	0	0	0	0	0	0	0	0	0	0	0	0	0	0	0	0	0	0	0	0	0	0	0	0	0	0	0	0	0	0	0	0	0	0	0	0	0	0	0	0
	OTU_297	6	7	11	1	7	9	10	8	10	11	5	6	10	10	8	4	1	5	1	7	15	17	6	6	2	3	14	0	3	2	1	6	2	3	7	4	1	4	1	4	1	0	2	1	1	5	1	0
	OTU_298	3	2	1	0	1	0	1	3	3	1	0	0	0	1	1	1	1	0	3	0	6	3	7	4	1	5	2	1	8	2	3	2	2	0	3	1	0	1	0	2	1	3	0	1	1	8	4	5
	OTU_299	0	0	0	0	0	11	0	10	12	0	0	15	0	23	18	17	12	43	0	14	0	0	0	4	4	0	11	0	0	5	0	4	0	0	4	0	0	5	0	0	4	0	6	1	0	0	0	0
	OTU_300	6	8	3	3	13	0	5	0	1	0	2	0	2	1	3	0	0	1	2	22	0	2	5	3	1	2	6	2	5	0	3	1	1	3	1	0	0	1	2	0	0	0	1	3	7	4	4	1
	OTU_301	1	3	0	1	0	0	0	632	1	1	2	1	1	1	0	1	0	0	3	1	2	0	1	1	0	0	0	0	0	0	0	20	0	0	0	0	0	0	0	0	0	0	0	0	0	0	0	0
	OTU_302	0	1	1	3	26	0	0	2	1	5	4	1	0	2	0	0	0	6	0	1	1	0	0	3	1	3	0	4	5	0	0	2	4	4	0	5	0	0	0	1	2	0	0	8	0	1	0	0
	OTU_303	0	1	3	1	0	0	0	0	0	0	54	1	0	9	0	0	0	0	0	1	0	0	9	0	0	0	3	0	0	0	0	0	3	0	10	0	0	0	0	1	0	0	0	0	0	0	0	0
	OTU_304	0	1	17	1	0	1	0	1	1	2	9	2	20	63	1	0	4	0	0	0	0	0	2	1	1	0	0	0	2	0	1	1	6	35	5	2	7	5	0	1	2	0	0	2	2	1	7	4
	OTU_305	1	0	0	1	0	0	0	0	0	0	0	0	1	0	1	0	1	0	0	0	1	0	0	0	4	0	1	1	1	0	0	1	0	0	2	1	0	2	7	0	0	0	0	0	0	0	4	0
	OTU_306	0	0	0	0	11	0	0	0	0	0	164	6	0	0	2	45	0	0	0	0	1	0	1	1	0	0	2	0	40	2	0	6	4	1	22	7	0	1	2	1943	0	0	0	1	0	0	0	0
	OTU_307	11	6	12	7	2	24	2	10	9	6	9	0	15	6	8	16	20	11	14	8	8	8	2	6	6	4	17	0	6	6	1	3	4	3	7	6	4	4	2	3	1	2	5	4	4	5	4	5
	OTU_308	1	0	0	3	3	2	0	2	9	2	4	2	6	4	1	1	1	1	1	1	3	6	0	2	0	0	0	0	0	0	0	1	2	2	0	0	1	0	1	0	0	0	0	0	1	0	1	0
	OTU_309	4	5	6	1	2	0	2	5	0	3	1	0	3	2	2	1	1	3	3	2	1	1	3	3	1	4	7	3	0	1	1	9	2	1	5	5	6	2	2	3	0	0	4	4	1	9	5	4
	OTU_310	1	2	2	1	1	0	0	0	1	0	3	1	2	1	1	1	0	0	59	0	1	1	0	0	0	0	0	1	0	0	0	0	0	2	0	0	0	0	1	0	0	3	0	0	0	0	0	0
	OTU_311	0	1	3	0	0	2	2	1	3	2	2	1	2	0	2	6	11	4	8	5	1	5	2	1	3	5	4	0	6	2	2	5	4	3	2	0	2	2	2	1	1	1	5	3	8	4	0	6
	OTU_312	3	0	0	3	0	0	1	3	0	204	25	23	0	0	0	1	0	3	1	1	0	0	0	0	0	0	1	0	0	0	0	0	0	5	0	3	0	0	0	0	5	0	0	0	1	0	0	0
	OTU_313	5	6	0	6	0	2	21	0	1	2	0	3	1	0	1	2	1	0	0	0	0	0	2	0	12	1	0	35	1	1	1	4	1	1	0	70	0	2	2	1	2	12	2	0	2	0	1	0
	OTU_314	0	0	4	2	4	0	2	3	0	2	0	0	0	2	0	1	0	0	0	2	6	3	1	0	0	1	4	4	1	2	2	2	0	3	1	0	2	2	1	0	1	0	2	1	0	1	1	1
	OTU_315	0	0	0	0	0	0	0	0	0	1	0	5	0	1	0	0	0	0	0	0	0	0	0	2	1	1	0	0	0	0	2	0	0	6	0	33	0	0	0	0	6	2	0	0	3	0	28	1
	OTU_316	1	0	0	1	0	1	0	0	0	4	1	0	0	0	0	0	0	0	0	0	1	17	0	8	0	3	0	0	4	16	0	1	2	2	1	0	0	0	0	6	0	4	3	17	3	31	1	3
	OTU_317	1	1	1	1	1	0	0	0	2	2	0	0	0	0	2	1	0	0	0	0	0	3	5	0	1	1	0	1	0	0	0	0	1	2	0	1	0	1	4	36	15	13	1	1	3	13	3	1
	OTU_318	0	0	0	0	1	0	31	0	0	0	0	0	0	1	27	0	1	0	0	0	0	0	0	0	5	4	4	4	12	4	2786	8	10	4	2	11	5	4	1796	8	2428	3	3	2	5	2	14	1
	OTU_319	21	24	15	12	8	17	14	18	16	25	24	10	24	13	13	21	12	11	0	9	22	14	14	8	12	12	16	6	15	14	16	13	7	8	22	7	11	8	8	22	13	6	10	17	11	26	7	4
	OTU_320	4	1	0	4	3	0	5	0	2	2	1	1	1	5	3	1	2	1	9	1	1	180	0	1	1	0	1	1	0	2	6	3	2	2	3	1	0	5	1	2	3	0	2	0	0	1	1	1
	OTU_321	0	0	3	16	4	1	0	1	1	45	13	2	0	2	0	1	0	6	0	0	0	0	0	1	0	0	0	3	1	0	0	0	1	6	0	0	0	0	0	1	0	3	0	0	0	0	0	0
	OTU_322	0	0	0	1	0	0	1	0	0	1	0	1	0	0	0	0	0	0	2	0	0	0	0	0	0	1	3	0	0	0	0	8	0	5	1	4	0	0	0	10	0	0	0	0	0	0	0	0
	OTU_323	4	7	7	4	6	10	8	4	9	5	3	4	10	5	7	7	10	3	11	7	5	10	1	1	2	3	2	0	3	2	3	1	2	2	3	5	3	1	3	1	1	1	0	2	3	2	4	2
	OTU_324	0	0	0	0	0	0	0	0	0	0	0	0	0	0	0	0	0	0	0	0	0	2	0	10	0	0	0	0	0	0	0	0	0	0	0	0	0	0	0	0	0	0	0	0	0	0	0	0
	OTU_325	2	2	1	4	1	4	3	1	3	2	0	1	1	0	3	0	1	2	2	2	2	2	2	4	3	0	2	1	1	3	4	3	4	2	0	1	2	1	2	1	0	0	2	0	2	1	1	3
	OTU_326	0	0	0	0	0	0	0	0	0	0	0	0	0	0	0	0	0	1	0	0	0	0	0	0	0	0	0	0	0	0	0	0	0	1	0	0	0	0	0	0	1	0	1	0	0	0	0	22
	OTU_327	10	2	0	2	0	1	2	2	2	0	5	5	9	29	2	0	0	0	0	1	0	0	19	0	4	3	0	0	1	0	2	6	3	2	2	6	0	1	1	2	1	0	0	0	0	0	0	0
	OTU_328	4	0	1	0	2	1	0	2	1	0	2	3	0	0	0	0	0	0	0	1	0	1	0	1	2	0	4	0	0	1	3	1	0	0	0	2	0	0	1	3	11	1	0	0	8	0	0	0
	OTU_329	6	7	4	1	4	4	3	3	8	7	9	4	3	4	20	9	6	12	14	25	5	0	3	0	1	6	1	2	1	1	0	5	0	1	2	0	2	1	1	0	0	0	2	2	3	2	1	3
	OTU_330	6	2	1	5	4	2	8	2	3	5	2	9	1	5	4	7	2	5	2	7	4	1	9	6	1	4	3	3	4	3	3	3	6	2	2	8	0	7	3	3	3	0	3	3	6	1	3	2
	OTU_331	3	0	1	2	2	4	4	10	3	3	4	5	8	4	4	0	2	1	5	2	6	4	3	6	2	4	25	2	3	7	6	20	3	2	9	5	7	2	2	1	3	4	6	7	6	3	6	6
	OTU_332	2	2	0	1	1	1	0	1	3	3	1	1	1	0	3	1	1	3	0	16	1	28	0	4	1	1	2	0	1	0	3	1	1	0	4	1	1	3	1	4	5	6	117	1	1	0	0	0
	OTU_333	0	4	0	0	0	0	0	0	2	0	0	0	0	0	0	0	0	0	0	0	0	0	0	0	0	10	0	0	0	1	0	0	0	0	1	0	0	0	0	0	32	1	0	1	0	2	0	0
	OTU_334	4	14	5	3	8	4	8	5	3	4	3	10	38	0	2	5	3	2	2	1	2	5	1	0	0	0	0	0	0	0	0	0	0	0	0	1	2	0	0	0	0	0	0	3	0	0	0	0
	OTU_335	0	0	0	0	0	1	0	1	1	0	2	0	2	1	1	0	0	0	2	1	0	3	0	0	0	0	0	0	1	0	0	0	0	0	0	0	0	1	1	0	0	0	0	0	2	1	1	0
	OTU_336	0	0	0	0	0	0	0	0	0	0	0	0	0	0	0	0	0	0	0	0	0	0	0	0	0	0	0	0	0	0	0	0	0	0	0	0	0	0	0	0	0	0	0	0	0	0	0	0
	OTU_337	5	6	2	6	9	4	7	4	3	10	5	1	12	3	0	3	4	4	18	11	0	9	17	6	9	128	6	13	7	17	13	29	12	17	25	49	15	13	7	1	18	3	16	30	16	22	6	21
	OTU_338	11	7	5	4	5	11	8	6	12	8	6	6	9	10	6	10	16	5	12	12	15	7	5	8	0	4	3	1	4	4	0	3	1	1	4	3	5	0	1	8	1	4	7	2	5	17	5	1
	OTU_339	1	5	0	3	1	1	3	3	2	3	1	0	29	256	4	5	2	1	0	9	0	0	1	0	5	2	1	2	6	2	2	47	3	4	2	4	198	53	4	2	0	1	0	1	0	0	0	1
	OTU_340	2	2	1	4	5	5	1	3	1	2	2	3	2	3	7	4	1	3	1	0	1	2	3	0	1	2	1	0	3	3	1	2	1	2	6	2	0	3	1	0	2	4	3	1	1	1	0	4
	OTU_341	6	3	3	4	2	3	0	1	2	0	2	1	0	1	0	0	4	2	0	7	0	5	2	2	5	2	1	20	0	15	3	13	3	11	0	9	1	12	0	2	1	0	1	1	4	0	2	0
	OTU_342	1	0	2	0	0	1	0	0	4	1	4	1	3	0	4	1	3	3	1	1	5	2	1	0	1	1	4	1	4	2	0	1	1	1	2	0	0	0	2	1	0	1	0	1	0	2	2	2
	OTU_343	0	0	0	0	0	0	0	1	0	2	0	0	0	0	0	0	0	0	0	0	0	0	0	0	2	0	2	0	0	0	0	9	0	1	0	1	1	0	0	0	0	0	0	0	0	0	0	0
	OTU_344	1	3	0	1	1	0	0	0	2	1	3	1	0	6	11	0	7	7	0	3	3	0	5	1	5	8	5	0	0	0	0	0	0	2	1	0	0	0	0	0	0	0	1	0	0	0	0	0
	OTU_345	0	0	0	0	0	0	0	0	0	0	0	0	0	0	0	0	0	0	0	0	0	0	0	0	0	0	0	0	0	0	0	0	0	0	0	0	0	0	0	0	0	0	0	0	0	0	0	0
	OTU_346	0	0	0	0	0	0	0	0	0	2	1	2	1	0	1	0	0	0	0	0	0	0	4	13	0	1	0	0	1	0	0	1	0	1	3	0	0	0	0	0	0	2	0	0	1	0	1	0
	OTU_347	6	0	5	3	1	2	3	3	4	5	5	4	7	3	4	2	6	3	1	0	2	3	3	3	6	3	3	6	6	8	3	2	0	6	2	2	6	5	2	8	2	3	6	4	8	5	3	6
	OTU_348	3	4	1	5	1	3	4	3	5	6	3	2	0	1	1	5	3	3	2	6	0	6	5	1	3	0	0	1	5	2	6	1	6	2	5	0	2	0	1	2	3	0	1	7	2	3	10	2
	OTU_349	2	4	2	2	1	1	7	6	2	1	3	0	5	5	2	4	0	376	2	0	0	1	1	1	1	0	0	1	0	0	0	7	0	0	3	0	0	2	1	1	0	1	1	0	0	1	2	0
	OTU_350	7	10	11	12	10	12	8	9	11	18	12	13	22	17	15	17	16	7	16	14	12	12	11	3	10	6	6	6	7	13	6	8	6	8	13	3	19	8	6	10	6	5	3	6	7	6	8	7
	OTU_351	0	1	0	0	1	0	0	0	1	0	3	0	1	0	0	0	0	0	0	0	0	0	0	0	0	4	0	4	2	1	0	2	1	2	23	2	8	0	0	5	1	4	2	0	1	0	4	3
	OTU_352	3	1	1	2	0	5	1	3	2	4	3	3	2	3	6	1	1	3	2	4	0	3	3	1	4	3	6	0	5	3	3	3	0	2	3	1	2	1	0	4	5	1	0	1	3	9	2	2
	OTU_353	3	4	7	4	3	5	7	2	2	8	3	10	16	10	1	0	6	3	0	23	2	0	0	8	4	0	15	3	3	4	15	5	4	9	7	21	20	11	3	0	24	5	2	3	1	5	12	4
	OTU_354	1	2	2	0	1	1	1	0	0	1	2	2	2	4	5	2	0	0	1	3	2	3	5	2	0	2	4	2	1	0	0	2	2	0	1	1	4	0	0	3	1	0	0	3	0	4	2	2
	OTU_355	180	10	1	0	0	1	0	1	1	0	3	1	31	1	0	2	1	0	0	0	0	1	45	0	7	87	0	0	3	0	0	0	0	0	0	1	5	0	0	0	0	0	2	0	0	0	0	0
	OTU_356	0	0	0	0	0	0	0	0	0	0	0	1	0	4	0	0	1	0	0	2	0	0	8	1	0	0	0	0	0	0	0	0	0	0	0	3	0	0	0	1	1	0	0	1	4	0	16	0
	OTU_357	0	0	0	0	0	0	0	2	2	1	2	1	1	1	0	4	1	1	2	1	0	1	2	1	0	1	2	0	0	0	1	2	2	2	1	2	8	2	0	5	0	3	2	3	2	1	6	1
	OTU_358	0	0	0	0	8	0	0	0	0	0	0	0	0	0	0	0	1	0	0	0	0	2	0	1	6	3	0	0	457	0	3	6	6	1	3	2	3	0	8	4	0	0	0	0	0	0	0	0
	OTU_359	0	2	2	5	3	1	1	2	3	8	15	1	5	1	4	0	1	1	4	0	2	4	0	2	4	0	4	2	3	1	2	0	3	5	18	1	1	3	1	3	11	4	13	11	13	17	5	5
	OTU_360	5	0	4	0	2	1	2	1	2	0	2	1	1	1	2	2	2	7	6	1	2	7	2	4	4	0	0	0	2	1	2	2	2	1	6	0	2	2	1	2	4	0	1	1	1	1	1	0
	OTU_361	0	0	0	1	2	0	0	0	0	0	0	0	1	1	0	0	0	0	0	3	1	0	0	0	1	1	0	1	1	0	0	2	0	1	1	0	0	4	0	0	0	0	8	0	1	0	1	0
	OTU_362	1	6	5	2	1	6	6	4	9	3	5	3	1	4	2	6	1	3	0	1	4	2	4	1	3	3	1	0	3	1	2	3	2	7	2	2	2	0	0	0	0	3	3	0	5	2	2	2
	OTU_363	8	4	4	0	3	1	2	2	22	1	3	4	1	1	0	2	1	1	0	1	2	1	4	2	0	8	1	1	17	11	9	73	8	8	8	0	6	5	0	2	0	3	16	0	2	2	5	3
	OTU_364	1	1	1	0	1	1	3	1	2	0	0	0	0	0	0	1	0	0	0	0	2	1	1	1	1	0	0	0	3	2	0	2	1	1	1	1	1	0	0	1	2	0	0	4	3	3	0	5
	OTU_365	5	10	6	10	7	9	3	6	6	4	2	3	8	9	5	1	6	7	6	13	3	3	3	6	5	2	4	5	10	8	5	3	5	1	9	2	2	6	1	6	8	2	4	0	5	11	7	6
	OTU_366	1	5	0	4	2	2	2	5	1	7	9	6	10	3	5	3	2	0	7	1	2	0	6	6	3	5	3	4	8	1	4	5	1	1	7	8	10	7	2	2	2	0	2	4	6	4	0	6
	OTU_367	2	3	3	4	1	3	3	0	1	5	1	1	7	2	2	1	2	8	9	3	7	0	0	3	3	3	0	2	3	0	1	3	0	4	0	2	4	1	1	0	1	2	2	1	1	2	0	2
	OTU_368	1	0	0	3	0	1	2	2	1	1	1	1	2	0	1	0	0	0	2	1	2	5	5	0	6	4	4	0	0	5	0	2	4	3	3	0	4	2	0	0	2	0	3	0	1	2	2	2
	OTU_369	4	3	1	7	0	3	2	5	11	5	7	8	7	1	1	2	4	3	8	3	4	3	4	3	4	3	2	7	1	9	1	29	2	9	3	7	9	6	2	3	0	1	7	2	5	1	1	2
	OTU_370	6	9	10	8	15	8	19	15	7	6	5	6	5	8	10	7	4	8	0	16	1	1	3	1	4	28	5	5	14	15	3	7	2	5	2	1	2	1	6	2	9	2	3	3	10	3	2	3
	OTU_371	7	3	3	10	25	0	4	2	5	4	0	2	2	1	2	4	0	2	5	4	3	22	4	1	3	1	3	2	7	0	3	0	1	2	0	0	0	0	0	4	2	7	1	4	3	1	8	3
	OTU_372	0	0	0	0	0	0	0	0	0	0	0	0	0	0	0	0	0	0	0	0	0	0	0	0	0	0	0	0	0	0	0	0	0	0	0	0	0	0	0	0	0	0	0	0	0	0	0	0
	OTU_373	0	0	0	0	0	0	0	0	0	0	0	0	0	0	1	1	0	0	1	2	0	3	12	0	0	0	5	0	0	2	0	0	0	1	0	0	0	0	1	1	1	2	0	12	0	1	0	11
	OTU_374	0	1	0	0	0	6	1	0	0	0	0	0	0	1	0	0	0	0	0	0	0	0	0	0	0	0	2	1	2	45	0	1	2	0	1	1	2	3	0	0	0	0	0	0	0	0	0	0
	OTU_375	0	0	0	0	0	0	0	0	0	0	0	0	0	0	0	0	0	0	0	0	0	0	0	0	0	0	0	0	0	0	0	0	0	0	0	0	0	0	0	0	0	0	0	0	0	0	0	0
	OTU_376	4	6	6	6	7	7	10	7	3	12	13	12	3	6	4	5	2	8	12	9	3	9	8	5	7	5	6	1	10	5	3	10	3	7	0	6	9	4	0	0	5	5	3	8	4	6	6	3
	OTU_377	0	0	1	0	0	0	0	0	0	0	0	0	0	0	0	0	0	0	0	1	0	0	0	0	0	0	0	0	0	0	0	0	0	0	0	0	0	0	0	0	0	0	0	0	0	0	0	0
	OTU_378	0	0	2	0	1	0	0	0	2	2	16	1	1	0	1	1	1	0	2	1	0	6	0	0	4	0	1	0	0	0	0	1	1	3	0	0	0	2	0	0	2	0	5	3	5	0	0	0
	OTU_379	2	2	3	1	0	1	2	4	6	3	3	2	4	1	2	2	4	4	1	3	3	5	1	4	2	1	1	3	0	9	1	0	2	2	1	2	2	1	0	6	1	0	0	1	2	5	1	0
	OTU_380	1	1	1	1	3	2	1	1	0	0	0	0	0	0	0	0	0	2	0	0	1	1	2	1	0	0	0	0	1	0	0	0	0	1	0	2	0	1	0	1	6	2	2	1	0	8	6	9
	OTU_381	2	2	3	4	2	2	6	4	5	3	5	4	5	5	1	1	3	3	0	1	0	1	3	0	0	1	1	1	2	0	4	3	2	2	1	1	1	2	0	2	3	1	1	0	1	1	3	2
	OTU_382	2	0	0	5	1	2	1	1	2	0	1	1	1	3	0	1	0	1	0	0	1	1	0	0	4	3	0	9	8	10	18	26	9	6	2	4	8	1	3	4	4	4	7	18	5	1	13	38
	OTU_383	1	0	0	0	1	2	0	1	2	2	3	0	5	0	0	0	2	0	3	3	1	0	0	3	0	0	1	1	0	1	1	3	0	1	5	1	2	0	0	3	0	0	2	2	0	1	1	0
	OTU_384	0	0	1	3	2	0	2	1	1	1	3	1	0	0	0	1	4	2	0	0	2	18	17	3	4	0	2	21	1	2	0	2	2	5	10	4	2	2	1	2	16	5	5	3	2	0	1	0
	OTU_385	0	1	0	0	0	0	2	0	0	0	0	0	4	0	1	0	0	1	0	0	0	0	1	0	0	0	0	1	1	0	0	0	0	0	0	0	1	1	0	0	0	0	0	0	0	0	0	0
	OTU_386	1	0	0	0	0	0	0	0	0	0	1	0	0	1	0	1	779	0	0	0	0	0	7	0	0	0	0	0	0	0	0	0	0	0	0	1	0	0	0	0	0	0	0	0	0	0	0	0
	OTU_387	5	3	1	5	3	5	3	0	6	9	1	3	6	2	2	2	0	6	16	2	4	7	6	3	5	12	3	7	10	4	6	2	4	5	3	7	4	2	1	1	9	4	4	12	6	7	7	9
	OTU_388	0	0	0	1	0	0	0	1	0	0	0	0	0	0	0	0	0	0	0	0	0	0	0	0	0	0	0	0	0	0	1	0	0	0	0	0	0	0	0	0	0	0	0	0	0	0	0	0
	OTU_389	2	8	7	1	2	4	2	4	4	7	3	8	11	13	4	2	6	4	3	0	4	5	4	2	3	3	6	3	13	2	7	5	2	5	7	2	15	8	3	5	2	2	6	8	14	5	2	10
	OTU_390	14	11	2	18	14	15	2	12	7	13	4	11	8	9	6	4	3	2	15	0	10	5	4	6	12	33	11	3	3	2	1	6	1	0	0	2	3	3	2	3	8	0	0	0	0	3	0	0
	OTU_391	4	6	1	3	2	8	3	2	3	5	2	2	3	2	8	3	5	2	4	4	2	3	1	2	2	6	2	1	0	4	3	7	1	3	6	2	1	2	2	11	4	0	11	4	9	7	4	4
	OTU_392	2	0	0	0	1	2	2	0	7	1	0	5	1	0	6	0	2	3	5	1	4	5	0	1	1	3	1	4	4	6	4	4	5	7	8	1	7	7	1	3	9	1	5	5	3	9	7	12
	OTU_393	0	3	1	2	0	2	3	2	0	3	0	1	1	1	1	1	0	0	0	0	14	9	5	2	7	5	1	3	3	0	2	4	1	0	9	9	4	7	3	15	10	5	5	2	0	1	1	4
	OTU_394	1	0	0	0	0	0	1	0	1	0	0	0	1	2	5	0	1	8	0	1	1	0	0	1	0	0	4	2	2	2	3	4	1	2	3	1	1	12	91	2	0	0	3	3	17	0	0	0
	OTU_395	1	3	5	1	1	0	3	4	0	0	1	5	1	3	3	0	0	3	0	1	0	5	1	2	1	1	0	4	2	1	0	0	0	2	3	0	2	4	1	1	3	6	10	1	4	3	1	0
	OTU_396	0	1	0	1	5	3	0	4	0	0	0	3	0	0	0	1	1	0	0	0	1	303	0	0	0	0	1	1	0	0	0	0	0	0	0	0	0	0	0	0	0	0	0	0	7	0	0	0
	OTU_397	2	2	3	1	1	1	1	2	3	3	3	4	4	4	4	2	3	8	6	4	2	2	3	4	1	4	4	1	2	0	0	2	0	0	3	0	2	1	2	3	3	1	4	5	3	8	1	1
	OTU_398	19	24	20	19	22	37	12	10	20	27	18	5	21	28	27	20	20	23	34	13	3	13	39	23	20	17	16	26	25	46	25	47	37	26	36	29	49	34	14	8	33	15	30	33	55	42	51	203
	OTU_399	0	0	4	0	0	5	0	1	1	0	3	2	0	6	1	1	5	4	0	1	0	0	0	1	1	0	3	0	0	0	0	0	0	0	2	0	0	0	0	0	1	0	1	0	0	0	0	0
	OTU_400	5	1	2	3	3	4	0	3	6	3	2	4	2	3	1	2	4	0	3	5	6	3	0	4	6	6	11	0	7	1	1	7	5	4	3	10	12	3	7	9	7	4	9	12	6	6	9	10
	OTU_401	1	1	1	1	1	0	1	0	0	1	2	0	0	0	0	1	1286	0	3	0	0	0	0	1	0	0	0	0	0	0	0	0	0	0	0	0	0	0	0	0	0	0	0	0	0	0	0	0
	OTU_402	1	1	0	1	1	0	0	1	2	1	3	0	0	4	1	2	0	2	6	1	1	1	2	3	1	0	1	1	4	4	1	0	5	1	0	1	1	1	0	4	2	1	3	11	6	4	6	5
	OTU_403	0	2	0	0	0	0	1	27	0	0	0	1	1	1	0	1	1	0	0	1	0	0	0	27	0	0	0	0	1	2	0	4	1	0	0	106	0	29	0	0	0	0	0	0	0	0	0	0
	OTU_404	0	1	2	1	1	4	0	4	0	12	0	0	2	3	0	0	12	0	16	16	2	4	0	4	0	2	10	0	0	0	0	1	0	1	1	0	22	3	0	0	0	0	0	0	0	1	0	1
	OTU_405	0	1	0	0	0	0	0	0	2	2	0	1	0	0	0	0	0	0	0	1	7	6	1	1	0	1	0	2	1	3	0	0	1	0	1	4	2	3	0	7	2	3	4	9	7	16	13	4
	OTU_406	8	4	4	3	6	5	2	3	1	3	5	2	4	7	5	3	10	8	6	6	8	6	1	3	3	4	3	1	7	0	3	7	4	1	6	2	2	2	4	4	1	0	1	0	4	4	2	1
	OTU_407	0	3	3	2	1	6	0	1	0	4	1	1	3	3	2	14	2	3	4	2	5	0	1	3	1	0	3	2	6	8	1	0	2	1	8	2	3	3	3	7	0	4	0	0	1	0	0	0
	OTU_408	1	0	1	0	0	0	0	0	0	0	8	0	0	0	0	0	0	0	0	0	0	0	0	0	36	0	0	0	0	0	0	1	1	0	0	0	0	0	0	0	0	0	0	0	0	0	0	0
	OTU_409	4	4	2	1	1	0	2	2	1	4	2	1	2	4	0	1	4	2	3	1	5	3	1	2	1	3	5	2	4	1	4	7	0	0	8	4	6	0	2	2	1	0	1	1	5	3	1	4
	OTU_410	2	4	3	1	3	6	1	4	2	2	7	5	5	1	0	5	4	0	1	4	2	2	2	1	1	6	1	1	3	0	5	1	3	0	1	1	0	0	0	0	0	1	27	1	3	4	3	3
	OTU_411	1	0	1	1	3	0	0	0	0	0	2	1	0	1	8	0	2	1	0	0	1	2	2	0	0	0	1	0	0	0	0	0	0	0	1	0	1	0	1	0	0	0	0	0	0	0	0	0
	OTU_412	3	2	3	2	3	4	1	1	5	3	2	4	3	2	1	3	1	1	0	0	1	1	0	1	2	1	2	3	2	0	0	0	0	0	1	3	4	0	0	1	3	1	0	2	0	2	0	0
	OTU_413	1	0	1	0	0	0	0	1	0	1	1	0	1	3	0	0	1	0	4	0	3	2	0	2	3	6	1	2	4	1	4	2	1	8	0	2	7	3	0	9	2	2	5	4	4	2	3	2
	OTU_414	0	0	0	0	0	0	0	0	0	0	0	0	0	0	0	1	0	0	0	0	0	1	0	0	0	1	0	0	0	0	0	0	0	0	0	0	0	0	0	0	0	0	0	1	0	0	0	0
	OTU_415	1	0	0	2	0	1	1	2	0	1	0	0	4	0	0	1	1	1	0	6	2	0	0	0	5	1	1	3	3	0	1	5	0	0	1	0	4	0	1	1	0	0	2	0	4	1	1	2
	OTU_416	6	2	2	5	16	3	3	0	2	0	5	0	4	3	1	0	1	1	0	0	0	6	3	11	0	2	16	3	1	0	0	1	2	1	0	0	4	1	1	1	3	0	9	3	15	0	1	7
	OTU_417	1	2	1	1	2	3	1	2	2	8	2	2	1	0	1	1	2	3	2	2	3	3	2	1	5	3	5	6	5	4	6	1	3	5	6	5	2	3	1	4	1	3	4	2	0	1	0	0
	OTU_418	0	14	0	0	0	0	0	1	0	0	0	0	0	0	0	0	0	0	0	0	0	1	0	0	0	1	0	0	7	8	7	11	8	5	12	0	1	0	0	0	0	13	0	65	0	1	4	0
	OTU_419	3	1	0	0	0	0	0	1	0	0	0	0	2	0	0	0	0	0	0	0	0	10	1	1	2	0	1	0	0	2	0	2	0	2	1	3	1	1	0	1	0	0	1	0	0	0	0	0
	OTU_420	1	2	1	1	1	0	0	4	2	3	1	0	1	1	0	1	1	3	6	1	4	1	0	0	2	1	2	0	5	1	0	3	1	1	6	0	0	0	0	3	1	0	0	0	0	3	0	0
	OTU_421	1	5	3	4	3	3	0	1	0	0	5	1	3	2	3	3	2	2	0	2	24	15	1	3	2	4	4	2	1	4	1	1	1	0	4	1	3	5	2	7	7	3	4	0	3	2	2	3
	OTU_422	14	2	3	4	13	7	3	5	16	3	9	8	6	8	13	4	10	5	3	8	3	61	0	0	2	0	0	1	0	0	1	5	0	3	0	1	0	1	0	0	0	0	0	0	0	0	0	2
	OTU_423	2	0	0	0	1	3	1	1	0	0	0	0	2	0	0	0	0	0	5	2	0	1	0	0	1	1	2	3	1	0	0	1	0	0	0	0	2	0	0	3	0	1	0	1	2	9	0	0
	OTU_424	0	0	0	0	0	1	0	0	0	0	0	0	1	0	0	0	0	0	0	0	0	0	0	3	0	0	1	1	2	0	3	2	0	0	1	0	1	0	0	0	1	0	2	1	10	8	7	8
	OTU_425	2	3	3	0	4	1	0	4	3	2	0	0	3	7	0	3	3	4	6	0	4	1	3	3	3	3	1	3	5	1	4	3	7	3	5	2	4	2	2	2	1	0	3	1	3	2	2	4
	OTU_426	0	0	0	0	0	0	0	0	0	0	0	0	0	0	0	0	0	0	0	0	0	1	0	0	0	0	0	0	0	0	0	0	0	0	0	0	0	0	0	0	0	0	0	0	0	0	0	0
	OTU_427	4	3	1	5	0	3	1	3	4	6	0	1	4	3	0	4	5	4	3	1	1	1	1	0	4	4	0	1	1	0	1	2	1	1	3	1	1	3	2	1	1	2	2	0	3	1	2	0
	OTU_428	5	6	7	6	2	8	4	1	6	2	5	4	3	4	0	2	10	0	2	2	4	1	1	1	7	2	6	9	6	8	4	5	1	4	3	3	10	3	2	5	0	1	0	1	1	1	1	3
	OTU_429	0	2	1	2	3	2	8	5	3	2	5	1	1	4	1	1	8	2	2	1	8	6	2	2	6	1	6	4	2	5	4	1	0	4	2	1	1	2	3	2	3	0	3	4	3	6	1	2
	OTU_430	0	0	1	1	0	0	0	0	0	0	0	0	0	0	0	3	0	1	3	0	0	0	0	0	0	0	0	7	2	0	2	1	0	0	3	0	1	0	1	2	0	1	1	0	1	0	0	1
	OTU_431	7	1	1	3	1	3	0	2	3	5	4	1	0	7	2	3	5	1	0	4	2	1	0	2	1	4	1	9	3	3	1	1	0	4	2	2	6	5	1	2	7	1	0	1	3	3	2	4
	OTU_432	0	0	0	1	0	0	0	2	1	6	8	1	43	0	0	0	1	2	0	0	0	3	4	0	0	0	0	0	1	0	0	0	0	1	10	0	2	0	0	1	0	2	0	1	0	0	0	0
	OTU_433	1	0	0	3	2	0	0	0	0	0	1	0	0	0	7	0	0	0	0	0	0	1	2	0	1	0	2	0	2	0	0	0	0	0	1	0	0	0	0	0	1	0	0	0	1	0	0	0
	OTU_434	2	10	2	2	1	0	0	0	4	5	0	1	1	0	3	0	1	2	0	8	3	8	6	6	0	2	3	2	3	5	1	9	3	8	3	4	3	0	0	0	1	0	5	0	19	1	1	0
	OTU_435	1	1	0	1	1	3	4	4	0	0	2	0	5	4	1	0	1	0	4	2	5	6	4	3	2	1	0	3	7	4	1	2	3	4	8	1	15	4	2	4	4	5	8	5	4	9	2	7
	OTU_436	4	1	0	1	3	1	2	0	3	3	1	0	1	1	3	0	0	0	0	1	0	3	4	5	6	3	1	2	4	3	2	0	2	3	1	4	3	1	2	2	0	0	0	5	1	3	2	3
	OTU_437	0	3	1	1	1	3	2	1	4	2	2	0	2	2	1	1	0	0	3	1	2	0	3	2	1	0	1	3	1	2	0	5	1	0	0	0	1	0	0	0	0	2	2	2	0	0	1	0
	OTU_438	3	2	0	0	15	2	0	497	1	1	1	2	2	1	2	1	1	1	0	0	2	1	1	0	0	0	0	0	1	0	1	43	0	0	0	0	0	0	0	1	0	0	0	0	0	0	0	0
	OTU_439	0	1	0	0	0	1	1	1	0	0	4	0	0	0	0	0	0	1	0	2	15	1	6	4	1	3	2	0	3	3	2	4	2	1	14	0	2	1	1	1	2	0	0	0	0	3	1	2
	OTU_440	12	25	22	29	19	31	27	13	26	22	18	23	32	31	32	19	21	15	1	11	5	9	21	13	16	34	18	23	32	21	25	24	22	31	17	28	54	28	12	31	23	6	19	38	33	34	26	40
	OTU_441	1	2	0	0	3	2	2	1	0	4	2	1	3	0	1	2	3	4	5	2	0	2	1	0	0	0	2	2	1	2	5	8	4	3	3	4	3	3	0	0	0	4	1	2	0	3	2	7
	OTU_442	2	7	5	3	9	3	7	11	14	12	4	4	3	13	5	14	5	3	10	6	3	21	10	6	1	6	6	5	8	5	3	5	2	2	9	2	4	4	0	3	1	6	13	11	20	13	10	22
	OTU_443	0	0	0	1	0	0	0	0	0	1	1	0	0	0	2	0	0	0	2	0	0	2	0	0	2	0	3	0	0	1	1	0	0	1	3	0	0	0	2	0	8	0	2	3	6	3	0	1
	OTU_444	0	0	0	0	0	0	0	0	0	0	0	0	0	0	0	0	0	0	0	0	0	0	0	0	0	0	0	0	0	0	0	0	0	0	0	0	1	0	2	0	0	0	0	0	0	0	0	0
	OTU_445	585	886	745	604	764	929	798	1026	909	1050	845	722	1233	979	896	1014	1077	778	1362	1143	709	749	706	569	553	904	737	631	1033	664	905	996	675	776	1083	694	1586	709	302	927	723	393	823	768	904	1141	657	841
	OTU_446	0	0	0	0	0	0	0	0	0	0	0	0	0	0	0	0	0	0	0	0	0	0	0	0	0	0	0	0	0	0	0	0	0	0	0	0	0	0	0	0	0	0	0	0	0	0	0	0
	OTU_447	1	1	0	0	0	4	2	1	1	1	2	0	1	3	3	1	0	1	6	2	2	0	3	1	1	2	0	3	0	0	2	0	0	1	2	1	2	2	2	2	1	3	2	2	0	0	0	0
	OTU_448	0	0	0	0	0	0	0	0	0	0	0	0	0	0	0	0	0	0	0	0	0	0	0	0	0	0	0	0	0	0	0	0	1	0	0	0	0	1	0	0	0	0	0	0	0	0	0	0
	OTU_449	0	0	0	0	0	0	1	7	0	0	0	0	0	0	1	1	3	5	0	2	0	0	0	0	0	1	0	0	3	0	3	3	1	4	4	2	3	0	0	1	2	2	2	9	11	8	16	18
	OTU_450	9	3	3	2	3	0	3	3	3	3	4	1	3	1	3	0	3	2	2	2	0	1	0	0	5	2	2	2	1	0	0	0	2	1	3	1	3	1	4	4	5	1	0	1	3	0	1	0
	OTU_451	2	4	1	1	8	2	1	1	3	1	5	2	5	5	3	2	0	0	5	0	0	97	1	3	2	0	5	1	2	1	2	1	0	5	2	0	2	1	0	1	2	2	0	2	2	0	1	1
	OTU_452	1	0	1	0	0	0	0	1	1	1	0	1	0	0	0	0	0	0	0	0	0	1	0	1	3	1	0	2	0	0	0	0	0	2	2	4	2	1	1	2	8	2	2	0	6	0	0	0
	OTU_453	3	4	2	1	1	4	1	0	3	6	5	0	1	3	5	4	1	1	2	3	2	3	2	0	1	10	4	3	2	4	1	4	3	3	5	4	4	1	0	5	1	0	0	1	1	0	0	3
	OTU_454	0	2	1	0	0	2	0	1	1	0	0	1	1	0	0	1	0	2	1	6	3	2	0	1	4	4	2	1	8	2	3	4	0	3	1	1	1	4	1	3	0	3	2	1	0	7	3	0
	OTU_455	0	0	0	0	0	0	0	0	0	2	0	0	0	0	0	0	0	0	0	0	0	0	0	0	0	0	0	0	1	0	7	0	0	0	0	0	0	0	0	0	0	0	0	1	0	0	0	0
	OTU_456	2	2	0	0	1	0	3	4	1	1	6	7	1	1	0	1	1	4	3	7	1	1	1	1	3	1	1	2	1	1	0	1	3	4	0	3	9	1	3	0	3	7	1	0	2	4	0	0
	OTU_457	1	0	0	1	1	0	0	1	0	0	0	3	1	0	1	1	0	0	0	1	0	1	0	0	1	0	0	0	2	0	0	0	0	0	1	0	7	1	0	1	3	2	5	4	11	4	2	1
	OTU_458	1	1	2	2	3	0	1	6	2	1	5	1	0	3	8	1	0	7	1	7	6	1	1	1	2	0	2	2	0	1	3	3	0	1	1	0	4	0	3	0	0	3	0	2	2	2	1	0
	OTU_459	2	4	0	5	2	1	0	5	2	1	3	1	2	1	1	1	2	3	0	1	1	3	2	1	2	3	1	3	2	1	2	2	0	2	2	4	2	4	2	5	0	4	6	4	0	1	1	1
	OTU_460	0	0	0	1	1	0	1	1	1	0	1	0	2	0	0	4	1	0	0	4	2	1	2	1	5	2	0	1	2	2	1	0	2	5	1	2	8	5	1	2	2	2	4	4	7	9	1	0
	OTU_461	0	0	1	0	2	0	1	1	0	0	1	0	1	0	1	0	0	0	5	0	0	0	0	0	0	1	2	1	10	0	2	0	0	1	2	1	2	0	0	2	1	0	0	0	0	0	1	0
	OTU_462	3	3	3	1	0	2	5	0	3	1	0	3	6	5	4	5	0	0	0	0	0	2	0	2	3	9	2	1	5	1	0	4	4	1	1	0	19	4	6	2	13	1	0	7	7	2	0	0
	OTU_463	1	2	2	3	3	0	4	3	8	6	3	4	2	3	3	6	10	5	3	4	3	3	5	1	0	1	0	0	1	0	1	1	2	0	2	2	3	1	0	5	1	3	5	0	0	1	0	0
	OTU_464	0	3	7	3	2	0	3	5	5	3	2	2	3	2	5	2	2	2	3	1	4	3	3	0	1	2	1	4	0	1	4	3	0	3	0	5	10	8	2	3	2	2	1	9	4	0	3	7
	OTU_465	5	1	4	2	3	3	3	2	5	2	4	4	5	5	6	3	2	9	14	9	8	7	6	0	5	2	4	10	3	7	5	2	1	1	6	3	11	2	0	6	5	6	3	11	9	10	7	9
	OTU_466	6	61	0	14	7	6	3	3	3	5	3	7	1	15	2	1	1	2	0	3	1	0	0	7	2	14	1	11	4	5	2	5	4	9	4	2	0	3	1	1	1	0	0	0	0	0	0	1
	OTU_467	1	1	0	1	2	4	5	3	1	12	6	4	12	2	5	3	5	3	17	6	0	1	1	0	0	5	3	9	2	9	4	18	7	2	5	5	8	4	3	1	6	0	6	15	4	2	5	3
	OTU_468	2	5	2	1	5	5	4	0	1	3	2	0	1	3	3	4	3	1	4	0	0	0	0	1	1	1	2	1	3	2	1	2	3	3	1	0	0	1	1	0	1	0	0	4	0	3	1	7
	OTU_469	1	5	1	1	3	0	0	1	1	4	2	0	2	4	0	2	1	0	1	2	3	3	2	1	2	1	2	2	1	2	0	2	0	22	0	1	1	1	2	4	0	1	2	0	0	1	2	1
	OTU_470	10	1	0	0	2	1	0	0	3	1	2	1	4	5	0	2	1	0	0	1	5	2	0	2	3	2	1	0	0	3	1	4	2	0	1	2	2	1	0	4	3	0	0	4	0	3	3	0
	OTU_471	1	0	0	5	0	0	1	0	0	0	0	0	0	0	0	0	0	0	0	0	0	2	1	1	1	1	1	0	0	0	0	0	0	0	1	0	0	0	7	0	0	1	1	0	1	0	1	0
	OTU_472	0	1	1	0	1	0	1	1	0	1	0	1	1	1	0	1	0	4	1	0	0	4	0	0	0	0	1	4	0	0	0	1	0	0	0	0	1	1	0	1	1	0	0	5	2	0	0	0
	OTU_473	1	0	1	0	15	0	0	0	2	1	2	0	0	0	3	2	1	1	0	1	3	1	1	2	0	0	0	0	7	0	1	0	0	5	0	0	0	0	0	1	6	0	0	0	1	2	4	3
	OTU_474	25	0	0	0	8	0	1	3	0	11	0	1	0	0	0	0	0	0	1	5	0	3	1	0	42	0	4	0	12	0	0	5	0	3	0	1	1	0	1	1	0	0	0	0	0	0	0	0
	OTU_475	1	0	0	1	0	0	0	0	0	0	2	0	0	0	0	0	0	0	0	0	0	0	0	0	0	0	0	0	0	0	1	0	0	0	0	1	0	1	0	0	0	0	0	0	0	0	0	1
	OTU_476	3	0	4	2	3	2	0	4	7	3	4	2	5	2	2	6	1	0	1	2	1	3	4	3	0	0	3	1	4	3	3	5	5	1	1	1	1	1	0	5	0	2	1	0	1	5	4	2
	OTU_477	2	2	0	1	1	9	4	2	4	2	1	1	1	9	7	1	3	5	5	0	1	4	5	0	2	2	0	0	3	1	0	1	1	2	1	1	2	1	2	4	0	0	2	0	0	1	3	0
	OTU_478	0	0	0	0	1	0	0	0	0	0	0	0	0	1	0	0	0	0	0	0	0	0	0	0	0	0	0	0	0	0	0	0	0	0	1	0	1	0	0	0	0	0	0	0	0	0	0	0
	OTU_479	0	0	0	0	2	0	1	2	0	1	0	1	1	2	2	1	2	0	2	0	0	2	0	0	1	0	1	1	1	0	4	1	0	0	1	0	1	2	1	1	1	0	2	2	0	1	2	2
	OTU_480	0	0	0	0	0	0	0	0	0	0	0	0	0	1	0	0	0	0	0	1	0	0	0	0	3	3	1	2	3	2	2	2	1	0	1	0	0	0	0	0	4	1	3	2	3	5	2	3
	OTU_481	0	0	0	0	0	0	0	0	0	0	0	0	0	0	0	0	0	0	0	0	0	2	0	0	1	0	0	0	0	0	0	0	0	1	0	1	0	0	0	0	0	0	0	0	10	1	0	0
	OTU_482	6	21	10	28	2	3	8	6	5	3	5	2	1	3	8	8	3	3	3	1	0	2	0	1	2	2	0	2	0	0	3	3	1	2	5	0	2	1	0	0	0	0	1	0	0	0	0	3
	OTU_483	1	3	2	3	0	2	1	3	1	4	2	4	4	2	1	1	1	2	1	1	1	0	3	0	1	3	3	0	0	1	0	1	1	0	1	1	5	0	1	0	3	0	0	0	2	0	0	0
	OTU_484	0	0	0	0	0	0	0	0	0	0	1	0	0	0	0	0	0	0	0	0	0	0	0	0	0	0	0	0	0	0	0	0	0	0	0	0	0	1	0	0	0	0	0	0	0	0	0	0
	OTU_485	23	9	9	17	15	9	9	2	16	16	16	16	9	5	6	12	10	9	15	17	16	16	10	6	16	13	17	5	7	17	2	3	14	6	3	15	2	12	4	8	3	1	9	16	17	8	6	12
	OTU_486	0	0	0	0	0	0	0	1	0	1	0	0	0	0	0	0	0	0	0	2	1	16	1	1	0	6	3	2	1	2	1	2	0	3	2	6	2	2	0	2	1	1	1	3	2	0	0	0
	OTU_487	0	1	0	0	3	0	2	1	1	2	0	2	0	4	1	2	2	2	5	1	1	1	0	0	1	3	1	0	0	2	0	0	1	0	2	0	1	0	2	3	3	2	4	4	1	3	5	0
	OTU_488	31	50	49	42	46	58	44	50	48	54	54	48	72	63	50	39	45	26	38	39	16	20	43	30	22	52	32	55	41	34	46	45	37	49	39	32	82	46	25	65	80	27	40	73	63	58	65	61
	OTU_489	26	13	27	26	16	20	11	14	13	9	13	22	14	19	28	15	19	28	26	16	16	14	19	18	13	15	25	10	15	21	12	14	6	11	12	15	14	11	13	12	10	10	20	10	14	6	13	13
	OTU_490	0	0	0	0	0	0	0	0	0	0	300	8	0	1	0	0	0	0	0	0	0	0	0	0	0	0	0	0	0	0	0	0	0	0	4	0	0	0	0	0	0	0	0	0	0	0	0	0
	OTU_491	2	3	1	0	0	1	4	1	3	0	1	2	2	2	5	1	6	2	4	4	2	1	1	0	1	3	0	0	1	1	4	1	1	1	2	0	2	3	0	1	3	0	1	0	0	0	2	3
	OTU_492	0	3	1	1	2	1	2	2	4	9	3	1	5	0	1	2	3	0	2	1	0	10	0	2	0	2	0	0	0	3	0	5	2	7	2	3	1	2	1	1	1	1	6	6	4	1	1	3
	OTU_493	0	0	1	0	0	1	0	0	2	5	1	0	1	0	0	0	0	0	2	0	0	0	6	1	0	6	2	0	1	3	1	0	1	0	7	0	0	0	0	1	1	0	5	1	1	1	0	0
	OTU_494	1	0	2	1	0	0	0	0	1	2	0	0	0	0	0	0	1	0	0	5	0	0	1	0	3	0	0	2	0	0	0	0	0	0	0	0	0	0	0	0	0	0	0	2	0	0	0	0
	OTU_495	0	15	2	0	0	0	10	0	5	0	2	0	2	56	2	1	0	1	0	1	1	4	1	9	0	1	1	0	1	0	6	2	3	0	2	0	1	0	0	0	1	0	0	0	0	0	0	0
	OTU_496	2	0	3	5	3	5	1	7	4	8	1	0	4	4	0	4	1	0	0	0	2	7	6	3	3	7	8	7	8	0	2	5	0	3	0	2	4	4	2	8	2	2	8	1	5	4	0	2
	OTU_497	4	2	0	2	3	0	1	0	2	3	0	6	2	4	1	2	2	5	0	1	1	2	2	2	1	1	0	1	0	1	2	2	0	2	1	4	2	4	3	2	1	0	2	0	1	3	2	1
	OTU_498	0	1	1	2	1	2	3	1	1	3	4	1	1	1	0	2	4	4	5	1	2	0	0	0	1	1	1	3	1	3	3	3	1	2	2	2	6	2	0	0	1	3	3	3	1	2	4	2
	OTU_499	1	2	2	0	0	1	0	2	2	0	2	3	1	1	1	0	1	1	0	0	3	0	1	0	0	0	1	0	0	1	0	1	0	0	0	0	0	1	0	0	0	0	1	0	0	0	0	0
	OTU_500	9	1	0	0	0	1	0	0	2	0	0	0	0	0	0	0	0	0	1	1	0	3	0	0	33	0	5	4	7	1	1	2	1	0	0	1	0	0	0	1	16	3	39	15	23	9	2	6
	OTU_501	5	0	1	0	0	0	0	1	4	1	0	1	0	0	0	1	1	0	0	0	0	0	0	1	0	1	2	0	0	3	3	0	0	1	0	0	0	0	2	3	0	1	2	1	0	0	0	1
	OTU_502	0	0	0	0	0	0	0	0	0	0	6	0	0	0	0	0	0	0	0	0	0	0	0	0	0	0	0	0	0	0	0	0	0	0	1	0	0	0	0	0	0	0	0	0	0	0	0	0
	OTU_503	0	0	0	0	0	0	0	0	0	1	0	0	0	0	0	1	1	0	0	0	0	0	0	0	0	0	0	0	1	1	0	0	0	1	0	0	0	2	0	0	0	0	0	0	0	0	0	0
	OTU_504	0	6	3	4	3	3	3	6	5	5	4	4	8	3	7	5	4	7	4	4	0	2	1	0	3	2	3	7	3	12	1	4	1	0	1	3	0	1	0	0	0	0	3	1	2	3	1	4
	OTU_505	1	2	6	1	1	1	3	2	1	8	1	3	5	2	5	7	3	1	1	8	3	1	3	3	2	3	3	1	0	4	2	2	1	8	1	1	12	4	1	1	5	2	1	1	1	9	4	2
	OTU_506	0	0	1	0	0	2	0	0	3	1	0	0	2	1	1	1	0	1	0	0	0	0	0	0	0	2	0	1	0	3	0	0	0	1	1	0	0	0	1	0	6	3	0	51	0	1	0	1
	OTU_507	1	2	0	0	3	0	4	1	2	1	1	2	2	3	1	3	0	0	0	2	0	0	0	0	0	2	0	0	0	0	1	0	0	0	1	0	0	2	0	1	1	0	0	0	0	1	0	0
	OTU_508	0	1	1	4	0	0	3	7	1	5	1	2	17	2	2	0	0	2	7	1	1	3	0	2	1	1	2	1	1	0	56	15	7	3	5	12	2	1	0	0	1	2	2	0	0	0	0	1
	OTU_509	2	1	0	0	1	1	1	0	2	0	0	0	0	1	2	3	0	0	2	0	1	10	0	1	1	2	2	0	1	0	1	1	1	1	1	0	1	0	1	1	2	0	0	1	0	3	0	1
	OTU_510	1	0	0	0	0	1	0	0	0	0	0	0	0	0	0	0	0	0	0	1	0	0	0	1	0	0	0	0	0	0	0	0	0	0	1	0	0	0	1	1	2	0	1	0	1	1	1	0
	OTU_511	0	1	0	0	0	0	0	0	0	0	0	0	0	0	0	0	0	0	0	0	0	0	0	0	0	0	0	0	0	0	0	0	0	0	0	0	0	0	0	0	0	0	0	0	0	0	0	0
	OTU_512	0	0	0	0	1	0	0	3	0	0	0	0	0	0	0	0	0	1	3	0	0	1	4	0	1	0	0	3	1	1	1	88	1	0	0	0	0	0	0	1	0	0	2	1	4	1	0	2
	OTU_513	1	0	3	0	0	0	0	1	0	0	1	2	0	0	1	2	1	0	0	0	0	1	0	1	0	0	0	0	0	1	2	0	0	0	0	0	2	0	0	0	5	1	0	0	0	2	0	0
	OTU_514	0	0	0	0	0	0	0	0	0	0	0	0	0	0	0	0	0	0	0	0	0	0	0	0	0	0	0	0	0	0	0	0	0	0	0	0	0	0	0	0	0	0	0	0	0	0	0	0
	OTU_515	4	2	2	1	1	4	2	1	4	5	4	1	1	3	3	2	3	2	11	3	10	4	0	6	1	0	5	2	2	15	2	2	3	4	11	1	5	3	1	6	4	1	1	0	2	8	2	1
	OTU_516	0	0	0	0	0	0	0	0	0	0	0	0	0	0	2	0	0	0	1	0	0	0	0	0	0	0	0	0	0	1	0	0	0	0	0	0	0	0	1	0	1	0	0	0	0	0	0	0
	OTU_517	3	3	2	3	7	2	2	4	1	4	3	1	2	3	1	0	3	1	8	6	0	5	3	1	0	2	1	3	4	1	2	1	0	1	2	1	1	2	0	1	0	0	2	1	1	2	1	0
	OTU_518	1	3	1	1	1	0	2	1	1	0	0	3	2	3	4	0	0	1	3	3	0	2	1	1	0	2	1	1	2	0	1	2	0	1	2	0	1	1	0	0	0	0	0	2	7	0	1	0
	OTU_519	0	0	2	2	0	2	0	0	1	0	1	0	3	3	2	0	1	0	3	1	1	1	0	0	0	2	1	2	1	0	1	0	1	1	0	0	3	2	0	0	1	0	0	2	0	0	1	0
	OTU_520	74	76	85	47	57	73	63	91	100	74	70	80	79	59	85	97	61	71	74	77	91	137	103	88	91	86	91	47	99	55	43	61	73	50	71	48	51	61	15	76	45	43	75	71	69	119	75	85
	OTU_521	1	3	1	0	0	1	2	2	3	1	3	0	0	5	2	2	1	0	0	2	3	1	0	1	1	3	2	5	5	1	5	5	0	1	0	2	1	0	1	5	3	6	3	3	1	8	4	2
	OTU_522	3	1	0	1	2	0	3	1	3	0	4	0	0	0	3	1	1	0	1	3	0	0	1	0	1	0	0	4	13	0	1	0	0	1	5	1	0	1	1	1	3	1	0	2	0	2	2	0
	OTU_523	0	1	5	12	2	5	0	4	1	1	1	0	1	5	0	2	0	1	3	1	0	0	2	1	2	2	6	11	3	13	12	15	4	1	4	1	4	3	1	2	1	3	1	10	0	2	1	3
	OTU_524	0	0	0	0	1	0	4	2	1	2	1	1	0	0	2	0	0	0	0	0	0	1	0	2	0	1	0	3	0	3	4	4	5	2	1	6	2	2	6	5	1	1	1	0	2	8	0	4
	OTU_525	0	0	0	0	17	0	0	0	0	0	0	0	0	0	0	0	0	0	0	0	0	0	0	0	0	0	0	0	0	0	0	0	0	0	0	0	0	0	0	0	0	0	0	0	0	0	0	0
	OTU_526	0	0	0	1	1	0	0	2	0	0	3	0	3	1	2	1	2	1	0	3	4	2	1	2	0	0	3	0	3	1	0	0	3	6	1	0	0	0	0	1	1	2	0	0	1	2	4	1
	OTU_527	5	1	2	3	0	0	3	2	1	1	1	2	0	0	1	2	1	0	0	0	5	3	1	1	2	1	1	1	2	0	1	1	2	3	2	2	0	2	1	2	0	0	0	2	0	0	0	1
	OTU_528	0	1	1	1	0	1	2	0	0	0	0	1	1	0	0	0	0	0	2	0	0	3	1	0	2	2	2	2	0	0	1	7	0	1	0	0	1	0	0	0	0	2	4	0	0	0	0	1
	OTU_529	0	0	0	0	0	0	0	0	1	0	0	0	0	0	0	0	0	0	0	0	0	0	0	0	1	0	0	0	0	0	1	1	0	0	0	0	0	0	0	0	0	0	1	1	4	1	1	0
	OTU_530	2	2	2	9	0	1	4	2	3	8	0	1	0	0	1	1	2	0	0	0	0	3	0	0	1	1	0	1	1	1	2	1	0	1	1	0	1	1	1	1	1	0	0	1	0	1	1	1
	OTU_531	2	1	1	2	0	1	2	1	0	2	1	3	2	0	2	1	2	1	1	0	2	1	0	1	1	4	1	2	1	1	1	0	1	1	1	1	1	1	0	2	0	0	1	1	3	2	1	2
	OTU_532	2	0	0	1	0	0	1	0	0	0	0	1	1	0	0	1	0	0	0	0	0	3	0	1	0	0	0	0	2	0	0	0	0	0	0	0	0	0	0	0	9	12	0	0	1	6	1	1
	OTU_533	6	4	3	8	5	5	1	7	8	8	5	0	9	6	7	5	10	3	9	7	5	12	0	4	7	4	5	5	7	6	7	8	4	5	10	6	4	3	0	5	2	3	0	8	9	12	2	3
	OTU_534	3	1	3	3	2	1	2	1	5	5	3	3	4	2	1	2	2	2	0	3	0	0	0	1	1	2	1	1	1	0	0	3	0	0	3	0	5	6	1	2	2	0	2	5	4	1	1	1
	OTU_535	0	0	0	0	0	0	0	0	0	0	0	0	1	0	0	0	1	0	1	0	0	0	0	0	0	0	0	0	0	0	0	0	0	0	0	0	0	0	0	0	0	0	1	0	0	0	3	0
	OTU_536	0	0	0	1	2	0	0	0	7	0	0	0	1	33	0	4	1	0	0	0	0	0	0	0	0	0	0	0	13	2	0	0	1	0	0	0	0	2	0	5	0	0	1	0	0	0	0	0
	OTU_537	0	0	1	0	4	1	0	2	4	0	2	0	0	2	2	3	4	1	0	2	1	0	1	1	0	3	0	0	0	3	5	0	3	3	0	0	0	1	0	0	2	2	1	3	1	4	2	5
	OTU_538	1	0	0	1	3	0	0	1	2	1	1	0	0	0	1	0	4	1	9	2	1	1	3	1	2	5	3	4	5	3	0	2	0	1	0	1	4	2	1	1	0	1	0	1	2	0	0	2
	OTU_539	2	1	1	0	0	0	0	2	0	0	1	0	1	0	0	0	0	0	0	0	3	0	0	0	0	0	0	1	1	1	4	0	0	0	0	0	0	1	0	0	3	0	26	0	2	7	0	0
	OTU_540	1	3	1	0	1	2	0	1	0	4	2	2	2	3	3	1	1	5	0	0	0	1	2	0	2	1	0	0	2	1	1	1	0	2	3	1	0	2	0	0	3	1	0	3	2	1	0	1
	OTU_541	1	0	0	0	1	1	1	0	0	1	1	0	1	0	4	2	0	1	2	2	2	2	2	3	0	0	3	0	0	1	0	0	1	0	0	0	0	0	0	0	7	0	1	1	1	0	0	3
	OTU_542	1772	1924	2201	1435	1615	2171	1801	2824	2837	3107	2116	2134	2359	1221	2436	2584	2742	2495	2745	3218	2348	2658	2453	2035	2187	2536	2506	1261	2431	2153	1770	2408	1872	2525	3671	1847	2151	2319	971	2720	1941	1655	2831	1708	2401	3186	2741	2658
	OTU_543	1	1	3	4	0	2	4	3	1	5	2	1	2	1	4	0	0	6	2	0	8	1	3	1	0	2	3	0	2	0	2	0	0	0	1	0	4	2	0	0	0	0	0	0	0	0	0	0
	OTU_544	5	7	3	8	4	9	6	4	7	11	11	4	5	9	7	7	6	3	0	7	2	4	1	5	4	7	6	9	11	10	10	16	7	10	12	8	6	6	2	10	11	2	13	12	4	18	25	24
	OTU_545	1	0	0	1	0	0	2	1	3	2	2	2	1	3	1	1	3	3	1	1	1	3	0	0	0	1	1	4	2	0	4	6	4	5	4	0	3	1	0	3	2	0	3	3	6	4	5	2
	OTU_546	0	0	0	0	0	4	5	0	2	4	1	3	3	0	1	2	0	1	1	2	1	2	1	1	0	3	0	3	3	3	5	2	0	1	1	2	1	1	0	3	2	0	1	4	6	0	1	0
	OTU_547	4	1	3	4	4	4	1	1	1	1	1	2	0	7	4	1	2	2	1	2	2	0	3	0	6	0	2	1	1	1	3	3	2	1	3	4	3	3	3	3	4	0	5	1	2	2	3	3
	OTU_548	2	1	6	0	4	0	0	3	0	9	4	2	6	2	1	0	0	1	0	2	1	19	6	2	0	0	0	0	1	0	0	5	0	1	13	0	1	2	2	2	0	0	0	0	1	0	1	0
	OTU_549	0	0	0	0	1	0	0	0	0	0	0	0	0	0	0	6	0	0	0	0	1	0	0	0	0	0	1	0	0	0	0	0	0	0	0	0	0	0	1	1	0	0	0	0	0	0	0	0
	OTU_550	2	1	0	9	0	0	0	2	0	0	1	1	1	1	0	1	1	0	1	4	0	0	1	0	0	0	1	3	0	1	0	1	1	0	1	1	0	1	1	3	0	0	0	0	1	1	0	0
	OTU_551	1	0	0	0	3	1	1	1	3	0	1	12	0	4	0	1	1	1	0	2	1	0	0	1	7	1	4	2	1	0	1	3	1	0	2	2	0	0	0	1	0	1	0	0	0	1	0	0
	OTU_552	1	1	1	1	2	1	3	0	4	4	4	1	0	0	2	3	2	3	0	2	0	2	0	0	0	2	1	0	0	3	0	1	1	0	6	0	0	2	0	2	0	1	1	0	0	2	0	0
	OTU_553	0	0	0	0	0	0	0	0	0	0	0	0	0	0	0	0	0	0	0	0	0	0	0	0	0	0	0	0	0	0	0	0	0	0	0	0	0	0	0	0	0	0	0	0	0	0	0	0
	OTU_554	1	55	1	3	1	0	0	1	1	0	1	0	0	1	0	0	1	2	0	0	2	24	0	0	0	4	0	0	0	0	0	1	3	0	0	1	0	0	0	0	5	0	0	3	1	0	0	0
	OTU_555	3	4	3	1	7	8	6	5	0	4	6	2	4	5	3	2	9	2	2	4	4	0	1	4	3	4	3	0	8	4	1	4	2	0	7	5	6	1	1	0	1	1	3	8	3	5	3	1
	OTU_556	0	0	2	0	1	0	1	4	1	2	0	0	3	3	2	4	3	2	3	1	0	2	2	1	0	3	1	0	0	1	6	1	2	4	9	3	4	1	3	2	7	0	9	0	1	8	2	2
	OTU_557	4	2	2	4	1	0	0	3	3	2	0	0	3	0	1	0	1	0	3	0	4	4	3	4	1	2	5	0	2	1	1	3	2	3	4	1	6	4	0	5	2	1	7	7	9	16	3	7
	OTU_558	3	1	0	0	2	3	2	0	4	1	0	0	0	0	4	2	2	4	0	0	1	0	0	1	1	2	3	0	0	2	0	1	0	0	0	2	1	2	0	1	0	0	0	1	1	0	0	1
	OTU_559	0	0	0	0	0	0	0	0	1	0	0	0	0	0	1	0	0	0	3	0	0	0	0	0	0	0	0	0	0	0	0	0	0	2	3	0	0	0	2	0	1	0	0	0	1	0	0	0
	OTU_560	3	2	0	1	0	1	0	2	0	0	0	2	2	1	0	0	0	0	0	0	0	5	0	1	1	1	0	0	0	1	1	0	1	0	1	0	1	2	0	0	0	1	1	0	0	0	0	0
	OTU_561	1	0	1	0	0	0	1	0	0	0	0	0	0	0	1	0	0	0	0	1	0	1	0	0	1	1	0	3	0	0	2	2	0	0	0	0	0	0	0	2	1	0	0	0	0	0	0	0
	OTU_562	0	0	0	0	0	0	0	0	0	0	0	0	0	0	0	0	0	0	0	0	0	0	0	0	0	0	0	0	0	0	0	0	0	0	0	0	0	0	0	0	0	0	0	0	0	0	0	0
	OTU_563	1	0	1	0	1	0	6	1	152	0	1	0	1	0	0	0	0	0	1	0	0	1	0	0	0	0	0	0	0	0	1	0	3	17	0	0	0	0	0	0	0	0	0	0	0	0	0	0
	OTU_564	2	1	1	0	1	0	0	0	0	2	3	3	0	0	1	0	3	0	0	1	2	1	1	0	0	0	0	2	1	2	0	0	1	1	1	3	4	0	0	3	2	0	0	0	4	3	2	1
	OTU_565	1	2	1	0	2	1	1	0	2	2	0	1	0	2	1	0	0	1	1	2	1	2	0	2	1	1	3	1	1	0	2	0	0	0	1	1	1	1	0	0	2	0	1	0	0	2	2	1
	OTU_566	0	0	0	0	0	0	0	0	2	1	0	0	0	0	1	0	0	0	0	0	0	0	0	0	1	0	0	0	0	0	0	0	1	0	3	0	0	1	0	0	0	1	3	5	3	2	0	0
	OTU_567	0	0	0	0	0	0	0	0	0	0	0	0	0	0	0	0	0	0	0	0	0	0	0	0	0	0	0	0	0	0	0	0	0	0	0	0	0	0	0	0	0	0	0	0	0	1	0	0
	OTU_568	8	0	4	0	1	0	0	3	0	4	0	0	0	0	0	0	0	0	0	2	0	1	0	0	12	0	2	0	0	0	0	1	0	0	0	0	1	1	0	0	0	0	0	0	1	0	0	0
	OTU_569	3	2	2	1	3	3	1	2	0	1	1	3	0	0	0	3	0	1	1	0	0	3	0	1	3	3	0	0	0	0	1	3	2	2	2	1	3	0	1	1	5	0	4	0	1	1	1	0
	OTU_570	0	0	0	0	0	0	0	0	0	0	0	0	0	0	0	0	0	0	0	0	0	0	0	0	0	0	0	0	0	0	0	0	1	0	0	0	0	0	0	0	0	0	0	0	0	0	0	0
	OTU_571	0	2	4	3	0	1	2	2	0	2	3	0	2	5	1	6	1	2	3	4	3	2	1	1	2	0	0	0	2	1	8	4	1	1	2	1	1	2	0	1	0	1	2	0	1	1	0	0
	OTU_572	0	0	0	0	0	0	0	0	0	0	0	0	0	0	0	0	0	0	0	2	0	0	0	0	0	0	0	0	0	0	0	0	0	0	0	0	0	0	0	0	0	0	0	0	0	0	0	0
	OTU_573	0	2	1	1	0	0	1	2	0	0	0	1	0	0	0	0	2	1	1	2	0	2	1	0	1	0	3	2	0	1	1	1	1	1	2	0	0	0	0	0	0	0	1	1	8	2	3	3
	OTU_574	1	1	0	1	0	0	0	1	0	2	0	0	2	0	0	0	0	0	1	0	1	0	2	0	0	0	1	2	0	0	0	1	1	5	2	0	1	0	0	1	0	0	0	0	0	0	0	0
	OTU_575	0	0	0	0	0	0	0	0	0	0	0	0	0	0	0	0	0	0	0	0	0	0	0	0	0	0	0	0	0	0	0	0	0	0	0	0	0	1	0	0	0	0	0	0	0	0	0	0
	OTU_576	0	0	0	1	0	0	0	0	0	0	0	0	0	0	0	0	0	0	0	0	0	0	0	0	0	0	0	0	0	0	0	0	0	0	0	0	0	0	0	0	0	0	0	0	0	0	0	0
	OTU_577	3	6	3	2	1	0	0	6	5	2	0	2	2	7	1	1	2	1	1	0	2	0	1	1	5	3	1	2	1	2	1	3	0	0	0	0	1	2	0	0	0	0	0	0	0	0	0	0
	OTU_578	0	0	0	0	1	0	0	0	0	0	1	0	0	0	0	0	0	0	0	0	2	0	1	0	0	0	1	0	0	0	2	0	0	0	0	0	1	4	0	0	1	0	0	0	0	0	0	0
	OTU_579	0	1	0	0	1	0	0	0	3	0	0	0	0	2	0	3	3	2	0	3	0	6	1	1	0	0	0	0	0	0	0	0	0	0	0	0	2	1	0	0	0	1	3	0	0	0	1	1
	OTU_580	5	11	3	4	9	2	8	7	4	9	6	4	13	7	6	9	1	0	11	3	3	8	4	4	0	2	2	4	3	3	4	4	7	4	7	4	3	1	3	3	0	1	4	3	3	3	0	1
	OTU_581	1	0	0	0	0	1	0	1	1	0	4	2	6	0	1	11	0	0	5	0	1	3	0	1	0	0	0	0	0	2	0	0	1	6	4	2	2	0	3	1	0	0	0	0	20	0	1	0
	OTU_582	0	0	0	0	0	0	0	1	0	1	4	4	0	0	0	0	0	0	1	0	0	0	0	1	0	0	0	0	0	0	0	0	0	0	0	1	0	0	0	0	0	0	0	0	0	0	1	0
	OTU_583	0	0	0	0	0	0	0	0	0	0	0	0	0	0	0	0	0	0	0	0	0	0	0	0	0	0	0	0	0	0	0	0	0	0	0	0	0	0	0	0	0	0	0	0	0	0	0	0
	OTU_584	0	1	0	11	1	1	0	0	1	0	2	1	0	4	1	0	4	1	0	0	1	0	5	2	7	2	0	0	0	9	0	1	1	1	1	1	4	0	0	0	1	0	0	0	0	0	0	0
	OTU_585	0	1	1	0	0	0	1	0	3	1	1	0	0	0	1	0	0	0	1	2	0	7	3	5	0	1	3	0	0	1	2	2	0	0	0	0	1	0	12	0	0	0	0	0	2	0	0	0
	OTU_586	0	0	0	0	0	0	0	1	1	0	0	0	0	0	1	1	0	0	2	0	0	0	1	0	1	0	1	0	0	1	0	2	0	0	0	1	0	1	0	0	0	0	2	2	3	0	0	0
	OTU_587	0	0	0	0	1	0	0	0	0	0	0	0	0	1	0	0	0	0	0	0	0	0	0	0	0	0	0	0	0	0	0	0	0	0	0	0	0	0	0	0	0	0	0	0	0	0	0	2
	OTU_588	0	0	0	0	0	2	0	0	1	2	1	0	1	0	0	1	0	2	3	0	1	2	0	1	0	0	1	0	0	0	0	1	0	5	0	1	1	1	0	3	1	3	0	4	1	1	2	1
	OTU_589	8	18	9	5	6	11	4	7	6	11	7	6	14	16	13	6	3	1	8	8	4	6	3	1	1	9	6	8	9	4	0	9	3	4	11	6	12	7	4	8	4	5	6	7	5	4	3	4
	OTU_590	0	0	0	0	0	0	0	1	0	0	0	0	0	1	0	0	1	0	0	0	0	0	0	0	0	0	0	0	0	0	0	0	0	1	0	0	0	0	0	0	2	7	3	6	4	21	9	2
	OTU_591	0	0	0	0	0	0	0	0	0	0	0	0	1	0	0	0	0	0	0	0	0	0	0	0	0	0	0	1	0	0	0	0	0	0	1	0	1	0	0	0	1	0	0	0	0	0	0	0
	OTU_592	2	2	1	1	0	2	2	4	2	4	3	0	0	1	3	5	4	4	1	3	0	1	0	0	1	1	0	0	1	0	1	1	0	1	0	1	0	0	1	1	0	0	0	1	4	0	0	0
	OTU_593	3	1	0	2	0	0	0	0	0	0	0	0	1	0	0	0	0	0	0	0	1	0	0	0	2	0	0	0	0	1	0	0	0	1	0	0	0	0	1	0	1	0	1	0	0	0	0	0
	OTU_594	2	0	0	1	0	0	1	2	2	1	0	1	0	1	1	0	1	0	3	0	0	0	0	0	0	0	0	3	0	2	3	1	0	1	4	1	3	1	0	0	1	3	0	1	0	2	0	0
	OTU_595	0	0	0	0	0	0	0	0	0	0	0	0	0	0	0	0	0	0	0	0	0	0	0	0	0	0	0	0	0	0	0	0	0	0	0	0	0	0	0	0	1	1	0	1	0	0	135	0
	OTU_596	0	0	0	0	0	0	0	0	0	1	0	0	0	0	0	0	1	1	0	0	0	0	0	0	1	0	1	0	0	0	0	0	0	0	0	0	0	0	0	1	0	0	0	0	0	0	0	0
	OTU_597	0	3	0	0	0	0	0	0	0	0	0	0	0	0	0	0	0	0	0	0	0	0	0	0	0	11	0	0	0	0	0	0	0	0	0	0	0	0	0	0	0	0	0	0	0	0	0	1
	OTU_598	1	2	1	1	4	1	3	2	2	1	3	2	0	2	3	1	0	1	0	2	0	0	1	1	1	1	2	0	0	3	2	0	0	2	0	1	0	1	0	0	1	0	2	1	0	0	0	0
	OTU_599	0	0	0	2	0	1	1	0	1	2	1	0	3	0	0	4	1	1	1	0	0	2	0	0	1	2	0	0	2	1	1	1	0	1	1	2	0	1	0	1	0	2	0	1	3	5	3	1
	OTU_600	0	0	1	1	0	0	1	0	0	2	1	0	1	0	1	0	1	0	1	0	1	3	0	0	1	0	3	1	2	2	1	1	0	0	3	2	0	1	0	3	3	1	2	0	2	0	1	1
	OTU_601	2	4	5	4	4	5	0	2	3	9	0	0	3	1	2	0	3	5	0	3	0	6	6	2	3	3	0	0	0	5	0	2	3	2	1	1	3	1	0	3	0	0	1	1	1	2	1	1
	OTU_602	0	0	0	1	2	0	1	0	0	1	0	0	0	1	0	0	0	1	3	1	2	2	0	4	2	0	3	0	1	2	0	0	1	0	0	0	1	0	0	0	3	0	2	0	1	1	1	0
	OTU_603	0	1	0	1	0	0	2	1	0	0	0	0	0	0	0	1	2	0	1	2	0	0	1	1	1	0	0	0	1	0	3	2	1	0	4	2	2	1	1	0	0	0	0	1	12	4	0	2
	OTU_604	0	0	0	0	0	0	0	0	0	1	0	0	0	0	0	0	0	0	0	0	0	0	0	0	0	0	1	0	0	1	0	0	0	17	0	0	0	0	0	0	0	0	0	0	0	0	0	0
	OTU_605	2	1	0	1	0	2	0	1	2	1	4	1	2	0	1	1	1	0	1	0	1	4	1	0	2	3	0	1	3	0	2	0	0	0	0	0	0	2	0	1	0	0	0	0	0	0	0	1
	OTU_606	0	0	0	1	0	0	0	4	0	1	0	0	3	0	0	0	0	0	0	0	0	0	0	0	0	0	0	0	1	0	4	7	2	0	2	2	0	0	0	0	0	0	1	1	2	0	0	0
	OTU_607	2	4	0	0	0	0	1	0	3	1	1	1	1	1	4	0	0	0	1	1	0	0	2	1	1	0	2	0	1	0	2	1	0	0	0	0	1	2	0	1	1	0	1	1	0	5	0	1
	OTU_608	23	7	14	17	1	27	4	5	8	5	5	19	14	9	5	12	4	9	8	0	13	5	15	5	4	12	1	4	4	9	11	3	6	5	8	26	5	6	7	3	8	2	1	23	9	2	6	11
	OTU_609	0	0	0	0	2	1	1	0	2	0	0	0	0	0	0	0	1	0	0	0	0	0	0	3	0	1	0	0	0	3	1	0	5	0	1	0	2	0	1	0	1	0	0	0	0	0	1	0
	OTU_610	0	0	0	0	0	0	1	0	1	1	0	0	1	1	0	0	0	1	0	2	0	0	0	0	0	1	0	0	0	0	0	0	0	1	1	0	1	0	0	0	1	0	0	4	0	0	2	0
	OTU_611	0	0	0	0	0	0	0	0	0	0	0	0	0	1	0	0	0	1	0	0	0	0	0	0	0	1	0	0	0	0	1	0	0	0	2	0	0	0	0	1	3	1	0	3	2	12	3	1
	OTU_612	2	0	1	0	0	3	0	2	0	1	0	1	3	1	0	1	0	0	0	1	0	2	1	2	1	3	0	0	1	2	1	2	2	1	2	1	2	1	1	2	4	0	0	0	0	0	0	1
	OTU_613	0	0	1	1	0	0	0	69	0	0	0	0	2	1	0	2	1	0	0	0	1	0	0	1	0	0	0	0	0	0	0	4	0	0	0	0	0	0	0	0	0	0	0	0	0	0	0	0
	OTU_614	0	0	1	0	0	0	0	1	0	0	0	0	4	1	0	0	1	0	0	0	1	1	0	1	0	0	0	0	0	0	0	2	0	0	0	0	0	1	0	0	1	1	0	0	0	0	0	0
	OTU_615	1	0	1	2	0	0	0	0	0	0	0	0	1	0	0	1	0	0	0	0	0	1	0	0	0	0	1	0	0	0	0	0	0	0	4	4	3	1	1	0	0	0	0	0	2	3	3	1
	OTU_616	0	4	0	0	0	0	2	0	0	0	0	0	1	0	0	0	3	1	0	0	5	1	0	0	1	0	0	4	0	0	1	1	2	1	2	0	1	0	1	0	2	1	0	2	1	0	3	0
	OTU_617	0	0	0	0	0	0	1	0	1	0	1	0	0	0	0	0	0	2	0	0	2	1	0	0	2	0	0	0	0	1	0	0	0	0	0	0	0	0	1	0	0	0	0	0	0	1	0	0
	OTU_618	1	0	1	0	0	1	3	0	0	0	1	2	0	1	1	0	1	2	0	0	0	0	0	1	2	4	2	0	0	0	0	2	1	0	1	1	2	2	0	0	0	0	0	1	0	0	0	0
	OTU_619	12	4	8	3	1	1	6	6	0	1	5	2	5	4	4	5	3	3	5	2	4	4	3	6	4	6	9	3	3	4	2	2	3	2	1	0	7	2	0	0	2	1	0	3	2	1	1	1
	OTU_620	0	0	2	0	11	1	1	1	1	3	0	4	2	0	0	3	1	1	0	0	0	11	0	7	0	0	1	0	1	2	0	0	0	0	3	2	2	0	0	1	0	0	1	0	0	1	0	0
	OTU_621	0	0	1	0	2	1	1	0	0	2	2	0	0	0	0	1	0	0	0	0	1	0	1	1	0	0	0	1	1	0	1	0	3	0	0	0	1	1	0	3	0	0	1	0	0	1	0	1
	OTU_622	0	0	0	1	1	0	1	0	1	1	0	0	0	0	0	0	1	0	1	1	0	2	1	3	1	0	3	0	1	0	0	1	1	3	2	1	0	0	0	1	0	0	1	0	1	8	0	0
	OTU_623	1	1	1	0	0	0	1	1	0	0	2	1	1	4	2	0	0	0	0	2	1	0	0	2	0	0	0	2	0	0	0	0	0	0	0	1	0	1	2	0	0	0	0	2	0	0	0	0
	OTU_624	0	2	2	0	0	2	2	0	0	2	1	1	4	2	0	0	0	1	1	0	1	0	0	0	1	2	0	1	1	2	0	1	0	1	1	2	1	3	1	0	1	0	2	0	3	1	1	1
	OTU_625	0	0	0	0	0	0	0	0	0	0	0	0	0	0	0	0	0	0	0	0	0	0	0	0	0	0	0	0	0	0	0	0	0	0	0	0	0	0	0	0	0	0	0	0	0	0	0	1
	OTU_626	0	0	2	0	0	2	1	0	0	0	29	52	0	1	0	0	1	0	0	0	0	0	0	0	0	0	0	1	0	0	0	0	0	1	0	3	0	0	0	0	0	0	0	0	0	0	0	0
	OTU_627	1	5	0	1	1	0	0	0	0	0	0	0	0	0	1	1	1	0	3	1	0	2	0	0	1	0	0	0	1	0	0	0	0	0	1	0	0	0	0	0	0	0	4	0	0	3	0	0
	OTU_628	1	0	1	0	1	3	0	3	0	0	1	1	1	0	4	0	1	0	5	5	2	0	1	0	0	1	2	1	2	1	0	2	1	2	0	0	1	0	0	0	1	2	0	1	0	0	1	0
	OTU_629	1	0	0	0	0	0	0	1	0	10	1	0	0	0	0	0	0	0	0	4	0	1	0	1	4	0	0	0	0	0	0	5	1	3	0	0	0	0	0	0	0	0	1	1	9	0	0	1
	OTU_630	0	1	0	1	1	1	0	0	0	0	0	0	1	3	2	1	3	2	1	0	0	2	0	1	0	2	0	1	0	0	2	0	0	1	1	0	5	0	1	0	1	0	0	0	0	0	0	0
	OTU_631	0	0	2	3	1	2	0	0	1	1	1	1	4	1	4	0	2	1	0	1	0	0	1	1	0	1	1	0	2	4	3	0	0	1	1	0	1	2	0	2	2	0	0	2	1	3	0	0
	OTU_632	0	2	1	1	0	1	1	0	1	1	1	1	0	0	0	0	19	0	0	0	0	0	0	0	0	0	1	0	1	1	0	0	1	0	0	0	0	0	1	1	0	0	0	0	1	3	0	0
	OTU_633	1	0	0	0	0	1	0	1	0	0	0	0	0	0	1	0	1	0	0	1	0	0	3	1	2	0	1	0	0	4	0	5	0	1	0	3	4	0	0	1	0	0	1	1	0	1	0	0
	OTU_634	0	0	0	0	1	0	0	0	0	0	0	0	2	0	0	0	1	1	1	3	0	0	1	1	0	3	1	1	8	1	0	1	2	0	3	0	4	0	0	2	3	1	0	3	0	3	5	4
	OTU_635	0	2	0	13	2	1	5	1	3	0	0	2	0	1	1	0	3	0	5	1	0	0	0	0	0	0	0	0	0	3	0	0	0	0	0	0	1	0	0	0	0	0	1	0	0	0	0	0
	OTU_636	0	0	0	2	1	3	3	2	3	1	1	4	2	1	1	1	2	0	3	2	3	1	1	1	2	0	4	3	2	1	1	4	0	0	3	1	1	3	1	8	1	2	0	3	0	1	1	0
	OTU_637	2	1	2	1	1	3	1	0	0	0	1	0	0	0	0	2	0	1	0	0	2	2	0	0	0	2	0	0	1	0	1	1	0	0	0	1	0	0	0	1	3	0	1	2	0	0	0	0
	OTU_638	0	4	1	0	1	2	2	1	0	1	0	2	1	0	0	1	1	1	1	1	1	0	0	1	2	3	0	1	1	1	1	1	1	1	0	1	1	0	0	3	2	1	3	2	2	6	1	1
	OTU_639	0	2	0	0	0	0	0	0	0	1	0	0	2	2	1	1	2	0	0	0	1	3	1	1	1	1	0	0	1	0	2	1	0	1	4	1	3	1	1	1	3	1	4	4	5	1	2	1
	OTU_640	0	0	0	1	0	0	1	1	0	0	1	2	1	0	1	1	1	0	3	0	0	0	2	1	0	0	0	0	2	2	1	0	0	0	1	0	1	0	0	1	0	0	0	1	0	1	0	0
	OTU_641	0	0	0	0	0	0	0	0	0	0	0	0	0	0	0	0	0	0	0	0	0	0	0	0	0	0	0	0	0	0	0	0	0	0	0	0	0	0	0	0	1	0	0	0	0	0	0	0
	OTU_642	1	1	0	0	0	0	0	0	0	0	0	0	0	0	1	0	0	0	0	0	16	0	0	4	0	0	1	0	0	0	0	0	0	0	0	0	0	0	0	0	0	0	1	0	0	5	0	0
	OTU_643	0	0	0	0	0	0	0	0	0	0	0	0	0	0	0	0	0	0	0	0	0	0	0	4	0	0	0	0	0	0	0	0	0	0	0	0	0	0	0	0	0	0	0	1	0	0	0	0
	OTU_644	0	1	0	1	0	0	0	0	0	0	0	0	0	0	1	0	0	0	2	0	0	0	0	0	1	0	0	0	3	0	0	4	2	0	2	0	0	1	0	4	2	1	1	0	1	0	1	0
	OTU_645	0	0	0	0	0	0	0	0	0	0	0	0	0	0	0	0	0	0	0	0	0	0	0	0	0	0	0	0	0	0	0	0	0	0	0	0	0	0	0	0	0	0	0	0	0	0	0	0
	OTU_646	6	0	2	1	2	1	0	0	3	2	1	1	0	0	4	2	1	0	0	1	2	3	0	4	3	3	1	3	0	1	0	0	0	1	1	1	2	1	1	1	0	0	0	1	1	0	3	1
	OTU_647	0	0	0	0	0	0	0	0	0	0	0	0	0	0	0	0	1	0	0	0	0	0	0	0	0	0	0	0	0	0	0	1	0	0	0	0	0	0	0	0	0	0	0	1	0	0	0	0
	OTU_648	2	0	0	0	1	1	2	0	0	0	1	0	1	3	2	0	3	1	0	0	1	0	0	0	1	0	0	0	0	0	1	1	0	0	0	0	1	0	2	0	0	0	0	0	0	0	0	0
	OTU_649	1	3	0	1	2	1	3	0	2	2	4	1	2	3	1	2	4	1	1	2	0	1	1	1	3	6	4	1	1	0	1	2	1	3	6	3	1	1	0	1	5	1	1	3	3	13	1	4
	OTU_650	0	0	0	0	0	0	0	0	0	0	0	0	0	0	0	0	0	0	0	0	0	0	0	0	0	0	0	0	0	0	0	1	0	0	0	0	0	1	0	0	0	0	0	0	0	0	0	0
	OTU_651	0	0	0	0	0	0	0	0	0	0	0	0	0	0	0	0	0	0	0	0	0	0	0	0	0	0	0	0	0	0	0	0	0	0	0	0	0	0	0	0	0	0	0	0	0	0	0	0
	OTU_652	1	1	0	2	0	0	2	0	0	0	2	3	1	0	0	1	2	0	2	3	3	3	4	1	1	2	0	0	0	1	0	2	1	0	1	0	0	0	1	1	2	1	0	2	1	0	0	0
	OTU_653	0	0	0	0	0	0	0	0	0	0	0	0	0	0	0	0	0	0	0	0	0	0	0	0	0	0	0	0	0	0	0	0	0	0	0	0	0	0	0	0	1	0	0	0	0	0	0	0
	OTU_654	18	10	10	14	22	11	15	18	16	26	33	9	0	18	48	10	35	4	0	6	1	0	27	4	132	11	4	0	0	7	17	5	4	9	44	9	0	10	0	7	16	2	8	25	5	4	22	15
	OTU_655	0	1	0	1	0	0	2	1	2	0	2	0	2	2	1	5	2	1	2	0	2	4	1	1	1	1	0	0	1	0	1	0	1	1	1	1	1	4	0	0	0	0	1	3	0	0	1	1
	OTU_656	1	0	0	0	0	0	0	0	1	1	0	3	0	1	1	0	0	0	0	0	0	0	4	0	1	1	1	0	1	0	0	0	1	2	0	1	0	0	0	0	12	0	2	0	0	0	0	2
	OTU_657	0	0	0	0	0	0	0	0	0	0	0	0	0	0	0	0	0	0	0	0	0	0	0	0	0	0	0	0	0	0	0	0	0	0	0	0	0	0	0	0	0	0	0	0	0	0	0	0
	OTU_658	1	2	2	1	0	1	2	4	5	1	2	1	6	4	0	2	3	0	3	0	1	0	1	3	1	2	2	2	3	1	1	0	1	3	0	1	1	0	1	1	1	1	1	3	2	4	1	0
	OTU_659	1	0	0	0	0	0	0	0	0	0	0	0	1	1	1	0	0	0	0	0	0	0	1	0	0	0	0	3	0	0	2	1	2	0	0	0	0	2	0	1	0	1	0	0	0	1	4	6
	OTU_660	0	0	0	0	0	0	0	0	0	0	0	0	0	0	0	0	0	0	0	0	0	0	0	0	0	0	0	0	0	0	0	0	0	0	0	0	0	0	0	0	0	0	0	0	0	0	0	0
	OTU_661	0	0	0	1	1	0	2	1	0	0	0	0	0	0	1	0	0	0	0	0	1	1	0	0	0	0	0	0	0	0	1	1	1	0	0	1	2	0	0	0	0	1	1	0	0	1	0	0
	OTU_662	2	1	0	2	1	1	1	1	1	2	0	0	0	2	0	0	1	0	1	2	1	2	1	0	0	3	0	0	0	2	0	1	1	2	0	0	0	1	0	1	0	0	0	1	3	0	1	2
	OTU_663	0	1	0	0	1	0	0	0	1	0	1	0	0	0	2	0	0	1	1	2	1	0	2	1	0	2	0	1	0	2	3	0	0	1	5	0	2	2	0	1	0	2	0	0	0	3	0	1
	OTU_664	2	2	0	0	1	0	2	1	2	0	0	1	3	0	3	2	6	3	3	6	2	2	0	0	0	1	0	0	0	0	0	0	0	0	0	0	1	0	0	0	0	0	0	0	0	0	1	0
	OTU_665	0	0	0	0	0	0	0	0	0	0	0	0	0	0	0	0	0	0	0	0	0	0	0	0	0	0	0	0	0	0	0	0	0	0	0	0	0	0	0	0	0	0	0	0	0	0	0	0
	OTU_666	1	3	0	2	2	0	1	1	1	2	2	2	2	3	8	2	2	3	6	3	2	1	0	1	1	1	1	2	1	0	0	3	1	11	0	1	1	1	1	1	2	1	3	3	0	4	1	0
	OTU_667	28	38	39	23	29	35	33	24	24	23	21	26	40	40	30	28	26	22	23	16	10	16	17	20	19	32	21	25	28	25	28	52	18	28	28	43	46	54	11	36	38	14	21	49	35	42	39	61
	OTU_668	1	0	1	0	1	1	0	0	2	2	0	2	0	3	2	1	2	0	0	0	2	1	2	2	2	1	2	5	3	0	3	0	1	2	1	1	1	0	0	2	1	1	1	1	1	2	2	4
	OTU_669	0	0	0	2	0	0	1	2	1	1	1	0	0	0	2	1	2	0	1	0	1	1	1	0	0	0	0	0	0	1	0	0	0	0	0	0	0	0	0	1	0	0	0	0	0	0	0	0
	OTU_670	0	47	0	0	1	0	0	1	0	1	0	2	0	0	0	0	4	0	0	1	3	28	0	0	1	0	0	2	0	0	0	1	0	3	0	0	0	1	0	1	1	0	1	0	0	0	0	0
	OTU_671	2	3	8	1	2	5	0	3	2	6	4	3	2	4	0	5	1	1	1	1	3	1	3	3	1	0	0	0	3	2	6	2	1	6	1	3	3	3	1	2	1	1	2	2	3	0	0	0
	OTU_672	2	4	4	0	0	5	2	2	1	2	0	0	0	1	0	4	2	0	1	4	3	2	2	0	0	4	2	2	0	1	0	1	0	2	2	1	3	1	0	0	2	0	1	4	1	1	1	3
	OTU_673	0	0	0	0	0	1	1	0	2	9	3	7	1	1	1	1	0	0	0	0	0	0	0	0	0	0	0	0	0	1	0	1	2	2	0	0	1	1	0	0	0	0	0	0	0	0	0	0
	OTU_674	1	0	0	0	1	0	1	0	0	1	0	1	1	1	1	0	4	1	0	0	1	0	0	0	0	2	1	1	1	1	1	0	1	0	3	0	1	1	0	0	0	2	3	1	1	1	0	0
	OTU_675	0	0	0	0	0	1	0	0	0	0	0	2	0	0	0	0	0	0	0	0	0	0	0	1	0	2	1	0	0	0	1	0	0	0	0	9	0	0	1	0	0	0	48	2	4	1	2	0
	OTU_676	3	1	1	3	1	2	0	5	2	1	0	0	0	2	0	0	1	1	12	0	3	3	1	0	1	0	4	5	2	3	0	0	2	1	1	3	1	1	1	4	4	0	3	0	1	4	1	3
	OTU_677	0	0	0	0	0	0	0	0	0	0	0	0	0	0	0	0	0	0	0	0	0	0	0	0	0	0	0	0	0	0	0	0	0	0	0	0	0	0	0	0	0	0	0	0	0	0	0	0
	OTU_678	5	3	0	1	0	0	0	0	1	0	0	0	0	0	0	3	0	2	0	0	0	0	0	0	1	0	0	0	0	0	0	1	0	1	0	0	0	0	0	1	0	3	0	0	1	0	0	0
	OTU_679	2	1	2	1	0	1	0	0	1	2	0	1	2	0	1	1	0	1	2	1	2	2	0	0	2	0	0	0	1	1	0	0	0	0	0	1	0	1	0	0	1	0	2	1	0	0	0	0
	OTU_680	2	2	5	0	0	2	0	0	2	0	0	0	1	5	1	2	3	1	2	1	3	2	6	1	4	1	0	1	1	0	3	6	0	2	2	3	0	1	1	4	2	1	1	2	1	0	7	2
	OTU_681	0	0	0	0	0	0	0	0	0	0	0	0	0	0	0	0	0	0	0	0	0	0	0	0	0	0	0	0	0	0	0	0	0	0	0	0	1	0	0	0	1	0	0	0	0	0	3	2
	OTU_682	1	21	0	0	7	0	0	0	2	6	0	1	0	0	9	0	0	0	0	0	0	1	0	0	0	0	0	0	0	0	0	0	0	0	0	0	0	0	1	0	0	0	0	0	0	0	0	0
	OTU_683	0	1	0	1	0	0	0	0	0	0	2	0	5	0	1	0	1	1	1	0	0	1	0	0	0	0	0	0	1	1	0	0	0	0	0	0	1	0	0	0	0	0	1	1	1	0	0	0
	OTU_684	0	0	0	0	0	0	0	0	0	0	0	0	0	0	0	0	0	0	0	1	0	0	0	0	0	0	0	0	0	0	0	0	0	0	0	0	0	0	0	0	0	0	2	0	0	0	0	0
	OTU_685	0	0	0	0	0	0	0	0	0	0	0	0	0	0	1	0	0	0	0	0	11	0	0	0	0	0	0	1	3	0	0	0	0	0	0	0	0	0	0	0	0	0	3	42	1	0	0	1
	OTU_686	1	1	2	0	2	0	0	0	0	0	3	0	0	0	0	0	0	0	0	0	2	0	2	0	0	0	0	0	0	0	0	0	0	0	1	0	0	0	0	0	0	0	0	0	0	0	0	0
	OTU_687	0	5	0	1	1	0	2	0	1	0	0	0	0	0	0	0	0	1	0	0	1	3	3	1	0	1	0	0	0	0	0	0	0	0	0	1	0	0	0	7	0	0	0	0	0	0	0	0
	OTU_688	1	0	0	1	1	1	0	0	6	0	0	0	0	0	1	0	0	0	0	0	1	1	0	0	1	0	0	1	9	1	1	0	0	1	0	1	1	0	0	1	0	0	0	1	0	1	0	1
	OTU_689	1	1	0	0	0	0	0	1	1	0	0	0	0	0	0	0	1	0	1	0	0	0	0	0	1	0	0	0	0	0	0	0	0	0	0	0	1	0	0	0	0	0	0	0	0	0	0	0
	OTU_690	0	0	0	0	0	0	0	0	0	0	0	0	0	0	0	0	0	0	0	1	0	0	0	0	0	0	0	0	0	0	0	0	0	0	0	0	0	0	0	0	0	1	0	1	0	2	0	36
	OTU_691	2	1	1	2	2	0	1	7	2	2	0	0	2	1	2	2	0	4	5	4	1	0	1	0	1	1	1	0	0	0	1	1	0	2	2	1	0	3	0	0	0	0	0	0	0	0	0	1
	OTU_692	0	0	0	0	0	0	0	0	0	0	0	0	0	0	0	0	0	0	0	0	0	0	0	0	0	0	0	0	0	0	0	0	0	0	0	0	0	0	0	0	0	0	0	0	0	0	0	0
	OTU_693	0	0	0	0	0	0	0	0	0	0	0	0	0	0	0	0	0	0	0	0	0	0	0	0	0	1	0	0	0	0	0	0	0	0	0	0	0	0	0	0	0	0	3	0	0	0	0	0
	OTU_694	1	0	0	0	0	0	0	0	0	0	0	0	1	0	1	0	0	0	0	0	0	0	0	0	0	0	0	0	0	1	0	0	0	0	0	0	0	0	0	0	0	0	1	0	0	0	0	0
	OTU_695	0	2	0	2	1	0	0	0	0	0	0	0	0	0	0	0	1	0	0	1	0	0	0	6	0	1	0	6	0	0	0	0	0	1	1	0	3	1	0	1	0	0	0	0	0	0	0	0
	OTU_696	0	0	0	0	0	0	0	0	0	0	0	1	0	0	0	0	0	0	0	0	0	0	0	0	0	0	0	0	0	0	0	0	0	0	0	0	0	0	0	0	0	0	0	0	0	0	0	0
	OTU_697	0	0	4	0	0	1	0	0	0	0	2	0	0	3	2	0	0	2	0	1	0	0	0	1	0	4	0	0	0	0	0	0	0	0	0	0	0	1	0	4	0	0	2	0	0	0	0	0
	OTU_698	1	0	0	0	0	1	0	3	0	0	2	1	3	1	1	1	1	0	2	1	1	2	0	2	3	0	0	0	0	0	0	0	0	0	1	0	0	0	1	0	0	0	1	0	0	0	0	0
	OTU_699	0	0	0	0	0	0	0	1	0	0	0	0	0	4	0	10	0	1	0	1	1	0	0	0	5	0	0	1	2	0	0	0	0	0	0	0	0	0	3	1	0	16	1	0	0	0	0	0
	OTU_700	0	0	0	0	0	0	0	0	0	0	1	0	0	0	1	0	0	0	0	0	3	1	0	0	0	0	0	0	1	0	0	0	0	0	0	0	0	0	1	2	0	0	0	1	0	0	1	0
	OTU_701	0	1	0	1	1	0	0	0	0	0	0	0	1	1	0	0	1	0	0	1	0	0	1	0	0	0	2	1	3	0	1	0	0	1	0	0	0	0	0	0	1	0	0	2	0	0	0	0
	OTU_702	4	4	3	1	3	7	2	3	2	2	3	1	0	1	1	2	2	5	6	7	4	6	2	1	5	1	1	1	1	0	2	1	1	3	2	1	4	1	1	2	0	2	0	3	4	2	2	1
	OTU_703	2	4	0	0	1	3	1	0	0	0	2	0	1	0	0	0	0	0	1	0	1	4	1	0	2	0	0	0	0	1	0	0	0	0	0	0	1	0	0	0	0	0	0	0	0	0	0	2
	OTU_704	18	7	10	8	13	1	11	2	3	2	9	15	0	1	5	10	6	8	0	6	10	0	8	5	9	6	13	0	0	12	6	7	7	3	2	8	0	8	0	6	3	3	4	7	4	6	6	11
	OTU_705	0	0	0	0	0	0	0	0	0	0	0	0	0	0	0	0	0	0	0	0	0	1	0	0	0	0	0	0	0	0	0	0	0	0	1	1	0	1	0	0	0	0	0	0	0	0	1	0
	OTU_706	0	0	0	0	0	0	0	0	0	0	0	0	0	0	0	0	0	0	0	0	0	0	0	0	0	0	0	0	0	0	0	0	0	0	0	0	0	0	0	0	0	0	0	0	0	0	0	0
	OTU_707	0	0	0	0	0	0	0	0	0	0	0	0	33	0	0	0	1	0	2	0	0	0	0	1	0	0	0	1	0	1	0	0	0	0	0	0	0	0	0	0	1	0	0	0	1	1	0	0
	OTU_708	6	3	0	2	0	3	0	1	3	1	4	4	1	1	2	1	1	0	9	0	1	6	1	1	0	3	1	0	0	4	1	1	0	1	1	1	0	1	0	1	0	0	1	0	0	0	0	0
	OTU_709	1	0	0	0	0	1	0	1	3	0	1	0	0	3	0	0	0	0	0	0	0	2	1	0	0	0	0	0	0	0	1	1	1	2	2	0	4	22	1	0	0	1	1	1	1	2	0	3
	OTU_710	0	1	1	0	0	2	0	2	3	0	1	3	0	2	2	3	3	1	0	1	0	0	0	0	0	1	1	0	0	1	0	0	0	0	1	0	0	0	0	0	0	1	0	3	0	0	0	0
	OTU_711	0	2	0	0	0	0	0	0	0	0	0	0	0	1	0	0	0	0	2	0	0	0	0	0	0	0	0	1	0	0	0	1	0	0	0	0	0	0	0	0	0	0	0	0	0	0	0	0
	OTU_712	3	11	12	10	8	10	4	9	13	16	15	12	12	7	9	14	3	0	5	5	4	1	1	4	2	2	3	9	6	3	2	0	3	2	0	3	5	3	1	6	4	2	3	6	4	4	0	2
	OTU_713	0	0	0	0	0	0	0	0	0	0	0	0	0	0	0	0	0	0	0	0	0	0	0	0	0	0	0	0	0	0	0	0	0	0	0	0	0	0	0	0	0	0	0	0	0	0	0	0
	OTU_714	14	2	0	0	1	0	26	0	2	0	1	0	2	0	0	1	0	0	2	1	2	0	0	0	28	26	1	0	0	0	7	0	4	0	0	0	0	0	0	2	0	0	2	0	0	5	0	0
	OTU_715	0	2	0	1	0	1	1	0	1	0	1	0	0	0	0	0	1	2	2	0	0	1	0	0	0	0	0	0	1	0	0	3	0	1	2	1	0	0	0	0	0	1	0	0	3	0	0	0
	OTU_716	0	3	1	0	0	0	0	0	2	2	4	1	0	0	1	3	0	1	0	2	1	2	1	1	3	0	0	1	3	0	3	3	4	0	2	0	1	1	0	0	0	0	0	2	0	0	0	0
	OTU_717	1	0	0	0	1	1	1	0	1	0	0	0	0	0	2	1	0	0	0	0	1	1	0	0	0	0	1	0	2	0	1	0	0	4	3	1	0	1	1	5	2	0	1	1	1	4	3	2
	OTU_718	3	0	0	1	1	0	0	0	0	0	1	0	0	1	2	0	0	1	0	0	1	0	1	0	1	0	0	0	0	0	0	0	1	0	1	1	1	0	0	0	1	1	1	0	0	1	0	1
	OTU_719	1	0	2	0	1	1	2	0	1	1	0	1	1	0	1	1	0	0	2	1	0	0	0	0	0	0	3	0	1	0	0	0	0	1	0	1	0	0	1	0	0	0	0	0	0	0	0	0
	OTU_720	0	0	0	0	0	0	0	0	0	0	0	0	0	0	0	0	0	0	0	0	0	0	0	1	0	0	0	0	0	0	0	0	0	0	0	0	0	0	0	0	0	0	0	0	0	0	0	0
	OTU_721	0	0	0	0	0	0	0	0	0	26	0	0	4	0	0	0	0	0	0	0	0	0	0	1	0	0	0	0	0	1	0	0	0	1	0	0	0	0	0	0	0	0	0	0	2	0	1	0
	OTU_722	0	0	0	0	0	0	0	0	0	0	0	0	0	0	0	0	1	0	0	0	0	0	0	0	0	0	0	0	0	0	0	0	0	0	0	0	0	0	0	0	0	0	0	0	0	0	0	0
	OTU_723	0	0	0	0	1	0	3	1	2	3	0	12	1	0	0	1	2	1	0	0	0	1	0	1	2	0	2	0	3	1	2	0	1	0	0	2	0	1	0	0	2	0	1	1	3	4	2	0
	OTU_724	0	0	0	1	0	1	0	0	1	0	0	0	0	0	0	0	0	0	1	1	0	1	0	0	2	0	0	0	1	0	0	0	0	0	1	0	1	0	1	0	0	0	0	1	0	1	0	0
	OTU_725	0	0	0	0	0	3	0	1	0	3	1	0	2	1	0	2	0	0	2	0	0	0	0	1	0	0	0	0	1	0	0	1	0	0	0	1	0	0	1	0	0	1	0	0	2	1	1	2
	OTU_726	0	0	1	0	0	0	0	0	1	0	0	1	1	3	0	2	0	0	2	0	0	0	1	1	1	1	1	0	0	0	0	0	0	2	0	0	0	0	0	0	0	0	0	0	0	0	0	0
	OTU_727	0	0	0	0	0	0	0	0	0	0	0	0	0	0	0	0	0	0	0	0	0	0	0	0	0	0	0	0	0	0	0	0	0	0	0	0	0	0	0	1	0	0	0	0	0	0	0	0
	OTU_728	0	0	3	0	0	0	0	2	0	1	0	0	0	1	0	0	5	3	9	0	0	0	0	0	0	1	0	0	0	0	0	0	0	0	0	0	0	0	0	2	0	0	0	0	0	0	0	0
	OTU_729	0	0	0	0	0	0	1	0	0	0	0	0	0	0	0	0	0	0	0	0	0	0	0	0	0	0	0	0	1	0	0	0	0	0	1	0	0	0	0	0	0	0	0	0	0	1	2	0
	OTU_730	0	0	0	0	0	0	0	1	0	0	0	0	0	0	0	0	0	0	0	0	0	0	0	0	0	2	1	0	0	2	0	3	0	0	0	0	0	0	0	1	0	0	0	0	0	5	0	0
	OTU_731	1	1	0	1	0	0	0	2	3	0	2	1	1	0	0	0	3	0	1	0	0	1	1	0	0	0	1	0	1	0	0	1	0	0	2	0	0	2	0	1	0	1	0	0	0	0	0	0
	OTU_732	1	6	1	0	0	0	0	0	2	1	0	3	0	6	2	2	10	1	0	2	2	0	1	1	2	0	1	0	0	0	2	0	0	0	0	0	0	0	0	0	0	0	0	0	1	0	0	2
	OTU_733	0	0	0	0	1	0	0	0	0	0	0	0	0	0	0	0	0	0	2	1	0	0	0	0	0	0	0	0	0	0	0	0	0	0	0	0	0	0	0	0	0	0	0	0	0	0	0	0
	OTU_734	2	0	1	0	0	0	1	0	1	0	3	1	1	2	0	1	0	1	1	10	0	1	0	0	0	0	1	1	0	0	1	1	1	0	0	1	0	0	0	6	0	1	1	1	4	3	0	0
	OTU_735	2	0	0	0	2	0	0	1	0	6	0	1	3	1	0	0	0	0	0	0	0	0	0	0	1	0	0	0	0	0	0	0	0	0	1	1	0	0	0	0	2	0	0	0	7	0	1	0
	OTU_736	0	0	0	0	0	0	0	1	0	0	0	1	0	2	1	1	0	1	3	2	0	0	0	0	0	0	0	0	0	1	0	0	0	0	0	0	0	0	1	0	0	0	0	0	0	0	4	0
	OTU_737	0	0	0	0	0	0	0	0	0	0	1	0	0	0	1	0	0	0	0	0	1	0	0	0	0	0	0	0	1	0	1	0	0	0	0	0	0	0	0	0	0	0	2	0	0	0	0	6
	OTU_738	247	304	267	179	258	305	268	384	378	309	314	328	419	299	281	439	341	446	482	445	331	402	343	280	269	422	517	251	353	306	350	390	478	301	550	279	381	336	83	309	187	136	247	265	330	566	200	301
	OTU_739	0	2	2	1	0	1	2	2	3	2	1	0	2	0	0	1	0	0	2	1	0	2	1	1	0	0	1	0	0	1	0	2	3	0	2	0	0	0	2	2	0	0	0	0	0	0	0	0
	OTU_740	0	0	0	0	0	3	0	0	0	0	0	0	0	0	0	0	0	0	0	0	0	0	0	0	0	0	0	0	0	2	0	0	0	0	0	0	0	0	0	0	0	0	0	0	0	0	0	0
	OTU_741	0	0	0	0	0	0	0	0	0	0	0	0	0	0	0	0	0	0	0	0	0	0	0	1	0	0	0	0	0	0	0	0	0	0	0	0	0	0	0	0	0	0	0	0	0	1	0	0
	OTU_742	0	2	0	0	0	1	0	1	1	0	0	1	1	2	9	0	0	0	5	0	2	3	1	0	0	2	0	0	0	1	0	0	3	1	1	0	0	1	2	0	2	0	0	2	0	1	4	0
	OTU_743	0	0	1	0	2	0	1	1	0	0	0	0	2	0	0	0	0	0	0	0	1	0	0	0	2	0	1	0	0	0	0	0	0	1	0	0	1	2	0	0	0	1	1	1	2	0	0	0
	OTU_744	1	1	2	1	5	0	0	0	1	0	0	0	1	0	0	2	0	0	0	0	0	11	0	3	0	3	16	11	9	3	0	3	0	0	0	0	1	0	0	0	1	0	1	0	0	0	0	2
	OTU_745	1	0	0	1	1	2	0	0	0	0	3	0	0	0	0	3	1	0	0	0	0	1	1	0	2	0	0	0	2	0	1	0	0	1	0	0	1	0	0	1	1	0	1	1	0	1	3	0
	OTU_746	3	0	2	2	0	1	1	3	1	0	0	1	1	0	1	1	2	0	6	7	1	0	3	1	3	2	3	0	0	2	1	0	3	1	2	4	0	1	0	0	1	2	0	2	3	1	0	1
	OTU_747	0	1	0	1	1	0	0	2	1	1	0	0	0	1	0	0	1	0	1	2	0	0	0	0	5	1	1	2	1	0	0	4	1	1	2	0	1	0	0	0	0	0	2	0	0	0	0	0
	OTU_748	0	0	0	1	0	0	0	0	0	0	0	0	1	0	0	0	0	0	0	0	0	0	0	0	0	2	0	0	0	0	0	0	0	0	0	0	0	0	0	1	2	0	0	0	0	0	0	0
	OTU_749	0	0	0	0	0	0	4	1	0	0	1	0	1	0	1	1	1	0	0	0	0	1	0	1	0	1	0	1	1	0	1	0	0	0	0	1	2	1	0	1	0	1	1	0	2	0	0	0
	OTU_750	0	0	0	0	2	0	1	0	1	0	0	0	0	0	0	1	0	0	10	0	0	0	0	0	0	0	0	0	0	0	0	0	0	0	0	0	0	0	0	0	2	0	0	0	0	0	15	0
	OTU_751	1	0	0	1	1	0	0	0	0	0	0	0	0	0	0	0	0	0	0	1	0	3	0	0	0	0	0	0	2	0	0	0	0	0	0	0	0	0	0	0	0	0	0	0	0	0	0	0
	OTU_752	0	0	0	0	0	0	0	0	0	1	0	0	0	0	0	0	0	0	0	0	0	0	0	0	0	0	0	0	1	4	0	4	0	13	1	0	0	1	0	1	0	0	0	0	0	0	0	0
	OTU_753	0	0	0	0	0	1	0	0	0	0	0	0	2	0	0	0	0	0	0	0	0	0	0	0	0	0	0	1	0	1	0	0	0	0	0	0	0	0	0	0	0	0	0	4	0	1	0	0
	OTU_754	1	0	0	0	0	0	0	0	0	0	0	0	0	0	0	0	0	0	0	0	0	0	0	0	0	0	1	0	0	0	0	2	0	0	0	0	0	0	0	0	0	0	0	1	0	0	0	0
	OTU_755	0	0	0	0	0	0	0	0	0	0	0	0	0	0	0	0	0	0	0	0	0	0	0	0	0	0	0	0	0	0	0	0	0	0	0	0	0	0	0	0	0	1	0	0	0	1	57	0
	OTU_756	0	0	0	0	0	0	0	0	0	0	0	0	0	0	0	1	0	0	0	0	0	0	0	0	0	0	0	0	0	0	0	0	0	0	0	0	0	0	0	0	0	0	0	0	0	0	0	0
	OTU_757	3	6	0	6	4	1	0	3	0	0	0	0	9	1	1	0	0	1	0	0	1	0	0	1	0	4	1	3	0	1	0	2	0	3	0	0	5	0	0	0	0	0	0	0	1	0	0	1
	OTU_758	0	0	0	0	0	0	0	1	0	1	1	0	13	0	0	0	0	0	0	3	3	0	0	0	0	1	0	0	0	0	0	0	0	0	0	0	2	0	0	0	0	0	0	0	0	0	0	0
	OTU_759	0	0	0	0	0	0	0	0	1	1	4	1	0	1	1	3	0	1	0	0	0	0	2	0	2	0	4	0	2	1	1	1	1	2	4	1	6	0	0	2	1	0	3	1	3	5	3	2
	OTU_760	0	0	1	0	0	0	0	0	8	0	0	0	0	0	0	0	0	3	0	0	0	0	0	1	0	0	0	0	9	0	0	0	0	0	0	0	0	0	0	0	0	0	0	0	0	0	0	0
	OTU_761	0	0	0	0	0	0	0	0	1	0	0	1	0	4	18	0	0	2	0	1	0	0	0	1	1	0	0	0	0	0	0	0	0	0	1	0	0	0	0	0	0	0	0	0	0	0	0	0
	OTU_762	0	0	1	0	1	1	0	0	0	0	0	0	0	0	0	1	0	2	0	0	3	0	0	1	1	0	0	0	0	0	0	1	0	0	0	1	3	1	1	1	0	3	0	0	0	1	0	0
	OTU_763	0	0	1	1	0	0	0	0	0	0	0	0	0	1	1	0	0	0	1	0	2	0	0	0	0	0	0	0	0	0	0	0	0	0	0	0	0	0	0	1	0	0	0	0	0	0	0	0
	OTU_764	0	1	2	1	0	1	0	1	0	1	0	0	0	1	0	0	0	1	0	1	0	0	0	0	0	1	0	0	1	0	0	1	0	0	0	1	1	0	1	0	0	0	0	0	0	1	0	0
	OTU_765	0	0	0	0	0	0	0	1	0	2	0	0	0	2	0	0	0	0	0	0	0	0	0	0	0	0	1	0	0	0	0	1	0	1	1	0	0	0	0	0	0	0	0	0	0	0	0	0
	OTU_766	1	1	0	0	1	0	0	3	0	0	1	0	0	0	0	0	0	0	0	0	0	1	0	0	0	0	0	0	2	0	0	0	0	0	0	0	0	1	0	1	2	0	4	0	0	0	0	0
	OTU_767	1	0	0	2	0	0	0	0	1	0	0	3	0	2	0	0	0	0	0	0	0	0	0	0	1	0	0	0	1	0	0	1	0	0	0	1	1	1	0	0	0	0	1	0	3	1	0	0
	OTU_768	0	0	0	0	0	0	0	0	0	1	0	1	0	0	0	0	0	0	0	0	0	0	0	0	0	0	0	0	0	0	0	0	0	0	0	0	0	0	0	0	1	0	1	0	0	0	0	1
	OTU_769	0	0	0	0	0	0	0	0	0	0	0	0	0	0	0	0	0	0	0	0	0	0	0	0	0	0	0	0	0	0	0	0	0	0	0	0	0	0	0	0	0	0	0	0	0	0	0	0
	OTU_770	0	0	0	0	0	0	0	0	0	0	0	0	1	0	0	0	1	0	0	0	0	1	0	0	0	2	0	0	0	0	0	0	0	1	1	0	0	0	0	1	1	0	0	1	3	1	0	0
	OTU_771	0	0	0	0	0	0	0	0	1	0	0	0	0	0	0	0	0	0	0	2	0	0	0	0	0	2	0	0	0	0	0	0	0	1	1	0	0	0	0	1	6	0	0	2	1	9	3	2
	OTU_772	0	0	2	1	0	0	2	0	1	0	0	2	2	1	1	1	1	0	0	0	3	0	3	0	0	0	0	1	0	0	1	0	0	0	0	0	3	0	0	1	0	0	0	0	0	0	0	0
	OTU_773	1	0	1	0	1	2	0	0	0	2	0	0	0	2	2	0	1	1	0	2	1	0	1	1	0	0	0	0	3	1	0	1	0	0	0	0	0	2	0	2	2	0	0	1	0	0	0	0
	OTU_774	0	0	0	0	0	0	0	0	0	0	0	0	0	0	0	0	0	0	0	0	0	0	0	0	0	0	0	0	0	0	0	0	0	0	0	0	0	0	0	0	0	0	0	0	0	0	0	0
	OTU_775	0	8	0	0	1	1	2	0	75	1	0	0	0	0	121	0	0	0	2	0	0	0	0	27	6	46	7	4	9	16	6	17	6181	8	9	11	5	3	18	18	4	0	0	0	0	2	69	8
	OTU_776	1	0	0	0	0	0	0	0	0	1	0	0	1	2	0	4	0	0	0	0	0	0	0	0	0	0	0	0	0	0	0	0	0	0	0	0	0	0	0	0	0	0	0	0	0	0	0	0
	OTU_777	0	0	0	1	0	0	0	1	1	0	1	0	1	0	0	1	0	0	1	0	0	0	0	0	0	0	0	0	0	0	1	2	0	0	0	0	1	0	0	0	0	0	0	0	0	1	0	0
	OTU_778	0	0	0	1	0	0	0	0	0	1	1	0	0	13	0	0	1	0	0	0	0	1	0	0	0	0	0	3	0	1	0	0	1	0	0	0	0	0	1	0	2	0	0	1	0	0	0	1
	OTU_779	0	1	0	0	0	0	0	0	0	0	2	0	0	0	0	0	0	0	2	0	0	0	1	0	0	0	0	0	0	0	0	0	1	0	0	0	0	0	0	1	0	0	0	0	0	0	0	0
	OTU_780	0	1	0	0	1	0	0	0	0	0	0	1	1	2	2	2	0	0	2	1	3	2	0	0	0	0	0	0	0	0	0	0	0	0	0	0	0	0	0	0	0	0	0	0	0	0	0	0
	OTU_781	0	0	0	0	1	0	0	0	0	0	0	0	0	0	0	0	0	0	0	0	0	0	0	0	0	0	0	0	0	0	0	0	0	0	2	0	1	0	0	0	0	0	0	0	0	1	0	0
	OTU_782	1	1	0	2	0	1	0	0	1	1	0	0	0	3	0	0	0	0	2	0	7	0	0	0	0	0	1	0	1	2	1	0	0	1	1	0	1	1	0	2	4	0	2	0	0	0	0	1
	OTU_783	1	1	1	1	2	2	0	0	2	1	0	0	1	0	1	0	0	0	2	0	1	0	0	0	0	0	1	0	0	0	0	0	0	1	0	0	1	0	0	0	0	0	0	0	0	0	0	0
	OTU_784	0	0	0	0	0	0	0	0	0	0	0	0	0	0	0	0	0	0	0	0	0	0	0	0	0	0	0	0	0	0	0	0	0	0	0	0	0	0	0	0	0	0	0	0	0	0	0	0
	OTU_785	2	0	3	1	1	0	0	2	0	2	0	0	0	1	0	0	0	0	0	0	0	0	0	0	1	0	0	0	0	0	0	3	1	0	0	0	0	2	1	0	0	0	0	0	0	0	0	0
	OTU_786	0	0	0	0	0	0	0	0	0	0	0	0	0	0	0	0	0	0	0	0	0	0	0	0	0	0	0	0	0	0	0	0	0	0	0	0	0	0	0	0	0	0	0	0	0	0	0	0
	OTU_787	0	0	0	0	0	0	0	0	0	0	0	0	0	0	0	0	0	0	2	0	0	0	0	0	0	0	0	0	0	0	0	0	1	0	0	0	0	0	0	0	0	0	0	0	0	0	0	0
	OTU_788	0	0	1	0	0	0	3	0	0	2	1	0	2	3	0	0	1	0	0	0	0	0	0	0	0	1	0	0	0	0	0	0	0	1	0	0	3	0	0	3	0	0	0	0	0	1	0	2
	OTU_789	0	0	1	0	1	0	0	0	0	0	0	0	0	2	1	0	1	1	4	0	1	0	0	0	0	0	0	2	0	0	0	1	0	0	1	0	1	1	0	0	0	1	1	0	0	0	0	0
	OTU_790	0	3	0	1	0	0	0	0	0	0	0	1	2	0	0	0	0	0	0	0	1	2	0	0	0	0	0	0	0	0	0	0	0	0	0	0	0	0	0	0	0	0	0	0	0	0	0	0
	OTU_791	0	1	0	1	0	0	0	0	2	2	1	1	8	3	1	0	0	0	0	1	1	2	0	0	2	0	0	1	0	0	0	0	0	1	1	0	0	1	0	0	0	0	0	0	0	1	0	0
	OTU_792	0	0	0	0	0	0	0	0	0	0	0	0	0	0	0	0	0	0	0	0	0	0	0	0	0	0	0	0	0	0	0	0	0	0	0	0	0	0	0	0	0	0	0	0	0	0	0	0
	OTU_793	0	0	0	0	1	0	0	0	0	1	1	0	0	0	0	0	0	0	0	0	0	0	0	0	1	0	0	0	0	0	0	1	0	0	0	0	1	0	0	1	0	1	0	0	0	0	0	2
	OTU_794	0	0	0	0	0	0	0	0	0	0	0	0	0	0	0	0	0	0	0	0	0	0	0	0	0	0	0	0	0	0	0	0	0	0	0	0	0	0	0	0	0	0	0	0	0	0	0	0
	OTU_795	3	2	0	1	2	4	0	2	0	1	3	0	1	0	2	0	0	0	0	1	0	1	0	0	0	0	1	0	1	0	0	0	0	0	1	0	3	0	0	0	0	0	0	0	0	0	1	0
	OTU_796	0	0	0	0	1	2	0	0	1	1	0	0	1	1	0	1	0	0	0	0	0	0	0	1	0	0	0	0	0	0	2	1	0	1	0	0	0	0	0	0	0	0	0	0	0	0	0	0
	OTU_797	0	0	0	0	0	0	0	0	0	0	0	0	0	0	0	0	0	0	0	0	0	0	0	0	0	0	0	0	0	0	0	0	0	0	0	0	0	0	0	2	0	0	0	0	0	0	0	0
	OTU_798	0	0	0	0	0	0	0	0	0	0	0	0	0	0	0	0	0	0	0	0	0	0	0	0	0	0	0	0	0	0	0	0	0	0	0	0	0	0	0	0	0	0	0	0	0	0	0	0
	OTU_799	0	0	0	0	0	0	0	0	0	0	0	0	1	0	0	0	0	0	0	0	0	0	0	0	0	0	1	0	0	0	0	0	0	0	0	0	15	0	0	0	0	0	0	0	0	0	0	0
	OTU_800	0	0	0	0	1	0	0	2	0	0	1	0	0	0	0	0	0	2	0	0	0	9	0	0	1	0	0	0	0	0	0	0	0	0	0	0	0	0	0	1	1	0	0	0	0	0	0	0
	OTU_801	15	0	0	0	0	0	0	0	0	0	0	0	2	0	0	0	0	0	0	0	0	0	0	0	2	0	0	0	0	0	0	0	0	0	0	0	1	0	0	0	0	0	0	0	0	0	0	0
	OTU_802	3	3	15	22	13	5	1	7	1	15	0	0	4	1	35	0	10	11	17	6	1	2	12	1	12	0	19	10	3	13	10	3	1	4	2	19	4	3	18	20	0	5	15	0	1	10	0	14
	OTU_803	1	0	0	1	0	0	0	0	0	0	0	0	0	0	1	1	1	0	1	0	0	1	0	0	0	2	0	0	0	0	1	1	0	0	0	0	0	0	0	0	0	0	1	0	0	0	0	0
	OTU_804	0	0	0	13	0	0	0	0	0	0	0	0	0	0	0	0	0	0	0	0	0	0	0	0	0	0	1	5	0	0	0	0	0	0	0	0	0	0	0	1	0	3	0	0	0	0	0	0
	OTU_805	0	0	0	0	2	0	0	1	0	0	0	0	0	0	0	0	0	0	0	0	0	0	0	0	0	0	0	0	0	0	0	0	0	0	0	0	0	0	0	0	0	0	0	2	0	0	0	0
	OTU_806	0	0	0	0	0	1	1	2	0	0	4	0	2	0	0	1	0	0	0	2	1	1	0	1	0	2	0	4	2	0	0	0	0	0	0	0	1	1	0	0	0	0	3	0	0	3	1	1
	OTU_807	1	0	0	0	0	0	0	0	0	0	0	0	1	0	0	0	2	0	0	0	0	0	0	0	0	0	0	0	0	0	0	0	0	0	0	0	0	0	0	0	0	0	0	0	0	0	0	0
	OTU_808	0	0	1	0	0	1	0	1	0	1	0	0	0	0	0	0	0	0	1	0	0	0	0	0	0	0	1	0	0	0	0	0	0	0	0	0	0	0	0	2	1	0	0	1	0	0	0	0
	OTU_809	0	0	0	1	0	0	2	0	1	0	0	1	2	2	0	0	1	0	0	1	0	0	0	2	0	0	0	0	3	0	1	0	0	0	0	1	1	1	0	1	0	0	0	0	0	0	0	0
	OTU_810	4	2	1	2	0	3	1	1	2	4	6	3	5	2	4	4	2	2	2	5	2	2	0	2	2	1	0	2	1	1	1	5	0	0	1	1	2	0	0	1	2	2	0	1	1	2	0	0
	OTU_811	0	0	0	0	0	0	0	0	0	1	0	0	0	3	0	0	0	0	0	2	0	0	0	0	0	1	2	0	0	0	0	1	0	0	0	1	1	2	0	0	0	0	0	0	0	0	2	1
	OTU_812	10	1	0	1	1	6	0	1	2	2	2	1	6	6	0	5	5	8	9	6	0	11	2	151	31	2	0	0	1	3	0	2	0	1	5	5	10	13	0	81	1	0	0	0	5	7	0	31
	OTU_813	0	1	0	0	1	0	0	3	0	5	0	0	0	0	0	1	0	0	0	1	0	0	0	0	1	0	0	0	1	0	0	1	0	5	0	0	0	0	0	0	0	0	0	0	0	0	0	0
	OTU_814	0	0	1	0	0	0	0	0	0	0	0	0	0	0	0	0	0	0	0	0	0	0	0	0	0	0	0	0	0	0	0	1	0	0	0	0	0	0	0	0	0	0	0	0	0	0	0	0
	OTU_815	0	0	0	0	0	0	0	0	0	0	1	0	0	0	0	0	0	0	0	0	0	0	1	0	0	0	0	0	0	0	0	0	0	0	0	0	0	0	0	1	0	1	0	0	0	0	0	0
	OTU_816	2417	3202	3206	2944	2474	3875	3037	2842	2690	2988	2646	2758	3784	3562	2627	2763	2481	2256	2715	1991	909	1681	2090	2365	2615	3721	2071	3389	3378	3130	3508	3835	3235	3659	3438	3225	5569	4000	1335	4050	4813	2140	3489	5999	4512	5875	4579	6236
	OTU_817	1	0	0	0	0	0	0	0	0	0	0	1	0	0	0	0	219	1	0	0	0	0	0	0	0	0	0	0	0	0	0	0	0	0	0	0	1	0	0	0	0	0	0	0	0	0	0	0
	OTU_818	1	0	0	0	1	0	0	0	0	1	0	1	1	1	1	0	0	0	0	0	0	8	0	0	0	0	0	0	0	0	0	1	0	1	0	0	0	0	0	1	0	1	0	0	0	0	0	0
	OTU_819	0	0	0	0	0	0	0	0	1	0	0	1	1	0	0	0	1	0	0	0	0	1	0	0	0	0	0	0	0	0	0	0	0	0	0	0	1	0	0	0	0	0	0	0	0	0	0	0
	OTU_820	0	0	0	0	0	1	0	4	1	0	1	1	0	0	0	0	0	0	0	2	1	0	0	0	0	0	0	0	0	0	0	0	0	0	0	0	0	0	0	0	0	0	0	0	0	0	0	0
	OTU_821	0	0	0	0	0	0	0	0	0	0	1	0	0	2	1	0	0	2	0	0	1	0	1	0	2	0	0	0	1	0	0	0	0	0	0	0	3	1	0	0	1	16	1	0	0	0	0	0
	OTU_822	0	1	0	0	0	0	0	0	0	0	0	1	1	0	0	0	0	1	0	0	0	0	0	0	0	0	0	0	0	0	0	0	0	0	0	0	0	0	0	0	0	0	0	0	0	0	0	0
	OTU_823	0	0	0	0	3	0	0	0	1	0	0	0	0	0	0	0	3	0	1	2	0	0	0	0	0	0	0	1	0	0	0	0	0	0	0	0	0	0	0	0	0	0	0	0	0	0	0	0
	OTU_824	0	0	1	0	0	0	0	0	0	0	0	0	0	0	0	2	1	1	0	0	0	0	0	0	1	0	0	0	0	0	0	0	0	0	0	0	0	0	0	0	0	0	0	0	0	0	0	0
	OTU_825	1	0	0	0	0	0	0	0	0	0	0	0	0	1	0	0	1	1	0	0	0	3	2	0	1	0	0	0	0	0	0	0	0	0	0	0	0	0	0	0	0	0	0	0	0	0	1	0
	OTU_826	0	0	0	0	0	0	0	0	0	0	0	0	0	0	0	0	0	0	0	0	0	0	0	0	0	0	0	0	0	0	0	0	0	0	0	0	0	0	0	0	0	0	0	0	0	0	0	0
	OTU_827	0	1	1	1	0	2	2	0	0	2	0	0	1	1	0	0	1	3	0	0	0	0	0	0	0	0	0	0	0	0	0	0	0	0	0	0	0	0	0	0	0	1	0	0	0	1	0	1
	OTU_828	0	0	0	0	0	0	0	0	0	0	0	0	0	0	0	0	0	0	0	0	0	0	0	0	0	0	0	0	0	0	0	0	0	0	1	1	1	0	1	1	1	1	0	1	0	0	1	0
	OTU_829	0	0	0	0	0	0	0	0	0	0	0	0	0	0	0	0	0	0	0	0	0	0	0	0	0	0	0	0	0	0	0	1	0	0	0	0	0	0	0	0	0	0	0	0	0	0	0	0
	OTU_830	1	0	1	0	0	0	0	0	0	0	0	2	0	0	0	0	0	0	0	0	2	0	0	0	0	0	0	0	0	0	0	0	0	0	1	0	0	0	0	1	0	1	0	0	0	0	1	0
	OTU_831	0	2	0	0	0	0	0	0	0	2	0	1	0	0	0	0	0	0	0	1	0	0	0	0	0	0	0	0	0	0	0	0	0	0	0	0	0	0	0	0	0	0	0	0	0	0	0	0
	OTU_832	0	2	6	6	10	17	26	18	9	6	3	5	32	1	1	13	0	25	16	4	0	1	11	3	0	10	11	6	1	22	1	23	3	2	38	21	6	0	0	0	0	0	0	1	23	5	6	3
	OTU_833	0	0	0	0	0	0	0	0	0	0	0	0	0	0	0	0	0	0	0	0	1	0	0	0	0	0	0	0	0	0	0	0	0	0	0	0	0	0	0	0	2	0	0	2	0	0	1	0
	OTU_834	0	1	0	0	0	1	0	0	0	1	2	0	2	0	0	0	0	1	0	0	0	1	0	0	0	0	0	0	0	0	0	1	0	0	0	0	1	0	0	0	0	0	0	0	0	0	0	0
	OTU_835	0	2	0	0	0	0	0	0	0	0	0	0	0	0	0	0	0	0	0	0	0	1	0	1	0	0	0	0	0	0	0	0	0	0	0	0	0	0	0	0	0	0	0	0	0	0	0	0
	OTU_836	1	0	0	0	1	0	0	0	0	1	0	0	1	0	0	0	0	0	0	0	1	0	0	0	1	0	0	0	0	0	0	0	0	0	0	0	1	0	0	0	0	0	1	2	0	2	1	0
	OTU_837	0	0	0	0	0	0	0	0	0	0	0	0	0	0	1	0	2	0	0	0	0	4	0	0	0	2	0	0	0	1	0	0	0	0	0	0	0	0	1	0	0	0	0	0	0	0	0	0
	OTU_838	1	0	0	0	0	0	0	0	0	0	0	0	0	0	0	0	2	0	1	0	1	0	0	0	0	0	0	0	0	0	0	0	0	2	0	0	0	0	0	0	1	1	0	0	0	0	1	0
	OTU_839	1	0	0	0	0	0	0	0	0	3	0	0	0	1	0	0	1	0	2	0	1	2	0	0	0	0	0	0	1	0	1	0	0	0	0	0	1	0	0	0	1	0	0	0	0	0	0	0
	OTU_840	0	0	0	0	0	0	0	0	0	0	0	1	0	0	0	0	0	0	1	0	0	0	0	0	0	0	0	0	0	0	0	2	0	0	0	0	1	0	0	0	0	0	0	2	2	3	1	0
	OTU_841	0	0	0	0	0	0	0	0	0	0	0	0	0	0	0	0	0	0	0	0	0	0	0	0	0	0	0	0	0	0	0	0	0	0	0	0	0	0	0	0	0	0	0	0	0	0	0	0
	OTU_842	0	0	1	1	0	1	0	0	0	0	0	0	0	2	0	1	1	0	1	0	2	0	0	0	0	0	0	1	2	0	0	0	0	0	0	0	5	3	0	0	1	1	0	0	0	1	2	1
	OTU_843	0	0	0	0	0	0	0	0	1	0	2	0	0	0	0	0	344	0	0	0	0	1	0	0	0	0	0	0	0	0	0	0	0	0	0	0	0	0	0	0	0	0	0	0	0	0	0	0
	OTU_844	4	0	1	1	2	0	0	0	0	0	1	0	1	20	2	0	0	0	0	0	1	19	0	0	0	0	1	0	8	0	0	1	2	1	0	0	0	0	0	0	0	0	0	0	0	0	0	0
	OTU_845	0	0	0	0	0	1	0	0	0	0	0	0	0	3	0	0	0	0	0	0	0	0	0	0	6	0	0	0	0	0	0	0	0	0	0	0	0	2	0	0	0	0	0	0	0	0	1	0
	OTU_846	0	0	2	0	0	1	0	0	0	0	3	2	0	3	2	1	2	0	0	0	0	0	0	1	1	1	1	0	0	1	0	0	0	0	1	0	0	0	0	2	0	0	0	0	0	0	0	1
	OTU_847	0	0	0	0	0	0	0	1	0	0	1	0	0	0	0	0	0	0	0	0	0	0	0	1	0	0	0	0	0	0	0	0	0	0	0	0	0	0	0	1	0	0	0	0	0	0	1	0
	OTU_848	0	0	0	33	2	0	0	0	1	0	0	0	0	0	0	1	0	0	0	0	0	0	0	0	0	0	2	2	1	0	0	0	1	0	0	0	0	0	0	0	0	1	0	0	0	0	0	0
	OTU_849	0	3	4	2	1	3	3	1	3	0	2	2	3	6	1	3	2	2	5	7	0	4	2	1	2	3	1	5	0	1	2	0	2	3	0	0	2	0	2	0	2	0	0	1	0	0	0	2
	OTU_850	0	4	2	1	0	0	1	0	1	1	0	0	1	2	0	2	0	0	0	0	1	1	0	0	0	0	0	0	1	0	0	1	0	0	1	0	1	0	0	1	0	0	0	0	0	0	0	0
	OTU_851	0	0	0	0	0	0	0	0	0	0	1	0	0	1	0	0	0	0	0	0	0	0	0	0	0	0	0	0	0	0	0	0	0	0	0	0	0	0	0	0	0	0	0	0	0	0	0	0
	OTU_852	0	0	0	0	0	0	0	0	1	0	0	0	0	1	0	0	0	0	0	1	1	2	0	0	1	0	0	2	1	0	0	0	0	0	0	0	0	0	0	0	0	0	0	1	0	0	0	0
	OTU_853	0	1	0	0	0	0	0	0	0	0	2	0	0	0	0	0	0	0	0	1	0	0	0	1	0	0	0	1	0	0	0	1	0	0	2	0	1	0	0	0	0	0	1	0	0	0	0	0
	OTU_854	0	0	0	0	0	0	0	0	0	0	0	0	0	0	0	0	0	0	0	0	0	0	0	0	0	0	0	0	0	0	0	0	0	0	0	0	0	0	0	0	0	0	0	0	0	0	0	0
	OTU_855	1	0	0	0	2	2	1	0	0	1	0	1	0	2	0	0	0	0	0	1	1	2	0	1	0	0	2	1	1	0	0	0	0	0	0	1	0	1	1	0	0	0	0	0	0	0	0	0
	OTU_856	0	0	0	0	0	1	0	0	0	0	0	0	0	1	0	1	0	1	0	0	0	0	0	0	0	0	0	0	0	0	0	0	0	0	0	0	0	0	0	0	0	0	1	0	0	0	0	0
	OTU_857	0	0	1	0	0	0	0	0	0	0	0	0	0	1	1	0	2	1	0	0	1	0	0	0	1	1	1	0	0	0	1	2	0	0	0	0	0	1	0	0	0	1	0	0	0	0	0	0
	OTU_858	0	0	0	0	0	0	0	0	0	0	0	0	0	0	0	1	0	0	0	0	0	0	0	0	0	0	0	0	0	0	0	0	0	0	0	0	0	0	0	0	0	0	0	0	0	0	1	0
	OTU_859	0	0	0	0	0	0	0	0	0	0	0	0	0	0	0	0	0	0	0	0	0	0	0	0	0	1	0	0	0	0	0	0	0	0	0	0	0	0	0	0	0	0	0	0	0	0	0	0
	OTU_860	0	0	0	5	0	0	0	1	0	0	0	0	0	0	0	0	0	1	0	0	0	2	0	0	1	0	1	0	0	0	0	0	0	0	0	0	0	0	0	0	0	0	0	3	0	0	0	0
	OTU_861	3	0	0	3	1	0	0	1	2	0	0	0	0	2	3	0	0	0	3	0	2	4	3	0	1	0	1	0	0	1	0	0	0	1	0	0	0	0	1	0	0	0	0	3	1	0	1	2
	OTU_862	0	0	0	0	1	0	0	0	0	1	0	0	0	1	0	0	0	0	0	0	2	0	0	0	0	0	0	0	0	0	0	0	0	0	0	0	0	0	0	0	0	1	0	0	0	0	0	0
	OTU_863	0	0	1	0	0	0	0	0	1	0	0	0	0	2	1	0	1	0	0	0	0	0	0	0	2	0	0	0	0	0	0	1	0	0	0	0	1	2	0	0	0	0	0	0	0	0	0	0
	OTU_864	0	0	0	0	0	1	0	1	1	0	2	3	0	1	3	0	0	1	2	2	1	0	0	0	3	0	0	2	0	0	2	0	0	2	0	0	3	2	1	0	1	0	0	0	1	2	1	0
	OTU_865	0	1	0	0	0	1	0	1	1	1	2	0	1	1	0	1	0	0	0	0	2	0	0	0	1	1	1	2	1	1	2	1	0	0	1	1	1	0	0	0	0	0	0	0	0	1	0	1
	OTU_866	0	0	0	0	0	1	1	0	0	0	0	0	1	0	1	0	0	1	1	0	1	1	1	0	2	0	0	0	1	0	1	0	0	0	0	0	0	0	0	1	0	0	1	0	0	0	0	0
	OTU_867	0	0	0	0	1	0	0	0	1	0	2	0	0	0	0	0	1	0	0	0	0	0	0	0	0	0	0	0	0	0	0	0	0	0	0	0	0	0	1	0	0	0	0	1	0	0	0	0
	OTU_868	0	0	0	0	0	0	0	0	0	0	0	0	0	0	0	0	0	0	0	0	0	0	0	0	0	0	0	0	0	0	0	0	0	0	0	0	0	0	0	0	0	0	0	0	0	0	0	0
	OTU_869	0	0	0	0	0	0	0	0	0	0	0	0	0	0	0	0	1	0	0	0	1	0	0	0	0	0	0	0	0	0	0	0	0	0	0	0	0	0	0	0	0	0	1	0	0	0	0	0
	OTU_870	0	0	0	2	0	2	0	2	3	1	0	0	0	0	0	0	0	0	0	0	0	0	0	0	0	0	0	0	1	0	0	1	0	0	0	0	0	0	0	0	0	0	0	0	0	0	0	0
	OTU_871	0	0	0	0	0	0	0	0	0	0	0	0	0	0	0	0	1	0	0	0	0	0	0	0	0	0	0	0	0	0	0	0	0	0	0	0	0	0	0	0	0	0	1	0	0	0	0	0
	OTU_872	1	0	0	0	0	1	0	1	0	0	0	0	0	0	0	1	0	2	4	3	0	0	0	0	0	1	0	1	0	1	0	0	0	0	0	0	0	0	1	0	1	0	0	0	3	0	0	1
	OTU_873	0	0	0	0	0	2	0	0	2	0	1	0	0	0	0	0	0	0	0	1	0	0	0	0	0	0	0	0	0	0	0	0	0	0	0	0	0	0	0	1	0	0	0	0	0	0	0	0
	OTU_874	0	0	0	0	0	0	0	0	0	0	0	0	0	0	0	0	0	0	0	0	0	0	0	0	0	0	0	1	0	0	2	0	0	0	0	0	0	0	0	0	0	0	0	0	0	0	0	0
	OTU_875	0	0	0	0	0	0	0	1	1	1	0	1	0	1	0	1	0	0	0	0	0	1	0	0	2	0	0	0	0	0	0	0	0	0	0	0	0	0	0	0	0	0	0	0	0	0	0	0
	OTU_876	0	0	0	1	0	2	1	0	0	0	2	1	0	0	0	1	1	0	0	0	2	0	1	0	0	0	0	0	0	1	0	0	0	0	2	0	0	0	0	0	0	1	0	0	3	1	0	0
	OTU_877	2	1	0	0	0	0	0	0	0	0	0	0	0	4	3	2	3	2	3	3	6	2	1	0	2	1	2	2	2	3	3	6	0	3	1	0	0	1	1	2	0	0	0	0	1	0	0	0
	OTU_878	0	0	2	2	0	0	1	0	0	1	0	0	1	1	0	1	0	1	3	0	1	2	0	0	0	2	1	0	0	0	0	0	0	0	0	0	0	0	0	0	0	0	0	0	0	0	0	0
	OTU_879	0	0	0	0	0	0	1	0	0	0	0	0	0	0	0	0	0	0	0	0	0	0	0	0	0	0	0	0	0	0	6	0	0	0	0	0	0	0	0	0	0	0	0	0	0	0	0	0
	OTU_880	0	1	0	0	2	0	1	2	0	2	0	1	9	3	0	0	1	0	1	1	0	0	1	0	0	0	0	0	0	1	1	1	0	1	0	0	1	0	0	0	0	0	0	0	0	0	0	0
	OTU_881	1	1	0	0	0	0	0	0	0	0	0	0	0	0	0	1	0	0	0	0	0	0	1	0	1	0	0	0	0	0	0	0	0	0	0	0	0	0	0	0	0	0	0	0	0	0	0	0
	OTU_882	0	0	2	0	0	3	0	1	3	0	0	0	0	1	0	1	0	2	0	0	0	0	0	0	2	0	1	0	0	0	0	2	0	0	0	0	0	0	0	2	0	0	0	0	0	0	0	0
	OTU_883	0	0	0	0	0	0	0	0	0	0	1	1	0	0	2	2	1	4	0	0	0	0	0	0	0	0	0	0	0	0	0	0	0	0	0	0	0	1	0	1	0	0	0	0	0	0	0	0
	OTU_884	0	0	0	0	0	0	0	0	0	0	0	0	0	0	0	0	0	0	0	0	0	0	0	0	0	0	0	0	0	0	0	0	0	0	0	0	0	0	0	0	0	0	0	0	0	0	0	0
	OTU_885	1	2	0	0	0	2	0	0	1	0	0	0	0	1	0	0	0	0	0	0	0	0	0	0	0	0	1	0	1	5	0	0	1	0	0	0	1	0	0	0	0	0	0	0	0	0	0	1
	OTU_886	0	0	0	1	0	0	0	0	0	0	0	0	0	0	0	0	0	0	0	0	0	0	0	0	0	0	0	0	2	0	0	0	0	0	0	0	0	0	0	0	0	0	0	0	0	0	0	0
	OTU_887	0	0	0	0	1	2	0	1	0	0	1	0	0	1	1	0	0	0	3	1	0	0	0	0	3	0	0	1	1	0	1	2	1	0	3	4	3	0	0	3	1	1	0	1	2	1	1	0
	OTU_888	0	0	0	0	0	1	0	0	0	0	0	0	0	0	0	0	0	0	0	0	0	0	0	0	0	0	0	0	0	0	0	1	0	0	0	0	0	0	0	0	0	0	0	0	0	0	1	0
	OTU_889	0	0	0	0	0	0	0	0	0	0	0	0	0	0	0	0	0	0	0	0	0	0	0	0	0	0	0	0	0	0	0	0	0	1	0	0	1	0	0	0	0	0	0	0	0	0	0	0
	OTU_890	1	0	0	0	0	0	1	0	0	1	0	0	1	0	0	0	0	0	0	0	2	2	0	0	0	0	0	0	0	1	0	0	0	0	0	0	0	0	0	0	0	0	0	2	0	1	0	1
	OTU_891	0	0	0	0	0	0	0	0	0	0	0	0	0	0	0	0	0	0	0	0	0	0	0	0	0	0	0	0	0	0	0	0	0	0	0	0	0	0	0	0	0	0	0	0	0	0	0	0
	OTU_892	0	0	0	0	0	0	0	0	0	0	1	0	0	1	1	0	1	2	0	1	1	0	0	0	1	1	0	0	0	2	1	1	0	0	0	0	0	0	1	2	0	0	0	1	0	3	0	0
	OTU_893	0	0	0	0	0	0	0	0	0	0	0	0	0	0	0	0	0	0	0	0	0	0	0	0	0	0	0	0	0	0	0	0	0	0	0	0	0	0	0	0	0	0	0	0	0	0	0	0
	OTU_894	0	0	0	0	0	0	0	2	0	0	0	0	2	0	0	0	0	0	0	0	0	0	1	0	0	0	0	1	2	0	0	66	0	0	0	0	0	0	0	0	0	0	0	0	0	0	0	0
	OTU_895	0	0	1	2	0	0	0	1	0	0	0	0	1	0	0	0	169	0	0	0	0	0	0	0	0	0	0	0	0	0	0	0	0	0	0	0	0	0	0	0	0	0	0	0	0	0	0	0
	OTU_896	0	0	0	0	0	0	0	0	0	0	0	0	0	0	0	0	0	0	0	0	0	0	0	0	0	0	0	0	0	0	0	0	0	0	0	0	0	0	0	0	0	0	0	0	0	0	0	0
	OTU_897	2	2	1	1	4	1	0	2	4	6	1	4	9	1	1	3	2	1	1	0	6	6	3	0	0	0	0	0	0	0	0	0	0	0	0	0	0	0	0	0	1	0	0	0	0	0	0	0
	OTU_898	4	3	0	0	2	0	0	0	0	0	0	0	0	0	5	0	2	8	0	0	0	4	0	0	0	0	0	0	0	0	1	0	0	0	0	0	0	0	0	0	0	0	0	0	0	0	0	0
	OTU_899	0	0	0	1	1	0	0	0	0	0	0	0	0	0	0	0	0	0	0	0	0	0	0	0	0	0	0	0	0	0	0	0	0	0	0	0	0	0	0	0	0	0	0	0	0	1	0	0
	OTU_900	0	0	0	0	1	0	0	1	0	0	0	0	1	0	0	0	0	1	0	0	0	0	0	0	0	0	0	0	1	0	1	0	0	0	0	0	0	0	0	0	0	1	0	0	0	1	0	0
	OTU_901	1	0	0	0	1	0	0	1	0	0	1	0	0	0	0	2	1	0	0	2	0	1	0	25	7	0	0	0	0	1	1	0	0	0	1	1	1	0	0	13	0	0	0	0	0	0	0	4
	OTU_902	0	0	0	3	1	0	1	0	0	0	0	0	1	2	0	0	0	1	0	0	0	1	0	0	0	0	0	0	0	0	0	0	0	0	0	0	0	0	0	0	0	0	0	0	0	0	0	0
	OTU_903	0	0	0	0	0	0	0	0	0	0	1	0	0	0	0	0	0	0	0	0	0	1	0	1	0	0	0	0	0	0	1	3	0	0	0	0	0	0	0	0	0	0	0	1	0	1	0	3
[truncated: 2,005 more rows]
[truncated: 195 more columns]

## Sheet: Table S6
Table S6. P-values from linear models testing if species richness (S), Shannon’s Index (H) and Faith’s Phylogenetic diversity (PD) measure different among ryegrass varieties, ploidy level, nitrogen treatment level and seasonal cuts. The P-values were obtained by fitting linear models and comparing the full model with the reduced model neglecting the term of interest (marked with # in footnote) us…
[truncated: 31 more rows]

[truncated: 5 more sheets: Table S7, Table S8, Table S9, Table S10, Table S11]
